# Supplementary material for: MEF2A Regulates the MEG3-DIO3 miRNA Mega Cluster-Targeted PP2A Signaling in Bovine Skeletal Myoblast Differentiation
Source: Int J Mol Sci. 2019 Jun 4;20(11):2748. doi: 10.3390/ijms20112748 (PMC6600538; doi:10.3390/ijms20112748)
Supplement: Supplementary file 1 [file ijms-20-02748-s001.zip]

Archive with 4 entries (3 files):
- ijms-510290-SI/
- ijms-510290-SI/Table S1.pdf
- ijms-510290-SI/Table S2.xlsx
- ijms-510290-SI/Table S3.pdf
