# Supplementary material for: MEF2A Regulates the MEG3-DIO3 miRNA Mega Cluster-Targeted PP2A Signaling in Bovine Skeletal Myoblast Differentiation
Source: Int J Mol Sci. 2019 Jun 4;20(11):2748. doi: 10.3390/ijms20112748 (PMC6600538; doi:10.3390/ijms20112748)
Supplement: Supplementary file 1 [file ijms-20-02748-s001.zip › ijms-510290-SI/Table S2.xlsx]

## Sheet: TargetScan Human ver 6.2
miRNA	bta-miR-493	bta-miR-665	bta-miR-431	bta-miR-433	bta-miR-127	bta-miR-432	bta-miR-136	bta-miR-370	bta-miR-379	bta-miR-411	bta-miR-299	bta-miR-380	bta-miR-411b	bta-miR-1197	bta-miR-323	bta-miR-758	bta-miR-329b	bta-miR-329a/362-3p	bta-miR-494	bta-miR-1193	bta-miR-543	bta-miR-495/1192	bta-miR-154c	bta-miR-376e	bta-miR-376c	bta-miR-376abd	bta-miR-654	bta-miR-376b	bta-miR-376a	bta-miR-1185	bta-miR-3956	bta-miR-381	bta-miR-487b	bta-miR-539	bta-miR-544ab	bta-miR-655	bta-miR-411c	bta-miR-487a	bta-miR-3578	bta-miR-382	bta-miR-134	bta-miR-485	bta-miR-453	bta-miR-154a	bta-miR-154b	bta-miR-154	bta-miR-496	bta-miR-377	bta-miR-541
Target Genes	KCNG4	MBD2	ZAK	HECW2	SLC12A4	GBAS	PPP2R2A	TM9SF4	HLCS	RAPGEF6	SYT16		YEATS4	TMPO	PPP4R4	KBTBD13	ZNF200	FLJ36031	DCP1B	MTMR6	GPBP1	YTHDC2	CDR1as	KRTAP20-2	SLC7A14	ALDH1L2	SOX7			ZMAT3	CDR1as	ACSL3	NRARP	FNIP1	BMPR2	PTTG1		ENY2	POGZ	CD96	HYAL1	C11orf41	TAF5	AL138847.1	SOX11	MTUS1	LIMCH1	EIF4ENIF1	COTL1
	ZNF81	PDZD7	AKAP12	VASH2	SETD8	ONECUT2	MTPN	SMARCD1	EIF4G2	HSD17B4	SLC6A14		XPO1	TUBB2B	STEAP2	HNRNPA3	UBL3	RPE	RTKN2	SLC24A4	AKAP7	ETNK1	AP000322.53	ANKRD45	CD47	GRIK2	SELT			CCDC50	C7orf76	PARD6B	IRS1	TCEAL1	NPAT	FGA		TXLNG	HIVEP2	TOP1	FOXP2	MID2	LMAN1	PMAIP1	GRK4	RAD9B	ANKRD12	ATXN7	MAP2K7
	FAM102B	ZHX2	SCGB2A2	FERMT2	C17orf96	ABHD6	LUZP6	ORMDL2	CDKN2AIP	C16orf52	SGK1		NADK	ODZ1	FGD4	HMGB3	SYT11	VAPA	SIPA1L3	CASK	FBXO34	AGPS	PTGR2	CYP24A1	MAGI2	MGA	PAPPA			ZNF771	CANT1	GNRHR	ASTN1	GCNT1	XYLT1	CD200		ATP11C	SP4	SLCO1A2	ARHGAP20	NIPAL4	BTAF1	RP11-89K11.1	SLC39A11	ASAP2	RELL1	XIAP	ZFHX2
	PRND	ANKRD50	SCGB2A1	NAMPT	MEGF8	RASGRF1	TFCP2	LOC644538	CCNB1	ELFN1	SP1		CORO1C	KIAA0240	TCF24	SLC14A1	JAM3	JDP2	IRAK3	MSL1	TCERG1	ATMIN	ACTBL2	ITIH6	EGFL6	SUGT1	ENPP2			PPP2R2A	HEBP1	HOOK3	EFHD2	LECT2	USP9X	CCDC85A		CNKSR3	RNF138	STXBP4	MAP2K4	TRIM62	GSK3B	CD84	GORASP1	ABCC9	NUDT3	CFTR	TPPP3
	FOXP2	SAMD12	UBE2D1	SPRED1	MTSS1L	STYK1	MTMR4	DSTYK	UBE2E3	PFN1	NAV3		PROX2	OPCML	CBLN1	MID1	SELT	PPFIA4	LUM	KLF9	PRTG	OBFC2A	LRRC19	CALB1	RUNX1T1	HK2	KLF12			SLC46A3	MAGI2	TMEM168	KAT6B	ST8SIA1	ARF6	SPECC1L		SP3	ATP6V1A	FOXN2	GRPEL2	EXD2	PAK2	RRAGB	SMR3B	RRAGB	RPS10-NUDT3	PUM2	FCHSD1
	PEA15	AGFG1	ESRRG	CCDC138	DGKE	P2RY1	SEMA4C	RUNX1T1	GATC	FAM129B	GNPTG		ICMT	C15orf24	PPARGC1A	PUM2	PRICKLE2	FXR2	SLC46A3	TGOLN2	ARHGEF3	RIMKLB	KCNMB2	CLDN14	EIF4E3	BMPR2	ATP6V1C1			TTC39C	NIPAL3	CACNB2	MAP2K4	TRIM58	SRSF3	HORMAD1		PDE4DIP	NCKAP1	DDX3X	TP53I11	GOSR2	LEPRE1	KIAA1328	UBE2V1	CUL2	VSIG1	DNAH5	STK35
	SLC13A1	SMAD1	SMARCA5	TBC1D19	RANBP3	SPTY2D1	TRPC4AP	ZBTB42	DNAJB5	ADAMTS3	FPGT		SLC12A8	PPARGC1B	ANKHD1	VEZF1	FAM169A	SSH1	WDR44	FAM55C	PGAP1	PBRM1	LAMTOR3	RNF144B	MAP3K13	ATP6V1A	GMFB			SGCD	TCTE1	VASH2	EPHA3	FZD3	CTDP1	C11orf58		MAGI2	AHCTF1	DDX3Y	TCF21	PPARGC1A	CDH1	SULT1E1	CCDC58	LUZP2	GRAMD3	NCOA6	GAL3ST3
	CDKN2B	RARA	ATP2B1	FCRL1	RIMS4	TSHR	MID2	NAPG	TGFB2	SLCO3A1	C9orf129		PCDH10	KIAA2018	NDFIP2	MEIS2	ASTN1	CSNK1G3	SLC35F5	STX12	DMXL2	NR2F2	GCG	SLC1A2	PLXNC1	PLEKHA5	KIAA1033			CCDC30	WISP1	LCORL	RNF165	TMEM184C	MUM1L1	INO80D		ARHGAP20	CELF1	C2orf73	SHISA3	GABRE	CCR2	TMEM242	CTB-96E2.2	SFMBT1	POSTN	SLC11A2	EPHA8
	ADH1B	SCARB1	CEP135	ST8SIA4	ZC3H4	OPTN	SLC7A14	TGIF2	GDF6	KLC1	HBP1		ZNF784	ANKRD17	TMPO	STK40	MN1	H1F0	TMEM135	LUC7L3	SH3GLB1	C14orf28	AC007390.5	SYF2	IRF2BP2	KHDRBS3	LIX1			CCDC121	CLCN6	ANO4	LRP6	AIM2	PCGF5	FOPNL		PRPF3	SRRM1	SHC4	SFMBT1	SLC12A6	NDP	PROSER2	KRTAP3-2	DOCK1	MS4A7	AASS	APPBP2
	ADORA3	CABLES1	SERPINA5	RRAGA	CUX1	KLF13	EXTL3	TMEM221	CYorf15B	APLN	FST		ENPP1	DNAJC18	DTWD2	ZFPM2	UBE2J1	CDKN2D	SHROOM3	WNT7B	MATR3	SAMD4A	APBB1IP	CAMK1D	KCNH8	MT1A	AP1G1			GMCL1	SLC18A2	FBXO40	ZNF219	E2F7	VCPIP1	PDLIM5		STYX	PSRC1	MEIR5	MED13	ST3GAL1	JAK1	ATP6V1E2	FAM222B	KCMF1	TMEFF2	SCAI	STK38
	DIS3	AUTS2	LHX8	DPY19L1		SOCS5	CBX4	GNA13	ABCC4	UBE2R2	TNFAIP8		DEDD2	C6orf47	C13orf34	CNNM4	XKR8	ATP6V1D	XK	BBX	KIAA1239	CREBZF	RFC3	YTHDF1	GFRA1	PLEKHA1	SIPA1L2			TRPS1	RHOJ	RBM12B	PCDH7	REST	TUBB1	TRIM23		PPP4R4	HMGA2	CDK13	FAM168B	LPPR2	NAA11	TTC21A	KRTAP2-1	E2F5	TNFRSF10B	FBXO32	KCNIP3
	FRAS1	GMFB	CD5L	TRIAP1		IL7	MAP3K15	NF1	MTTP	FAM82A1	INSM2		INPP5F	MAML2	KLHL28	ADD3	TCEAL8	RGAG4	ERO1LB	RNF139	PDE5A	MAST4	NAA20	GLRA3	C14orf28	ERBB4	CACNA1I			TTK	TMEFF2	DMTF1	POU2F1	LIPG	PCDHA9	TAF4		ABTB2	RNF6	ARSK	DPH2	CXorf36	LRRC8A	RP11-455G16.1	IRAK2	IGF2BP3	SAMD5	GRIA1	TSPAN18
	NFASC	ZBTB10	XRRA1	YWHAG		CCDC88A	ProSAPiP1	NRG1	FAM124A	MBNL2	SLC38A9		MAP4K4	REPS2	MRC1	UNC5D	SETDB2	IPO5	NADK	ST6GALNAC3	SIRT1	DDIT4	AL136115.1	FAM221A	ODZ1	GRAMD3	TNFSF11			ASB12	POLR1D	SNX14	FRMPD4	ACSL3	PCDHAC2	C1orf198		EVI5	GPBP1L1	ANKS1A	BNC2	ACSS2	NPAS3	FAM92A1	CTB-186H2.3	HNRNPR	PAPPA	SOX21	CCDC64
	EFR3B	YWHAE	CA1	SLC17A5		SNX27	SH2B1	PIP4K2B	DDX52	CPEB4	ETF1		LCE1A	CREM	SREK1IP1	RASA3	TEAD1	TOB2	SAR1B	PTCH1	MAPK1	CTNND2	C12orf79	IL15RA	FUT9	C1orf52	BCAP29			TMF1	ZFP36L1	GRM5	PRKCA	AKAP5	PCDHAC1	TMEM65		BCAR3	ENC1	KIAA0232	LYRM2	SSH3	IL12B	MTUS1	TP53RK	STXBP5L	SYT5	KIAA1024	JPH4
	C12orf51	CASD1	C17orf85	EPN2		SEC24C	MOSPD1	ACVR2B	SLC20A1	LPGAT1	TIPARP		DYNLT3	ABHD2	WBP2	MYH9	KLHL15	SLC26A2	SMARCA5	HIF3A	EIF4A2	HSPA13	SCHIP1	TMPO	SPATS2L	DSCAML1	PACSIN1			CHRD	CLIC5	ZFPM2	PLXNB2	RNASEH2C	PCDHA13	MACF1		DACT1	RIPK2	ARIH2	GATC	DNAJC5G	RNF24	LUZP2	FCER1G	UBE2D2	ANO6	OCRL	NPTXR
	DSN1	TXLNG	C13orf36	NKTR		SCG3	HOXC10	ATXN7L3	BRWD3	RHOB	SIAH1		UBASH3B	CH25H	NOL4	ZFHX3	ZMAT2	SPATA2	AGPS	C16orf72	RBM47	MAOA	TRIM22	CCDC12	ETV1	SKAP2	GGCX			MORN4	TRABD	HBP1		PPP1CB	PCDHA12	CASC4		ST6GAL2	PLAA	TMEM136	GRIK2	TAOK1	METTL21D	SMIM14	HIF3A	MKRN2	AP1G1	RNF38	LSM12
	SH2D2A	CYorf15B	HIPK3	MMD		EIF4G3	TPRG1	FGF7	TXLNG	USP32	RAD21		AMMECR1L	ENAH	TNRC6A	SLC38A1	BTRC	ARHGAP26	DDHD1	UBE2W	MTF2	GFI1	VIP	RGS17	C11orf87	SIDT2	UBE2N			COPS3	GREM1	MTMR12		EXD1	PCDHA11	EPB41L2		YPEL4	KLHL28	ZNRF3	SSBP2	ONECUT2	TNFSF13B	E2F5	TUBAL3	STYX	CYP26B1	STK35	PLEKHM1
	CDC27	IKZF2	LEMD3	ARMC1		ARL5B	GPD1	RALY	MAP3K2	ADPGK	ABCD3		CXorf38	CBL	TGFA	TP53I11	GPATCH2	PCDHA9	GDPD2	OXR1	SEMA3C	PPM1D	C1QBP	HOXB7	PDE10A	EIF4B	MID2			C8orf83	CDH16	MORF4L2		ZFY	PCDHA10	INSIG2		ABCA8	THSD7A	GMFB	ANGPTL4	ZBTB39	CSNK1A1	C7orf25	ASF1B	ZHX2	STAT5B	CD274	NTRK2
	MDGA2	IL13RA1	MAP3K13	CCDC47		EPS8L3	TRIM52	SLC35E1	LPGAT1	FBXL3	RFX5		NANOS1	PGAP2	DPY19L4	LIN7A	ARHGEF10L	PCDHAC2	FAM40B	PDSS2	TWF1	LRMP	MYOZ2	HBEGF	PAX3	GRIK3	PCNX			UVRAG	C10orf90	MARK1		LHX1	PCDHA8	FZD4		SEMA3C	DNPEP	RUFY3	TRIM9	SPOPL	CAMK2B	ZNF287	SLC25A14	GOLIM4	ZNF652	DCP1A	MSI1
	RBM23	MBTD1	RAB5B	TIA1		E2F3	TRAPPC6B	ANK3	TNRC6B	USP6	CDC16		RTN1	HAO1	TOP1	FAM161A	DYNC2LI1	PCDHAC1	ARMCX2	MTMR9	PHIP	DDHD2	HSD17B11	ANXA7	ZNF197	ZBTB8A	SMG1			MLLT6	RAI14	SFRP2		ZFHX4	PCDHA7	PTPDC1		CDH8	NFIA	CCNYL1	TAB1	TTBK1	CALCRL	TRIM5	CSRP3	CAMK2G	ITCH	SETBP1	CAMKK1
	NCKAP1L	ADD3	LAMC2	C1orf131		C1orf174	TRIM68	TMC8	SHOX	SLC16A9	GORAB		KISS1	CPLX2	LRAT	ADAMTS17	B3GNT9	PCDHA13	YEATS2	MED8	HHIP	ZRANB2	RBMXL1	KANSL1L	RNF169	SLC15A2	RPE			C6orf25	HSPB3	PCDH8		ZFPM2	PCDHA6	SRSF7		PDZD2	SHROOM1	UBTF	PSD3	ZMAT2	PIK3R3	UBE2D2	GOLPH3	CAPN6	TMEM100	BCL2L1	DERL1
	B4GALT6	ARPC2	RNFT2	TOP1		DEFB110	ANTXR2	SLC48A1	YARS	C7orf45	ERP44		ZFP14	MARS2	DHX36	PPP2R2C	LRRFIP1	PCDHA12	KLF11	NHLH2	ONECUT2	KBTBD7	HEMGN	ZNF385B	ARID2	CRISPLD2	C1orf124			CLASP2	GFOD1	GRAMD4		CDH6	PCDHA5	TOB1		TEAD1	NAA38	GATM	COQ5	SSH2	SUN2	PEX7	CEP41	BBS7	RAB39B	ADAMTS5	PBX3
	ELK4	ANGPT1	RNF157	CEP135		CELSR2	C5orf63	EPT1	SLC19A2	TNRC6B	FAR1		ALG6	SH3PXD2A	CNOT6L	MYOZ3	PPP2R5A	PCDHA11	CBLL1	FAM124B	ZBTB43	S1PR3	C4orf26	EN2	EMP1	MPP5	TMEM158			HINFP	POSTN	TUSC3		RFC3	PCDHA4	ZNF236		ORMDL1	RNF111	TCF7L2	EXD1	ZNF831	TMEM115	RP11-758M4.1	SPRED3	NPEPPS	RNF13	KCNMA1	VTI1A
	UPF2	GTF2A1	ZNF644	GATA3		PARVA	RLIM	FOXO1	ZBTB26	KIF21A	PLN		TTYH2	LHFPL4	UBL3	GAD2	FAM129A	PCDHA10	DLGAP1	C18orf62	CTDSPL	GLIS3	PPHLN1	ZRSR1	STMN1	NFKBIZ	NETO1			WDR64	ALDH3B1	RPL22		CHIC1	PCDHA3	FRAS1		DYRK1A	CDK14	TAS2R20	C14orf126	ETNK1	SETD7	HMGA2	TMEM189-UBE2V1	PRKD3	KIAA1370	ADARB1	EVI5L
	TBR1	PAQR8	TCF7L1	CHD9		RGS7BP	ETF1	SRSF6	ProSAPiP1	C6orf145	PPP2R5A		ZNF563	HDAC5	INTU	CENPT	ACSL3	PCDHA8	GABRA5	MFSD6	C1QTNF3	NPM1	OFD1	GABRA1	SOCS6	HAS2	EDC3			C16orf72	CTD-2054N24.2	PVRL1		HNRNPK	PCDHA2	NIPBL		WLS	ALCAM	HSPA2	GPC6	ST8SIA3	C9orf5	HDHD2	TMEM189	SMEK1	C11orf58	LMX1A	SEMA6A
	ETF1	EML4	SLC5A3	ADRA1A		WDFY3	NADKD1	WNT10B	LPHN3	CLCN5	SULT4A1		SP140L	NDEL1	TJP1	PRG4	SSH2	PCDHA7	C7orf58	RAB5B	BTBD3	PTPRJ	IQCJ-SCHIP1	AP1S2	ZNF281	CUX2	UNC13A			HES5	BTAF1	FAM188A		SFXN5	PCDHA1	GK5		ZNF281	YWHAE	SLAIN1	NTM	TDRKH	TCF12	NUDT12	C21orf49	NCBP1	AKAP5	H2AFY	SLC25A44
	LTBP2	SLC35D1	ASXL2	B4GALT3		POLDIP2	DCP2	LRRC58	HTR2C	C21orf91	PTPLAD1		CLRN3	MAP3K1	WASF3	ZBTB44	TRIB1	PCDHA6	UBP1	PPAPDC3	TNPO1	C20orf177	CD1B	EREG	NHLH2	ZSWIM5	ELMO2			FOXM1	ABCB8	FBXO45		DCTN5	FAM19A4	SENP6		TRIM63	LMO1	PDPK1	SLC30A4	VPS26A	PGRMC2	MYZAP	ZDHHC18	GREM1	CRISPLD1	PCDH10	ATG2A
	MRVI1	CPEB1	CCDC88A	ZFP62		GRAMD2	GDF6	FLT1	COL11A1	CACHD1	ITIH5		FYCO1	NFIX	TMEM135	PGRMC1	PTPN11	PCDHA5	C5orf32	FBXL16	HEG1	F11R	AKNAD1	SLC1A6	HECA	PEX12	PPARGC1A			SMPD3	CTD-2267D19.3	UBR1		LAMP2	SACM1L	SOCS2		ASAP2	SMAD2	MBNL1	HNMT	C16orf70	DUSP2	SLC15A5	UBE2D3	HDHD2	ATP2A2	PRRT1	ADCY1
	KCNK10	STK38L	COL12A1	C8orf38		GUCA1B	RAP2C	GGA1	MTMR2	LRRC59	KRR1		FRMD4A	EIF5	RAD51AP1	UTY	SMARCE1	PCDHA4	SLC1A2	C1orf95	WTAP	DACT1	TTC8	PAFAH1B1	HSD17B6	ENOX2	NCS1			ANKRD28	KCNC2	LRRC8B		C17orf75	PPP2R3A	ING2		ANP32E	TLL2	LMTK3	TMCC2	CRB1	PTBP2	RHEBL1	DRAM1	ZMAT3	CDH2	FAM160B1	MYADML2
	MEX3C	LRP5L	CHODL	MYH9		CPEB2	SUDS3	TAF8	FOXP2	MEX3C	MFN1		PITPNM3	HTR4	MCFD2	KDM6A	SCGB2A2	PCDHA3	HIVEP1	CEP170	RNF13	NUP43	BEX4	CXCL1	TNS3	GPR180	ARRDC2			C11orf58	DLGAP2	RRAGD		NPL	FUT9	KCTD1		ARHGAP6	EPS15	CDV3	AMMECR1	VTA1	HNRNPUL2	ESAM	KCNN3	SMAD4	SPEF2	CDKN1B	PROCR
	N4BP1	FBXO28	CELF2	MYEF2		BCL11A	C5orf24	HSPA12A	FIGNL2	ZFX	TBL1XR1		VAMP7	EIF4B	GXYLT1	SPIN1	IKZF2	PCDHA2	ZIC2	ESYT2	FRRS1	FAM76B	AC008964.1	LANCL1	RNF150	GPD1L	DNAJC3			KCNH8	TEAD1	FAM107B		XK	MAPRE1	PCDH11Y		NLK	FHOD3	TMEM131	PPP1R7	C18orf25	ANKRD34C	TM4SF1	RAB38	HOXA11	TBC1D30	CUL1	WBP1
	RNF4	CCDC88A	AKAP1	OCIAD1		USP2	MLLT11	NLGN2	PEAK1	COG2	SOX4		ZNF791	ELL	ATP11B	SUN2	SCGB2A1	PCDHA1	SIRT1	GRPEL2	SYNE1	QSER1	KDELC2	PFDN4	CRISPLD1	EBF2	KIAA1919			WNK3	CXorf40B	MITF		GAS2	ORC4	CCNE2		C6orf106	CBL	ARL5B	GNAO1	SH3TC2	FBXO34	VAMP3	PYROXD1	CCND2	IRF2BP2	GLS	WDR82
	PHB	PTPRF	ANO5	DNAJC5		HEATR4	CD3G	STK16	LIN28B	SPRY4	S1PR1		DUSP22	MAT2A	TMOD1	DARS2	HNRPDL	DLGAP4	SLC26A3	TNRC6B	SLC38A4	C6orf174	C1orf227	C1QTNF1-AS1	COX10	PDIA6	MYLIP			KIAA0408	C17orf89	KIF20B		CYCS	EBF2	ALX1		FAM60A	VPS36	TPST1	BDNF	STARD10	KIF1B	AQP4	AC064874.1	HMGA2	SRF	AGPS	KIF17
	AAK1	STAU2	KIAA1549	WDR45L		C9orf5	ZFAND1	STC2	TMEM48	CLIP2	C7orf41		CDKN2D	KLF8	CDC40	PDZD7	QKI	TRIM33	EPS15	C6orf223	ZCCHC14	TMEM48	EMCN	ATPIF1	MOBKL3	ERCC8	GNAI3			LUZP1	STMN3	SLCO2B1		TRPM7	SCAMP1	MEX3A		MYLK3	UBE2G2	SNX13	NSUN5	ABCB8	TEAD1	ARL6	ABHD11	PHC3	HNRNPA1	UBE2D2	KIAA1324L
	SYNCRIP	FAM49A	FAM65B	SMAD5		FHAD1	INO80	ODF2	FBXO32	EVI2A	SIK2		MFSD7	2015-03-06	NPR3	GOLPH3	LSM7	MICAL3	PHOX2B	ZMAT3	PER3	LHX2	KLRF1	NEUROD6	HSPE1-MOBKL3	GAL3ST4	LLPH			BAZ2B	MUC21	JHDM1D		STRBP	SPRY1	OTOGL		SIRT1	SPAG9	SCYL3	PATZ1	PAK1	COPS2	HOXA11	PGPEP1	RAB7L1	PHACTR2	AKAP5	CADM3
	C15orf32	IPPK	RBPMS	RECQL		STAT3	SPCS1	BBS12	PDK1	USP25	MYF6		MAGIX	TNRC6A	CNN2	C1orf198	G2E3	PTBP2	ATP5G2	UBTF	VCPIP1	FAM63B	RP11-295D22.1	TXNDC8	DKK3	PTMA	C12orf75			CHIC1	MAPK13	ATRN		TNRC6B	RPRD2	CHN2		USP27X	NCOR1	C3orf58	SIX3	FAM181B	ST18	METTL7A	YPEL2	PKNOX2	CPEB3	ZFP36L1	2015-09-03
	KIF3B	GZF1	WDR55	KIAA0195		HIF3A	KALRN	SYK	HECW2	GK	CS		CDR2	PARD3B	TBC1D12	ADAMTSL5	ZNF503	BCORL1	OSTM1	MAPK9	TXLNB	CCNT2	ZNF793	ASCL2	IGF2BP2	SERINC5	ZNF831			ZC3H6	ALAS1	UBAP2L		SPAG9	DIO2	WHSC1		MTMR10	SREK1	PTGFRN	SH2B3	STX5	GOT2	DFNA5	KDM1B	TAOK1	HCN4	MTHFD2L	SELS
	RAB22A	FST	ANKH	CENPJ		PDCD6IP	PATE2	CIT	ODZ1	SIRT7	CASK		RP11-863K10.7	TIMP3	CTCF	NSUN5	EIF1	SLC6A6	PTPN14	NOVA1	FAM117A	SBNO1	DPPA3	RAET1L	C1orf173	PDE8A	KIF1B			YAF2	PLXND1	USP1		PHF3	FAM45A	TOB2		CSMD3	NTN1	NMT2	HABP4	RABL3	RUNX1T1	ZNF585A	LZIC	C12orf51	CNOT2	USP37	CSF1
	ST13	GTF2I	TRIM39	FBXO45		TBC1D22B	XIAP	ALG6	DNAJC30	PREX1	TLL1		ZNF709	SESTD1	SCAI	INTS2	SPG20	PCGF3	NOVA1	UBN2	AP4E1	CPEB2	PUS10	MMP7	TANC2	ETV3	RICTOR			RRAGD	BCL7A	PNN		MEGF11	TMEM62	FAM168B		SLC5A3	HNRNPUL2	AMOTL2	LETMD1	DAG1	PAN3	ZNF354A	FBXL12	TNFAIP3	ELMO2	CELF1	MTSS1
	C14orf1	NPTX1	CPSF6	COX18		ARL6IP1	P2RY2	RFX7	HTR1D	CAMKK2	PURB		ZNF709	C20orf160	ATXN3	TLR7	EIF2S1	KDM5C	PPARGC1A	MTF2	LRRC8D	HECTD1	SNX31	HAAO	CHD9	PPP1R10	LRP8			DSG2	TUBB1	RAB2A		TSPAN12	ALCAM	STXBP5		ZCCHC2	SLC1A2	NEURL1B	CPS1	PARP11	SYNGR3	CALB1	MTFP1	FBXL16	GRSF1	NAP1L5	C22orf23
	ZNF827	RBM47	CLTC	C5orf41		EHD3	PBRM1	UBE2R2	FLT3LG	AKAP6	DPYSL3		ARHGEF10	UPF3B	GAB1	BACH2	SEMA3A	PTPN1	SRFBP1	NHLH1	FAM179B	RSPH1	TMEM257	CTXN3	ZBTB33	NRP1	HDGF			MAPK14	C19orf12	MED14		TMEM200B	NID1	PIK3C2A		STK35	EIF4E	LRWD1	RABEP1	SMG1	CHP	MT-ND4L	CREB3L2	ZEB2	CTLA4	UBE2B	NAT8L
	GPC6	APPBP2	FBXO32	CYCS		ADAMTS18	DIXDC1	SMCR8	RPS27L	FUT4	TCEAL8		DCP1A	ODF3L2	NFIB	ARHGAP24	ZNF514	VAMP7	CKS1B	TPD52	OSBPL3	DIS3	EPHA7	C10orf53	ATP2B2	TIAM1	WDR72			TRAM2	COL23A1	DCAF12		NOTCH2	AFF4	OPA1		NSMCE4A	RTN4RL1	ZNF197	ZBTB5	ZSWIM6	SLC26A7	PAH	PPARG	CTDSPL2	TRAF7	RSBN1	C18orf45
	RND2	UBE4A	MAP2K4	C18orf55		KIAA0141	NUBPL	GOSR1	IGF1R	DVL3	TNPO1		ATP2B1	TNIK	AUH	PRKAR2B	PKP2	MAPRE1	CFTR	INTS6	GRM5	PORCN	ZNF615	LSG1	ZFP91	FAM190A	EGR3			HOXC10	DMRTC1	PPIL4		PAPD5	GRAMD1C	PTX3		RC3H1	ST8SIA2	SYT14	UBASH3B	YWHAB	CD274	GATM	FAM60A	TRPM7	MRPS25	ARMC8	EIF2S2
	PRKAA2	DDX42	NR3C2	APBB2		L2HGDH	SUMO2	OPA3	PCDH17	SP2	ROBO1		TUSC1	2015-09-11	RAB11FIP2	GLTSCR1	FKBP1A	VSX2	CBS	CCDC85C	HS3ST3A1	PTEN	TMEM196	FAM43B	GOSR1	SCOC	FXR1			MED13	MMP25	KIF11		CCDC88A	SORL1	VEGFA		PPM1B	CHERP	SSR3	LSM12	C1orf85	SHMT1	DNAH6	AK3	PGR	KIAA0240	C16orf72	FBXL20
	GATAD2B	BRWD3	LOC100507421	RASSF8		SPTBN1	EIF2C4	FCGR3A	PDE2A	IQCJ	DCX		HDAC7	TET3	NCBP1	MAP4K3	POGK	INHBB	SAP18	FZD3	ETV1	GMFB	RAB39A	MYLIP	FKBP5	ACSL1	PAX6			NKAIN2	PPARA	UBN1		FBXW11	HOXA10	FBXO30		PPM1A	TRIM28	SYNC	SULF1	RC3H1	KIAA0240	FHL5	TFRC	UST	NPAS3	SRGAP2	SMG5
	KCNJ9	PSMA5	RBM39	E2F3		COL5A2	FAM120A	DCAF11	PXT1	CELF1	CPEB2		PIK3IP1	TMEM47	TNFAIP3	AKAP5	USP28	SGCD	GTF2E1	CBX5	SPAG9	FKBP5	ZNF75A	OPN3	LIN28A	RAPGEFL1	TRIM10			ZIC5	GOPC	ARID4B		FAM173B	ATP11A	KLHL24		ARHGAP26	PPM1B	OST4	CTTNBP2NL	RMND5B	ZFHX2	GCLM	FAM19A3	ARPP19	C7orf58	DENR	KIAA0930
	C19orf42	TANC2	KLF12	XRCC6BP1		STRN3	UBE2R2	SELV	UBE2Q1	PPP1R9A	HDAC4		ZNF224	GCFC1	PTGDR	PPT1	KBTBD10	SUGP2	ARHGAP5	C1orf144	BIRC6	TNFRSF21	KRT20	VLDLR	GAN	RYBP	FUT8			FXR2	ZNF771	SEMA6D		ARFGEF2	SUB1	TRIM62		KDM6A	C7orf42	KCNQ3	FAM91A1	SOX5	ENAH	IGF2BP3	FAHD1	CPEB3	TOM1L2	SUMF1	ZNF609
	TMEM35	SYPL2	EYA4	PRDM8		SORT1	OPALIN	CABLES1	WASL	TRAF6	BACE1		CPNE1	UBAP2L	IPO8	PPP1R7	ZNF295	TMEM17	TACC2	FER1L6	HEY2	ITGB8	CCDC50	ZMAT3	UVRAG	ATP6V1G1	ZNF608			ATN1	OXLD1	TRIM63		STX12	C6orf62	TM4SF1		TMF1	PIK3R1	TRAPPC8	MBTD1	RAB11FIP5	GDNF	COX7C	TMEM88	CNOT4	CCNT2	PTMA	TMEM132E
	PRELID2	PRDX6	IRS2	SMCHD1		RNF141	CRELD1	AFF1	LRRC8C	YAF2	PCMTD2		NTSR1	IRX6	ANO4	PRKAA2	MRVI1	CHST15	TACC1	C20orf112	DLX1	GRIA3	ZNF345	CCDC73	BIVM	ATP5G3	SYP			RUNX1T1	RP11-204N11.1	LRP6		KLF12	ENAH	SMEK2		ANKS1B	ADRA2A	RAB6B	TMOD1	UNC45A	RAD23B	RGN	CYP26A1	PLAGL2	RORA	FBXO30	WNK4
	C1orf185	TPPP	STX5	ZBTB38		SESTD1	C17orf47	BAG4	TBC1D15	SHROOM4	MAT2A		MXD4	FRS2	TOP2B	STXBP1	USP3	SLC39A13	ATRX	NIP7	MEGF10	CYB5B	VSTM2A	NKX3-1	JHDM1D	CELF4	TJP1			TMOD2	TNFSF15	NFKBIA		MAP3K8	CCL13	ZDHHC21		RNF44	PAPD5	HIPK3	POLR3H	ADAM22	PAPD7	LIN9	KCNE1L	RYBP	GPR180	PITX2	SYNGR1
	FAM174B	TET2	GLIS2	SPG20		DAB2IP	CACNA2D2	PPP2R5D	H3F3B	SP1	SHISA9		RELL1	HSPG2	ZNF655	JUN	ARHGEF2	BMPR2	MORF4L2	TMF1	EPS8	VEZF1	TMEM78	C2orf68	TACR1	MYH9	CPEB4			OXCT1	DSC3	NFIA		CDCA7L	SH3PXD2A	TLE4		BMI1	SVIL	NCBP1	IRAK1	AIFM2	SIDT2	TRUB1	C16orf91	NFYB	RANBP9	LUC7L3	EIF2C1
	EIF4G2	ZNF217	PGF	TTC13		BACE1	CLEC5A	ANGPTL6	CCNYL1	IDH2	SCN2A		KCTD9	CCDC88A	RAB8B	NTM	MID2	SEC63	DNAJA2	CYB5RL	SLC8A1	MYEF2	CDH19	DENND1B	AICDA	C15orf48	KIAA0430			CALU	ZNF80	KAT6B		SPRY3	RAP1GAP2	LAMP3		COMMD3-BMI1	DAZAP2	MEX3C	KPNA3	SRGAP2	FOXP2	PNPO	BCL2L12	FNIP1	KIAA1033	SGK3	SUPT16H
	XPR1	TNFRSF19	TMEM200B	SYNCRIP		MTMR12	PURB	ACCN4	NHLRC1	SVEP1	CD83		MAN1A1	SLC5A3	DUSP19	WTAP	ENOX2	ATXN1	TMEM38B	C7orf41	RABL3	LPGAT1	TMLHE	PAK3	PKIA	FBXO11	CCDC142			ESRP1	DMRTC1B	DIP2B		ATP6V1A	ADAMTS3	C3orf67		CALU	NRSN1	STK35	VDAC2	SECISBP2	CBFA2T2	KIF21A	FAM78B	EVI5	PRKCE	C8orf44-SGK3	TUFT1
	PSMD7	CXCL12	DIRAS2	GEMIN5		SIDT1	DRAM1	HMGXB3	EHMT1	UBAP1	SSR1		SPTBN4	AK2	CRLF3	RELN	WSB1	BAHCC1	AK5	WASF2	EEA1	EHF	FZD3	POLR3G	NFIB	EZR	FKBP1B			FOXP1	RXFP4	CRK		NMT2	MAP2	SAMD8		MEGF9	CSNK2A1	EEF1A1	IDH3A	C7orf42	CAPRIN1	COX7B	AIF1L	ABI1	MAPRE1	PTCH1	BBC3
	E2F1	KDR	EPB41L1	TMEM216		WHSC1	ARSJ	BMF	KATNAL1	SRGAP3	TMX3		DLX5	KIAA0649	IPMK	LYRM2	KLK7	FABP2	BACH1	SLC35C2	HS6ST1	COX7A2L	PYGO1	GNAQ	AEBP2	LEKR1	PIK3R3			JAZF1	PALM2	ZNF532		TANC2	APPBP2	RILPL2		TNPO1	TNFSF12	ZCCHC14	SMAD6	ASCC2	ITPR2	HLA-DQA1	SST	COPS2	FAM63B	LPPR5	DLGAP4
	CCDC85C	KLHDC10	CDK14	CHCHD3		TTBK2	TM9SF3	CLASP2	ZNF662	HLF	FAM84B		LEF1	PPARGC1A	BTAF1	ABHD10	ZNF292	CHP2	PHF14	EZH1	KLHL1	RBM20	CLEC4D	AC124890.1	FAM19A2	BNC1	BACH2			CUX1	RAB12	LZTS2		MYCL1	ATP2A2	GTF2E1		RNF38	TTI1	OLA1	AFF3	AHNAK	ZCCHC8	GALNT7	MMP19	UBE2D3	FLRT2	ACER2	BRCA1
	AMPD3	UCK2	IRF2BP2	RPTOR		LDB3	KTI12	THAP3	HBEGF	FAM120C	CCNT2		PHOX2B	PDE7A	SEC24A	HNRNPU	BAI3	TNRC6B	ZC3H7A	UBE2K	CALB1	POLDIP3	ANO8	SLC6A14	FOS	PIK3R1	ATP6V0A1			ABAT	AMZ1	ROD1		SMARCAD1	GLTP	ATAD2		CCNT2	IRF2	FBN1	RNF185	EPS8L1	MTDH	LMNB1	IL10	LRRTM2	C1QL3	TMEM41B	ELOVL1
	KIAA0240	NETO1	ALG9	SGOL1		ARHGEF4	TBL2	PEG3	FGD4	HERPUD2	TMEM231		CNGA3	EHF	HDX	HSPA13	RPS6KA3	ZNRF3	BHLHE40	PCGF3	KLF6	CBX4	ZNF25	PRRG4	LPHN2	BHLHE40	AKT3			DCUN1D1	HRC	GPR64		KDM6A	RSU1	NSRP1		SGK3	MANEA	CACNA1E	C6orf204	KRT17	SCRIB	C10orf128	CD274	SPSB1	ETNK1	IRX3	TOMM40L
	ALG9	AKAP9	MDGA2	FOXN3		NFAT5	FAM122A	KLF12	MBNL3	ZNF664	ESR1		IRF3	CELF1	CBFA2T3	RUNX1T1	SEC24A	TLN2	RBM4B	RNF24	TASP1	SCN8A	PAPPA-AS1	TCTEX1D1	TEAD1	TMEM173	ARID4A			PBX2	VPS28	ARHGEF33		ZNF146	MTMR12	GMNN		C8orf44-SGK3	CENPJ	SETD6	HDX	HSPBAP1	FAM175A	ATXN3	HOXC10	PPM1N	PAFAH2	CDON	ELN
	HNRNPU	CRIM1	PTPRF	IMPAD1		RAB3IP	GLIPR2	ACCN2	KIAA0895L	MAP3K1	ELN		FAM57B	RABEP1	N4BP1	BMP7	TMEM185B	IRF2BPL	LIF	TAF9B	FAM125B	ZNF697	SPARCL1	TMPRSS11E	SLITRK1	RHBDL2	NRARP			FAM134C	COPZ1	ZFAND3		ZFX	CBFA2T2	UBN2		API5	SCN1A	AGFG1	C2orf71	MCTP1	TEAD2	PRRG4	ZG16	LIFR	NT5C2	SLC4A10	NPAS2
	UBAP2L	TULP4	KCNJ10	IPMK		CA7	RNF139	NAA40	ADAMTS15	HNRNPH3	ABCC1		CCM2L	TRIM67	SLC4A7	EIF1	GTPBP10	PHOX2B	TOR1A	C14orf43	PCBP1	GPR22	STEAP1	ZDHHC15	GPR153	VPS54	MASP1			CCDC120	RNF144B	GRID1		GLT8D1	DIS3	CHD2		PDE4D	RRAS2	ATP8B1	MEIS2	DLK2	NRIP1	SEPP1	PCDHA1	TOX	ARHGEF6	PPP1R12A	NUMBL
	NCOR2	THAP11	C17orf81	PPFIA1		C6orf174	DUSP16	EHD3	MAP3K1	TRIL	ZDHHC5		SMKR1	SPAG9	SEMA6D	ZBTB38	UBR7	FAM134C	PGPEP1L	KCMF1	FBXO8	KHSRP	EIF5AL1	FJX1	SRSF10	XPR1	CTDSPL			FBXO45	FAM189A1	PAN3		ARL8B	CDKN2AIP	ZRANB2		C1GALT1	LRRC7	VEZF1	ODZ2	PL-5283	STRA6	FAM198B	ASB18	SBF2	FOXN2	SLC39A10	MDGA1
	FMR1	SKI	CPEB1	CREB1		TGFBR2	NR2F2	MECR	LINGO2	RANBP2	H2AFV		ZNF629	ADCY1	MAGOHB	BCL11B	CNN2	NOS1AP	FAM70A	NEURL1B	SHISA9	ZHX2	ANKS1B	PABPC5	EML6	PTHLH	TAOK1			KLHDC8B	ARL4C	GAD1		FAM122B	IKZF2	LIN54		TMEM184B	WDR45L	FLI1	STK40	KPRP	UBTF	LZIC	C7orf49	RAB5B	PRICKLE1	DIP2A	MLEC
	SLTM	THRB	CLDN22	HIVEP1		GK	KIAA1949	PLEKHM1	FOXF2	EML4	GALNT10		GMPS	UMPS	KL	KPNA3	BTBD3	BLCAP	EIF5	BCL7A	ANO6	SPICE1	MIA3	FAM8A1	PPAP2B	MEGF11	ITCH			PPP2R3A	IMP3	GFRA1		LPPR5	HIGD1A	ATG12		CUL4B	NSF	NAB1	AWAT1	SLC39A9	NF2	KIFC3	CC2D2B	RNF11	RBM41	SYT11	COMT
	RIMS4	ABHD4	PLAGL2	FBXO5		TRPC3	OTUD3	KCNJ11	HSPA5	GALNT13	PI15		CD300E	PTRF	SKAP2	ILK	SRP72	WDR82	PITX2	KHNYN	AHCTF1	ATRN	TRIM6	LRRC34	RPGRIP1L	CHD9	RCOR2			PEX13	SEMA4D	GTF2I		HNRNPF	GTF2A2	MYSM1		SPRED2	SYNPO2	MTMR1	SCAMP1	PAX3	PDE4D	DOCK1	MURC	FAM176A	EPS15	PHF6	HPD
	EEF1A1	FBXW11	HCN1	CCDC43		FAM155B	UQCC	C3orf57	C9orf7	CPD	CTCF		UBE2QL1	EIF2C1	PPFIBP1	EPN3	PTGES3	PHF21A	NPR3	RBMS3	BCHE	FRA10AC1	SLC10A7	TMEM135	CACNA1D	DLAT	NRXN1			KIAA0141	C16orf91	DNAJC27		PCBP2	C1R	FRMD4A		HNRPDL	TEP1	ARFGEF1	PDCD7	TMEM168	FBN1	HNRNPR	ZGLP1	SALL1	TACC1	TMEM30A	ZNF280C
	KIAA1211	CDV3	NETO1	ACTR3		NR5A2	SLC12A2	NEK9	MACF1	CALML4	CNOT3		URB1	C12orf24	CPEB4	SPEG	WIZ	RGMB	PPFIA1	KLK10	PLP1	MOBKL1A	EBF1	NEK10	RYR2	RBMS1	KHDRBS1			BRWD3	RAB7A	KIAA1826		RAPH1	FAM126B	CTDSPL2		AP3D1	GOLGA1	HOXA5	C8orf83	HEPHL1	PRR12	SRSF2	WIPF3	GPM6B	TMCC1	FOXJ3	WNT11
	KIAA2018	PAPPA	FAR1	ZFP14		DIXDC1	TNRC18	MLEC	C5orf51	SEMA3A	FOXG1		KLHL42	COPS2	ASAP1	IRX2	AHCY	SIKE1	FBXO34	GBAS	SFXN1	MLL2	IL6ST	TNFAIP6	SALL1	SETD7	MED1			CTBP2	PDE8B	EPB41L1		SLC30A4	ARHGAP20	PNRC1		HECW2	HNRPDL	FOXD3	MAGI2	PLCB3	PLP1	DUSP12	RP4-539M6.19	KLHL28	EPB41L1	CPOX	QRICH2
	UBE2G1	LDOC1L	MSI2	ATP5S		STAT2	ANKRD11	GPR62	LMO3	ACOX1	C1orf43		LHX3	KLHL29	TXLNG	ASB8	VTI1A	OLA1	RHOBTB1	FBXO28	TSPAN7	RUNX1T1	C5AR1	PAX4	KPNA4	MACROD2	EFEMP1			PAX6	MYOZ2	ACBD5		C5orf42	BIRC6	RGS1		VAPB	ZHX3	SLC30A1	HDAC5	TIMM13	PAX8	BUB3	ARTN	MAF	KCMF1	TRIP12	APLN
	TBC1D20	C15orf29	FADS6	C10orf46		INO80C	BPTF	GLIS3	OLFM3	SNX18	LPHN2		CHMP4B	LRP4	FRA10AC1	RAB27B	PDYN	WBSCR17	GPNMB	CELF2	STRBP	TGFB2	SLC16A9	PAPSS1	JOSD1	ZNF80	ERLEC1			CD93	CT62	BTBD1		NELL2	ATP6V0D2	RNF130		TOP1	USP48	DYRK2	ADAMTS17	SH2D1B	TET3	ZC2HC1A	TAF12	TCF12	CT62	SEC61A2	C5orf13
	ARID1B	PITPNA	SOCS6	TMEM33		HIF1AN	WDR43	TMEM154	PCNX	FAM175B	CREB1		CTSD	ZNF592	STAT5B	TRPM7	PREP	KCNS2	FAM169A	MAP3K9	PODXL	PTH2R	LTB	NR4A2	DPY19L4	SLC6A1	ACVR2B			SOBP	CD1A	MPHOSPH9		VSIG10	PJA2	C2orf69		UTY	GOLT1B	FAM168B	KRAS	GDE1	GABRA4	PIWIL1	SGCG	RAB2A	CHMP5	TAPT1	SCUBE3
	LHX1	ARHGEF2	C6orf174	RFX7		IKZF2	WASF3	FAM164C	ERBB4	DCBLD2	IL13RA1		TENM3	VWA3A	CPSF6	ADD1	PER2	PTPRG	SRP9	TTC39C	FLVCR1	SHISA9	TMEM56	MTMR1	SETD2	PRKD1	ITGA5			ST8SIA3	GPR26	PTP4A1		TMPRSS11BNL	EPM2AIP1	FAM76B		GNAI3	FBXL20	EN2	NHS	TEX261	PPPDE2	C9orf170	LAMA3	GNAI2	UBFD1	RDX	C17orf59
	CDK19	PLXNA2	C20orf103	PCCB		PITPNC1	PPARGC1B	ZC3H7B	DCP1A	UQCRB	THAP6		EPS8	ARID2	VCAN	TTC9	ADRBK1	SPCS2	BEND2	SMAD4	CYB5R4	RICTOR	ZNF713	PAPD7	KIAA0494	IGSF3	CD40LG			EPHA8	DNAJC28	TBC1D15		IP6K1	C10orf71	ZNF503		ZER1	RTF1	THBD	MXRA8	DHCR24	METTL8	ODAM	C9orf163	ATG7	SPEN	SELT	OTUD5
	TGFBR3	SLC12A6	FLJ36031	NAA30		OSBP	OTUB2	ANAPC7	ZFAND5	HMGA2	NSMAF		ATP9A	ADD3	ARHGAP20	USP9Y	SYNJ2	MTUS2	GFM1	LRRFIP1	CYR61	EVC2	C15orf61	NALCN	AKAP2	LAMC1	ING3			PRDM11	ATXN7	MLL3		HSD11B2	CD59	TRAPPC10		ARID2	RALGPS2	TNPO1	PAX8	RUFY1	SEMA6B	MAT2B	CDX1	MAGI2	RHPN2	KCNA2	BAHCC1
	FRMPD4	AKIRIN2	THRB	TNRC6B		NRXN3	PPM1E	ASB10	ARRB1	CDH2	NDFIP2		PLXNA3	HNRNPAB	PITPNA	G6PC2	EML4	PDE4DIP	FAM21C	ATP1A2	MLLT6	FGD6	POLR1D	CD9	PALM2-AKAP2	SGMS1	RAPGEF1			CBFA2T3	EDEM1	ANKRD12		ATAD5	CUL4B	MDM4		PTPRE	RBM12	SRGAP2	USP9X	SHISA5	HSPC159	KRTAP9-4	ZNF616	FAM154B	USP8	NR6A1	TIMP2
	KCNAB1	CCDC50	PRKD1	ANKRD12		STK35	HIPK2	UBXN7	BAZ2B	DAAM2	ZDHHC9		ACBD4	PLOD2	BLCAP	RBMS2	ARHGEF26	GJC1	CAST	NDUFA7	NPM1	PEX3	TRIM5	NXPH2	HDAC3	BPTF	SEPHS1			MAP3K3	SAPCD2	TET3		C11orf87	FAM123A	TSPAN7		ATP1B4	BMPR1B	ARHGEF7	C18orf34	UPF2	FAM120C	MAOA	SLC22A17	KAT7	TNKS	MACF1	EFNB1
	CCNG2	GSDMA	ZEB1	TNRC6C		MLLT6	C9orf41	SMC1A	NFAT5	ITGB8	RTF1		CLASP2	TSPAN3	LRRC4	ANGPT2	RHOU	MON2	INADL	SMARCC1	PWWP2A	HNRNPH1	STRADB	CACNA2D1	FBXO11	WWTR1	SPPL3			TAOK2	WDR77	GORASP2		SNAPC1	MPZL1	ASCL1		TRIB2	NEUROD1	RNF19A	MLXIP	CSNK2A1	ZSWIM5	EXOC6B	ZNF823	PAFAH1B2	PAX6	NRF1	MOCS1
	HNRNPA3	ZBTB41	GMFB	FBXW7		RGMA	ZNF710	SLC25A25	KIAA1244	ARL1	STYX		EBF1	BZW1	VGLL3	RBFOX3	KRTAP4-4	STYXL1	NHLH2	PEX13	FOXJ2	TTC4	SPANXA1	GALNT3	CLCN5	POP1	IL13RA1			JHDM1D	FAM212B	KCNH5		ODZ1	SMAD4	GPD2		SOX9	DCUN1D1	NEGR1	ITGB8	ZFHX2	CHIC1	PLD5	SNRNP40	SNF8	TBC1D15	TTC17	ACCN2
	COPS8	PPP3CA	HNRPDL	NR2F6		ASH1L	ZFYVE28	ADPRHL2	USP46	ZDHHC14	GOLGA1		CDC42BPA	DAAM2	SLC25A4	FBN1	ANKRD6	MYLK	FAM21B	DCAF10	RSPO2	IRS1	PITX2	RP11-67H2.1	KAT6A	ITGA4	HUNK			EXPH5	AL583828.1	KPNA6		SPP1	SMG1	HEG1		RBBP6	CITED2	NFIA	BAGE5	MMP25	XYLT1	HAPLN2	GREM1	SYT11	ARL2BP	C6orf192	ILF3
	OTX1	MESDC1	DERL1	GPR137C		CSNK1D	ESRRG	NFASC	SBNO1	LAMTOR1	IL1RAP		BAHD1	CLASP2	POM121	CENPP	PRKCI	C16orf45	FAM21A	FAM13B	CHN2	HOXC9	GPR126	HSD3B7	DVL3	SLC16A6	RBBP4			C20orf160	FAM151B	CLDN8		GDAP2	KIAA0040	HOOK3		FAM13A	PURB	PPM1D	BAGE4	MRPS27	STX1A	TMEM144	UBE2QL1	GNB1	ARX	BEND3	KDM6B
	XKR6	GSTM3	EIF4B	BCL10		SLC8A1	CCDC102A	ENOX2	CBX5	NEDD4	WAC		ZFP3	SPOCK2	POM121C	RCHY1	TMTC3	BCL7A	PCSK1	PIGN	DCP2	KIAA1033	TAF12	CYP7A1	TMCC1	SPAG9	SPIN1			PURB	TAGLN3	EPS8		ZRANB2	TMEM138	STYX		SLC35A3	ZFAND3	LSAMP	MAGIX	FAF2	KCMF1	SGOL2	CASQ1	ECE1	PBX3	ZNF148	SBK1
	STRN	ZNF710	RALGAPB	FBXO22		C12orf34	LOC388630	IL25	ARHGEF17	DCDC1	TRAF3		LSM11	MEIS2	GRPEL2	TCF7L1	TMEM196	ZDHHC5	ACPP	PPM1D	UNKL	ZNF503	HEG1	ZNF440	FBXO41	FAM126B	CEP350			UBN2	FAM53B	EDEM3		NCEH1	POU3F2	CORT		C5orf41	NIPAL4	MIA3	KAT7	RHO	IGF2BP1	C1orf185	PPP2R1B	AP3M1	MYT1L	LEMD3	CORO6
	CCDC113	CIRBP	GFPT1	ZC3H6		NEDD4L	EIF4B	ACBD7	EDEM3	GNPTAB	PTPN1		BTRC	ZMYM2	ZC4H2	CALCR	ATG5	ARHGEF10L	INHBB	KPNA3	GCNT2	RAN	SLC30A6	HCAR1	FAM190A	FERMT2	MAP3K2			SBNO1	DPP6	ZKSCAN2		GABPB1	RBM39	GTF2H1		SP1	MATR3	CASP3	GLTSCR1	AP2M1	CLYBL	SOS2	MSANTD2	WNT11	FOXF2	C20orf194	GPR111
	ANKRD17	PLAGL1	KCTD9	USP44		ATP6V1C2	ZIC3	PTRF	ZNF362	ARRDC3	KIAA1967		CHRNA10	CMTM4	FAM40B	AQPEP	MEMO1	CRB2	ZMYM3	LHX1	ATP1B2	DYRK2	AC137056.1	ABHD14B	ACIN1	TMEM48	SNX27			POU2F1	ERAP2	ATPBD4		RAP1A	CORO1C	APITD1-CORT		SNX6	SPIN1	DHX15	ILDR2	RAB8B	TMEM56	PSMG4	NAGPA	CIC	KLF12	TRAPPC2	NCKAP5L
	DENND5B	STX16	CELSR2	STAM		FN1	GNG3	SLAMF6	MYO10	ARHGAP5	PGRMC2		TEX261	KIAA0355	POU4F2	ERC1	MRPS25	DUSP10	PRTG	RIC3	FNDC3B	USP32	PI4K2B	GEN1	WNT3A	TRHDE	MCTS1			C6orf174	TGFBRAP1	USP34		POLR1D	KCNIP4	PDGFRA		RANBP2	AHDC1	SERINC3	USP13	GGT7	CADM2	ELK3	TNFSF14	SLTM	C9orf102	SMCHD1	AMIGO1
	CIC	CELF2	ANKRD52	CCAR1		ENHO	PSME4	HDAC4	ARFGEF2	PSMB2	CRTAP		ADIPOR1	CHD2	AGAP1	FZD7	DPP8	LBH	COL12A1	FAM123B	KCNA1	PI15	ENTPD7	PTPLB	MIPOL1	LAMP2	SCD5			CCND2	ARL13B	C14orf147		SCN2B	KCTD9	AHRR		BRD3	RBMXL2	BACH1	CLCN4	MLLT3	KCNK3	TCN1	UTS2	KPNA4	TRAPPC8	APOOL	CAMK2B
	IL16	GNPNAT1	RAB1A	EPHA7		C15orf54	ARID5B	ARCN1	RAB2A	UHRF2	MTMR9		FAM83F	EIF4E3	INTS6	NUBPL	C1orf151	RUNX3	GLI3	PTPN11	SLC39A10	RADIL	CXorf65	USP43	SMAD2	NLGN4X	TLCD2			GRM5	TNNI1	EN1		ATP8A1	GTF2H1	SCAF11		EML6	ARRDC3	FSCN3	CELF2	PPM1B	DNAL1	NVL	AP005482.1	RBM12	FOXA1	ACVR2A	ZER1
	STEAP4	ELF2	AMIGO1	RHOQ		PALM2	DCP1A	KHK	PCGF3	FAM53C	SRSF7		ZC2HC1B	SPOCK1	DLL4	TET3	CSNK2A2	SOCS6	SLC25A40	SRCIN1	RORA	BDNF	CYP3A5	B3GNT9	KIF1B	PPP1R3F	BCL7B			MCART6	SLAMF8	GOLGA1		SYN1	SLCO2B1	GOLT1B		BTBD11	IGF2BP1	PPP6R3	RAD51	TMEM9B	KIF5C	PGRMC1	C8A	RBMS1	ZNF365	PPM1B	SORT1
	DLG3	ZNF521	HMP19	WAC		KIAA1522	MTCH2	HNRNPUL2	RAPH1	NR2C2	HDAC5		F8	CHST11	SMARCAD1	TCEB1	UBAP2L	PRR7	ELF2	C10orf88	FKBP4	HNRNPH2	RAB31	WNT3	KIF26B	ANK2	DLX6			NRK	IGF2BP1	C16orf52		PRSS35	POLDIP2	VHL		MYCN	SEC62	DCAF12	C7orf42	DLX6	DCAF7	ADH4	TMEM57	HIPK2	CAPRIN1	KIAA0907	DCX
	BSDC1	RALGAPB	XIAP	PRKAG2		POLE3	SIM1	FRK	INSR	COL4A5	ARHGAP5		FAM222B	LMX1B	RPRD2	VAPB	PLXNA2	TXLNA	SRSF7	IGF1	GRAMD4	RPL36A-HNRNPH2	DNAJB9	SCML2	NPNT	DCC	SYT9			ITPRIPL2	FOSB	ID2		UTY	NAA25	MLLT10		SYT4	PCSK1	EPB41L3	BAGE3	ARSA	SHC3	MKRN2	FAM110C	DCAF12	PEG3	PCOLCE2	PAN2
	SLC2A3	CTDSPL	TANC2	CLIC4		HOXA5	PRDM16	KLHL29	NFATC3	HIPK2	H3F3B		MB21D2	GATAD2B	UBE2R2	PLAG1	STK24	THRA	VASH2	SLC2A13	CNNM2	AMOT	SLPI	FGF19	KIAA2022	MR1	SF1			MARK2	TM2D3	TM4SF1		NRIP3	CADM1	ANO1		AZIN1	BRD4	SMARCAD1	BAGE2	OGT	KIAA0494	FIBIN	CBLN2	KCTD12	MBNL1	IKZF2	POLR3D
	ZSCAN30	ZCCHC2	MOCS1	ZC3H12B		TSPAN31	JARID2	SERTAD4	FMN1	LTN1	ATG5		OSCAR	PRKAG2	ATMIN	RAB7L1	AEBP2	PRDM16	TAC1	IL10RA	RBM38	UBE2Z	GDAP2	GULP1	WHSC1	DKK3	HDAC9			CNOT6L	DCTN6	KIAA0408		RASSF8	WNK3	PCDH7		ANKFY1	TPD52L3	IGFBP5	SLCO3A1	CTDNEP1	ARHGAP26	AL136115.1	KCNH4	CISD2	LEMD2	SDR42E1	EIF2B3
	PITPNM2	RORA	PTCD1	MXI1		CSRNP3	SERF2	NCOA5	C11orf41	FNTB	RAB11FIP1		GRAMD4	KCMF1	ORMDL1	B3GNT9	CPLX2	ZNF238	LPGAT1	REPS2	RNF2	GABRA1	GABRB3	SERP1	ZIC3	PCDH18	TCEB3			SLC6A17	C1R	ARMC8		TMED7	DDX5	RPTN		SLC39A9	C10orf25	SPCS2	SRSF2	HDAC5	LRP8	UBTD2	VEGFB	GNAL	CD86	METAP1	ST8SIA4
	POU2F1	CYR61	ATP5J2-PTCD1	RBM17		MFHAS1	SLC7A3	RAP1GDS1	PITPNM3	MATR3	VAMP4		IGHMBP2	SRL	IPPK	PGAP1	ESR1	PLAA	NDUFA5	SLC9A8	GOPC	ZFAND3	OLFM3	TRIM21	GNB4	NLGN4Y	SOX6				CD2AP	LRRC16B		DDHD1	RNF214	ZNRF2		NAA30	MFSD6	LAMP3	N4BP1	CENPB	PRICKLE2	MRPL27	NIPAL4	NAP1L1	DTNA	DNAJB1	TRIM9
	CAPN6	ZBTB20	PIP5K1C	PAPD5		EMX2	ACADSB	GPR173	FAM126B	CHURC1-FNTB	GRHL1		GPN2	BEND3	HDGFRP3	TCF20	A1CF	POU2F1	TCEA2	NUFIP2	PCYOX1	C17orf96	C5orf28	RP11-386G21.1	PCDH9	GRIN3A	ATPBD4				NEDD9	DCC		MET	HMGN2	PCDH19		LIMCH1	SLITRK1	SYT1	AKAP2	RBM4	PLXNA2	KRTAP9-9	NTN4	ANKRD12	RER1	H3F3A	PACSIN1
	PDE4D	SHISA9	RAB4B	HOXB13		EPB41L1	ZC3HAV1	PRDM10	CUX1	ITPK1	MLLT1		IGF2R	USP34	ZMYND11	USP15	SPATS2L	SLC5A3	CLPTM1L	GNPNAT1	BLOC1S2	DDX3Y	ABHD1	ODF3	PAX6	CBX1	BAGE3				C1orf220	NHS		PRPF4B	PRDM15	EIF2S2		SMAD7	CDC42BPA	EPC2	PALM2-AKAP2	MPZ	ANTXR2	RAB7L1	NUDT13	PRKAA2	ST8SIA4	PAFAH1B2	ZADH2
	ZNF618	NFIB	GNE	HBS1L		RTF1	ATP6V0A2	CHST11	NFIA	COL12A1	ELMO2		TMEM133	ARHGAP23	UTY	SPRY1	ABCA1	PCSK2	ZFHX3	SGTA	PTCH1	DDX3X	CRYBG3	LRIT2	ATPBD4	DCAF5	BAGE2				TXLNA	PRR12		TMX1	NCOA3	C17orf75		HCN1	ST8SIA1	MARCKSL1	ACCN2	SRRM4	SFMBT1	XKR6	ZNF83	RPS6KA3	ADAM10	PUM1	NDRG3
	SPOPL	UBR7	DPY19L3	TIPRL		TMCC1	FZD5	PBOV1		CSRNP3	WDR26		ATG12	HOXC11	FANCI	ZNF81	VASP	SNRK	LRP1B	NLN	ERLIN1	VDAC2	CLTA	CXCL2	TRPS1	KIAA1462	HNRNPA2B1				PAPLN	SCAF8		ARPP19	UBE2B	LRRC32		EIF4E	PHLDB2	PDE1C	CPSF6	MMP15	C18orf34	BNIP3L	DUSP5	FXR1	ZBTB41	NEDD4	HCN2
	ZKSCAN1	KLHL15	IRGQ	STK38		IRF2BP2	TBCEL	KAT6A		MAML3	DCDC5		CLPS	UBAP1	FDXACB1	VHL	GGCX	RAI1	LEFTY2	ZEB2	FAM13B	FAM125B	RRAGA	B3GNT2	SENP5	FAM131B	BACE1				PMEPA1	IQSEC2		C2orf67	TM2D2	SLC12A5		KCMF1	BCAT1	UBR2	TNFSF15	ARL2BP		GOLIM4	TM4SF20	DNAJC16	BZRAP1	MAP1LC3B	KCNJ11
	POLR2J3	ZFPM2	SETD7	MED13		CHAC1	ZNF436	CHRNB4		ZMYM2	ACSL1		VGLL2	EPB41L4A	KDM6A	MIPOL1	C6orf25	CLTB	NUTF2	METAP1	CTTNBP2NL	HSPA5	UCHL1	C9	BCOR	KPNA4	DPYSL2				PLA2G4A	ACVR2B		KIF11	USP9Y	FAM60A		CDH6	TMEM178	FAM45A	CUX1	SLC24A4		MMP28	SHC1	CPPED1	USP31	ARID1A	LRCH4
	SH3PXD2A	VEZF1	PARVA	BRWD1		FAM171A1	ZNF618	CDC42SE1		RUNX1T1	ATP11A			FHL1	SATB1	NUDT12	BCDIN3D	C9orf5	KIAA1598	USP12	PBX3	KCTD16			PHIP	CDR2	ELMO1					ARAP2		RCBTB2	DCX	RABGAP1		RNF220	CALD1	LHFPL3	SPTLC2	PRUNE				CHM	DDHD1	NEK6	KPNB1
	SSR1	GCLM	IL22RA1	ABCC9		FAM190A	TAL1	GLYR1		SMAD4	IKZF2			AFTPH	CEP57	PAX6	UBE3B	AKAP1	ZNF207	VEZF1	CISD1	EPB41L2			ARHGAP5	ARNT2	PMEPA1					ZBTB5		CADPS2	COL4A1	IFNW1		GPM6A	ZCCHC8	BACE1	KDM6A	NOX5				ADNP	JDP2	CETN2	MYO1C
	TCEANC2	AKT1S1	ADRA2A	ZNF652		C20orf4	EXPH5	RORA		LRRC8C	TEAD1			KLF13	WTAP	RWDD4	MTMR9	DPYSL3	BCAP29	TCF12	TNS3	NRF1			TRAPPC8	DLX5	ASH1L					GRM8		SLC2A3	FOXO1	SMPD3		TSHZ2	CNTD1	NR2F2	UTY	TPD52L2				HNRNPUL1	LPCAT2	KCTD12	CXorf1
	UHMK1	NFIA	KIAA0226	TMX3		SRSF1	MKLN1	AGFG2		DCLK1	RABGAP1			JHDM1D	SPSB4	PHF15	PHC3	SMAD2	GRIK3	PAG1	GALNT4	MBNL2			DIP2B	TFAM	TNRC6C					MSX2		GRK5	RAD51D	ABCC10		RASGRP1	SHISA6	ABCB10	TMEM229B	ZBTB20				CCBE1	TMOD2	OGDHL	PLCD3
	PURB	HSPA5	SIN3A	CLIP1		CBL	TCEANC2	CCDC141		TAOK1	ZFAND3			DTX1	ZNF839	FAM114A1	ARID3B	KRIT1	IL12B	NFE2L1	POC1B-GALNT4	DCBLD2			NADKD1	GIT1	REPS2					PPP1R14C		CAMK1D	SLC39A10	PIKFYVE		PSD3	TMEM17	CT62	RALGPS1	PACSIN1				JHDM1D	PBX1	RABGAP1	LHFPL4
	CDR2L	FGL2	FREM2	MED1		PHOX2B	USP37	TNK2		CDH6	POU2F1			LEPROTL1	PTPRK	GPR112	CDC42BPA	SRGAP3	IRF2BPL	PLAUR	MRPS18C	TEX261			SLC35D1	DCAF8	PGM3					ANKRD50		LCOR	VPS52	CLIC4		FMR1	LPGAT1	RASGRF1	C1orf21	PDE10A				USP31	ANKIB1	CACNA2D1	BAGE3
	SH3TC2	GSK3B	IGF1R	MARK3		STRN4	C9orf72	INO80		USP13	RAP2C			MAFG	NEK6	TRPS1	CYLD	EYA3	GLIS3	PIK3CD	TBC1D1	KLF5			MB21D2	KIAA0825	FLRT1					HOXA9		WAPAL	ETV5	GPBP1L1		CREBZF	SORCS1	SIRPA	PHLPP2	YWHAG				TSHZ2	CSRNP3	PANK2	BAGE2
	OLFML2A	TNF	SMAD2	LBR		C20orf112	SHISA9	LENEP		TNRC6A	EWSR1			PAX6	FGF2	HOOK3	SIAH3	KCTD11	PHF8	C11orf41	CDC7	C10orf140			FAM102B	FOXJ3	ADCYAP1R1					KIAA1430		RNF165	SATB1	SRF		YTHDC1	LRIG1	FAM120A	RBM22	CHD3				DCLK1	PLXNA2	MLLT10	UBAP1
	SLC24A2	BTG1	VSIG10	SLC25A16		PRRT4	RET	CHD2		VGLL4	MTDH			ACTR3B	PRMT6	CDK13	NLRC3	ZFHX4	H3F3A	B4GALT5	ZNF704	RBM27			TLR4	CDH6	C6orf35					SALL1		DNMT3B	RPE	FNDC3B		CALCOCO1	CMIP	NUP210	DNAJC18	TECPR2				CLTC	KLHL24	KIAA2018	NMT1
	BBC3	SPRED1	PPP3CA	UBE2H		VPS53	C12orf12	SCD5		UBE2W	RALBP1			SAR1A	MED12	LCOR	PHYHIPL	BAIAP3	FAM136A	ZNF664	LAYN	LPCAT3			STEAP4	CELF2	PPARGC1B					YTHDC1		GABPB2	ANKRD17	PPAP2B		UBE2Q1	GATA2	SAMD5	TSPAN18	TMEM104				CDKN2B	TMPRSS13	NR3C1	CTDP1
	EFNA5	CLCN2	RIMKLB	SCLT1		LIN7C	PAX6	FGF11		MFAP3L	ERBB3			TFAP2E	FZD5	PPARGC1B	RYR3	RABGAP1	HMGB2	XDH	GORAB	CDK6			NFE2L1	NAALADL2	SNRPA					GABARAPL1		SLCO3A1	KLF3	TMEM9B		SPRY1	SMAD4	SBNO1	STX16	PAK4				NIPBL	CXADR	PNPLA2	TNS4
	TET3	ARHGAP12	SMAD4	NUBPL		TCF15	UBTD2	SLC4A4		NFIA	TNN			SYNRG	DCBLD2	POU2F2	BCL6B	BNC2	AEBP2	RAD50	ACVR2A	TSLP			RAD23B	SLC4A10	MTX3					VCPIP1		HOMER1	RANGRF	ZNF512B		APLP2	HNRNPF	SETD8	GOSR2	FKBP4				ZNF365	MLLT1	MYBL1	TNKS
	KIAA0040	SCAMP1	APLNR	USP14		ESRRA	KCNK10	C22orf46		ZNF516	GLI3			NHLH1	XPR1	DDX5	MFSD1	SLC39A10	ZNF623	XIAP	HIPK2	TMED9			FBXL17	CCBE1	TMOD2					RPRD1A		ZNF782	YWHAZ	CD47		ZFP36L2	SIN3A	ALDH1B1	FRMPD4	KSR2				FOXN3	INSIG1	NPAS3	ARAP1
	MAP2K7	APBB2	FAM190B	TRIP12		YTHDC1	SRSF1	SV2A		NUDT4	SEC63			PCGF5	DOCK3	IFLTD1	TET3	WAPAL	PTPRB	MREG	WASL	TRRAP			SAP30L	EVI5	AAK1					BIVM		EIF2S3	PIGF	CDC42		ACTN1	CUL3	PAIP2	ZNF219	SENP1				TET3	PIP5K1C	HOXC6	MYEF2
	C4orf19	GLS	PLXNA2	CLCN5		PDE1B	TNPO1	EFNB3		SHANK2	EBF1			TNRC6B	PARP9	STRN3	ASB7	FAM178A	HMGCS1	YPEL3	TMEM194A	2015-09-07			HNRNPH2	CTBP2	TRANK1					MAGI1		TRANK1	LYVE1	CAMTA1		NTF3	PIGK	LIMD2	TULP1	DCAF7				NR3C1	KIAA1239	SFXN5	SPOCK2
	ZNF652	GTDC1	GOSR2	HOXA1		CREBBP	MIDN	LBH		FNIP1	ZFHX4			LYPLA2	FNBP1L	TMEM229B	ADAMTS19	C9orf25	NRG3	MATR3	ZNF33B	C7orf16			SELT	IGF1R	SCML4					APPBP2		NSL1	RAPGEFL1	RANBP2		NPEPPS	ODZ1	NKX2-8	KDM5A	PEX26				SPRY3	NDST1	UBP1	DICER1
	ZBTB34	UBE2E2	LPP	FGF7		AGPS	CPD	ORC5		KLLN	KDM4A			ZBTB5	FBN2	CAMK1D	FAM70A	CAPZB	PLA2G12B	RND2	PDIK1L	SLC6A15			BNC2	VASP	C20orf108					ELOVL7		POF1B	ZNF317	RPRD2		TMEM87B	FGF12	CALN1	STXBP1	GSK3A				RIMKLA	INO80D	BAZ2A	C16orf72
	PHF8	MAPRE3	SH3TC2	SH3BGRL		UBP1	HUWE1	CDKN1A		KIAA1432	ATL2			PPAP2B	ERBB2IP	NOTCH2	DTX4	GIGYF1	IMPG2	JAK3	CDC14B	NAB2			ZNF740	KLF12	RABGEF1					FGFR2		PAPOLB	SLC44A5	TBP		ELOVL7	CAMK1D	NUDT11	ZNF618	DOCK5				ANP32A	SLC12A2	C15orf57	GRIPAP1
	TANC2	KIAA0195	C7orf60	HNRNPR		ASB11	LMO4	STK35		CUX1	PATZ1			ZRANB1	ZNF354C	ZFP91	RHOB	TNFAIP8L3	C11orf61	VTCN1	CASK	DBC1			C15orf32	SGCD	SRSF1					SLMAP		CSNK1G1	SDK1	AHDC1		GPC6	CENPL	RPE	RIMKLA	KIAA1644				ACVR2B	PGM3	PLCB1	ZDHHC21
	KPNA1	CLTC	CNP	UBE2D2		BCL7A	IMPG2	PTPN5		LIFR	CCDC50			LONRF2	PSIP1	ACADVL	SYNCRIP	ITPR1	PDS5B	RAB3IP	KCNMA1	NEGR1			CNBP	VGLL4	SLC4A8					KIAA1267		TEAD1	TCEANC2	MAGI2		EIF2C4	GRID1	BDNF	NIPA1	TAGLN				FMO2	CCDC87	SOD1	METTL8
	KDM5A	DHX15	C1orf183	USH2A		C2orf63	PGBD5	JOSD1		RORA	SNX2			PPARA	TGIF1	FGD1	MDGA2	RAB6B	WDR26	ADAMTS5	DDX46	PEG3			ACTN2	PARD6B	PTPRS					RNF2		HNRNPU	ZNF192	IRX5		MEX3B	TBC1D15	TTC28	DACH1	TMEM181				WNT5A	OBFC2A	NAA15	SLC6A8
	ST8SIA3	RBM14	C20orf112	SGMS2		FUBP3	FRAT1	SMURF1		MLEC	TCERG1			ZNRF1	PARD6B	STRN	UBE4A	RBM39	ZNF25	APBB3	HEPHL1	KIAA0494			ALPK3	FAM73A	AGFG1					KLF12		IFNK	KDM1B	PCSK1		MEX3C	FAM131C	MC2R	SRRM4	CNTNAP1				FOXP2		OPN3	BAZ1B
	PLXNA2	SUV420H2	TNRC6B	SULF1		ZNF503	CYP2U1	NSUN4		GATAD2B	TMOD3			PTPN3	ELF5	C1orf21	ZNF664	PAPD5	RBM39	SPTLC3	UBXN2B	REV1			SCAMP1	C2orf88	TNRC6B					C11orf30		SREK1IP1	ILF3	TCF7L2		TMEM135	RAPH1	DIMT1L	TRAPPC10	MSI2				SBK1		PRKCD	REPS2
	QKI	AICDA	BNC2	CDAN1		KSR2	LRRC55	TJP1			GPATCH8			BRWD3	YES1	SPRY2	EEA1	ATAD1	NFAT5	PLA2G15	GRIK2	DSEL			STX11	GRIK5	USP24					RBPJ		MKLN1	HTR3D	AFF4		PPARGC1A	BAZ2A	TMEM48	PAN3	LYSMD4				DNAL1		CAMK2N2	KIAA0240
	IGF1R	GLCE	VPS13D	CLYBL		TMX3	E2F1	PAPL			NCKAP1L			CREBZF	ASF1A	KHSRP	PCGF3	MAP1A	TBC1D4	DMRTA2	C6orf162	NEUROD6			RAP2B	OBFC2A	TSPAN9					CPSF6		UHMK1	NAA15	PABPC1L		RNF145	TCF7L2	NFIB	RHOQ	CBLN3				APBA1		SHOX2	COL11A2
	AMZ2	OSBPL9	KCNJ8	LYPLA2		SIN3A	TMPRSS11F	TMEM127			LMX1B			CHD5	MARK1	NAMPT	CLRN1	PGAP1	ZNF704	COX11	ERAS	RIMBP2			C8orf83	KLF15	OPCML					EIF1		EBF3	TXLNG	DOCK9		MAP3K13	BTG1	USP2	ELFN2	ZDHHC2				NEBL		ENAH	TMEM229B
	IFNK	BAIAP2	SMG1	ST6GALNAC3		UNC80	PPARGC1A	CDK12			USP54			BCL2L11	LPAR1	CNTD1	TTC23L	RNF216	PPP2R2B	GNE	TTL	PIPOX			MIER1	FLG2	IGF2BP1					PSIP1		OTUD1	RALA	ATP5G2		ETS2	RAB8B	TMEM26	LRRC15	FAM53C				TRIM67		C6orf106	UBTF
		ADAMTS5		GNPTAB		PTPRT	KLHL15	HTR4			SMARCA5			EXTL1	CLCN3	GALNT10	ALDH1A2	CDC73	MESDC1	ZNF341	DCP1A	BCL11B			MARCKS	STRN3	UBN1					ZNF740		BANK1	EIF1AX	PBX3		MAP1B	SURF4	HS3ST3B1	SPATS2L	ANKRD34A						CDC7	C16orf57
		RGS7BP		MSL2		FAM175B	GRID1	WDTC1			KIAA0664			CXADR	GK	SHOX2	PMVK	RABEP1	SCD5	NXPH3	REPS2	R3HDM2			DCLK1	FOXG1	RIMS1					DACH1		DDX5	PCK2	ETV1		ZNF449	ELFN1	SYNCRIP	DCAF10	ADCYAP1R1						C2CD2L	HMG20A
		SMCHD1		SMAD2		TSPAN3	CCNDBP1	SHE			EFNA4			HS2ST1	RIPK4	PGP	NKAIN2	PAM	SLC30A4	CRB3	C14orf43	CYTH3			THRB	NIPBL	GSPT1					ITCH		LNX1	LCMT2	NDFIP2		PPHLN1	LMO3	GPR158	MRVI1	SZT2						EIF5B	KCNQ4
		SUZ12		CCDC91		COX4NB	GANAB	BACH2			SLC25A4			IGFBP4	C3orf52	ZBTB7A	FAM71F2	HOXA7	FAM120A	BRPF3	DNAJB5	NCOA1			SATB1	SLC7A11	AGAP1					KIAA0947		KRT34	KIAA1755	CSMD1		TFDP2	CACNA1B	LMX1A	C14orf101	HPCAL4						SSTR3	ZNF747
		TAOK1		CDK17		RERE	YES1	FAM76B			KDM5A			CAPRIN1	NUAK2	ZC3H14	XDH	SOX17	TMX3	UVRAG	LMO3	NUFIP2			ARID5B	NDST1	RUNX1T1					FSD1L		SYNJ2BP	MCTS1	ADM		SERTAD2	IRF5	SMOC1	TMEM184B	CCBE1						ARHGEF10L	CDH24
		MAP3K2		NUDT4		TMEM154	IGFBP5	SMG9			GRIN2D			PIK3C2B	NEDD4L	CSNK1G1	BFAR	GAB2	SMARCE1	CCND2	UNC5D	CBFA2T2			LFNG	UBE2D2	ARID1A					NRXN1		FBXO30	CACNA1A	SAMD12		MAFB	PDCD6IP	SLC7A14	CHST3	ST3GAL3						LRRC18	SHMT2
		LPGAT1		TFEC		GEMC1	UBE2K	SYT14			PUM2			TOP1	SH3PXD2B	NEUROG2	ILDR2	WNT3	FGFR2	PDCD4	RBM26	ABHD2			ZC3H12C	SREK1IP1	DCX					MAVS		C6orf195	ZNF585B	CBL		2015-03-03	SPEN	FBXO28	ACVR2B	ATP1A2						MKL1	RAB3IL1
		RYBP		ARL10		TTC9	ELFN2	METTL16			PGAP3			GTDC1	DNAJC16	JAG1	ZC3H4	CHL1	RWDD4	NAA50	LGR4	GZF1			ZC3H7B	CALR	KPNA4					SMEK2		PNOC	AAK1	SLC35D1		NF1	CALR	SORCS1	DRP2	C22orf32						SLTM	PLD3
		NAP1L1		ATAD1		GGA2	ZCCHC14	GADD45B			HOXC4			GRIK3	SMEK2	GEMC1	MTF1	SHB	SLBP	EIF4G2	ZIC2	RUNX3			CLIC4	DACH1	PTPN1					EIF4G3		PCNX	EIF2C1	TAOK1		PCSK2	MTF1	LIN54	MLL2	PLEC						CRELD1	LDLRAD2
		RAB11FIP4		AZIN1		FOXI1	HSPA13	INO80D			NUP153			RPL29	JAZF1	NDEL1	OSTM1	TTC7A	C3orf62	MAFG	RHOQ	RUNDC3B			ZNF618	TET1	DNAJC16					KCNA4		SEC16B	MPDZ	SPIRE1		CPSF6	KIAA1217	FAM84B	RIMS3	DES						OXNAD1	POLR2J3
		TNPO1		RAD21		MLL2	NANOS1	KY			ARIH1			C14orf101	MAPRE1	LMO4	BAX	CRMP1	C11orf30	DAAM2	ELAVL4	TRIM35			CCDC85C	TBL1XR1	NPTX1					TRPM7		HEPHL1	CASP7	MIPOL1		HELZ	ZCCHC5	RNF168	ANKRD52	ARHGAP35						FAM125B	CSK
		NAV3		GIGYF2		TANC2	PSKH1	DNAJB1			CPNE8			SSH1	ETV1	JOSD1	SV2A	ZC3H10	TRERF1	CRLF3	MEIS2	ZCCHC8			FLJ36031	ERMN	POU2F1					CSRNP3		PAPOLA	FAM98A	NMI		SPRYD7	CDC27	YAF2	APBB2	CHD9						NR2F2	ZNF385A
		PPP2R3A		ZNF862		LPP	ARL10	TXNDC12			HIC2			ARPP19	NUP50	IYD	SLC25A23	VPS13D	BBC3	ANAPC16	RAD21	ARHGEF7			EBF1	PITPNM2	ZBTB39					ACTG1		LRP11	GPC6	SNX29		C18orf25	C1orf173	RUNX3	ATP2B2	OXSR1						C17orf48	GIGYF1
		YWHAG		GRIP1		ALG9	NOVA1	CS			FANCD2			ATP2B2	ANKRD17	CBX5	GALNT10	CHD5	CEP57L1	KLF4	C20orf24	NAALADL2			ATP7A	HOXC8	KLHDC7A					ASXL2		FLG2	SESN2	PRUNE		NAMPT	PICALM	NCOA2	GRIK3	PANK3						NSRP1	GLCCI1
		INO80D		PEX13		SYNPO2	CUX1	LIN28A			LHFPL2			KCTD1	AFF4	WAC	REV3L	AFF1	EN2	ZFAT	TGIF2-C20ORF24	USP6			GABRG1	MRPS25	DLG3					SIAH1		CSRNP3	KLK10	CHUK		SHISA9	USP31	MORF4L2	PTCH1	SSTR2						DNAJC16	GRIA4
		FAM76A		STYX		FAM126B	NOTCH3	PSD2			LDLR			DDX3Y	ELOVL2	ETV6	EN2	TRERF1	ZFY	ZNF148	AKAP6	SNRPB			NFAT5	LOC100130890	HLF					SNX29		FNBP4	TSPAN13	EIF1B		ZEB2	IGF1R	C20orf112	NFAT5	CDHR3						B4GALT6	DGKB
		LOXL4		GPATCH8		FOXN3	PARVA	ZNF148			ACTC1			IPO7	PKD2	TET2	DNAJB1	ZZZ3	CYFIP2	AGFG1	RCHY1	GABPA			MBNL3	RPTN	RORA					LAMTOR3		SPOP	SLC35A3	SMAD5		PCGF3	USP39	CASKIN1	PHF8	ARHGEF15						CSMD2	NKAIN1
		ATXN7L3		NAV1		SLC30A4	STXBP5L	CNTNAP1			LYRM1			FAM134A	PRRG4	GRIK3	CARM1	SETD1B	ZFHX4	SLC26A7	EN2	MINK1			TMEM132B	ENAH	TNS1					IER5		CTPS2	MTMR2	PTCH1		RAB22A	PLCB3	SCN8A	FAM120C	SLC48A1						EYA4	SP1
		GLIS3		CRLF3		VPS13D	STX12	POLR2F			CEP63			PPP3R1	MSTN	FAM190A	S100B	CTNNBIP1	ZZZ3	IRF1	C6orf204	RPRD1A			EXOC5	ADAT2	NDFIP2					UBE3A		SLC16A12	SLC26A4	ACLY		RASGRF1	HNRNPA2B1	NLK	MBNL3	FMNL3						UBE2H	KPNA6
		SEMA3A		LSM14A		SRRM4	BMPR1A	NAA25			GPR115			MAPK10	CUL1	MYT1L	ADAM19	IGFBP4	SHANK3	SEMA6B	C12orf34	PHC3			CNP	HES5						ADAMTSL1		HRC	COPS2	EIF3A		SIX3	EIF5A	UBE2G1	SEC22B	PTEN						FUT8	SHB
		STK11		GCLC		RAB2A	SH3TC2	MKLN1			MEGF6			UBE4A	BNIP2	PPAP2B	RHOG	TMEM79	GGNBP2	ISX	CSDA	KIAA1324			PTPRB	AAK1						SNX27		PJA2	FBXO8	WLS		RBMS1	STK11	SEC62	KCNMB3	RORC						NRXN1	TAOK2
		ANTXR2		ERMP1		ANTXR2	KCNJ14	DICER1			BTG1			DDX3X	PDIA6	ENPP6	TMEM178	ADCY9	STAC2	DLGAP4	IPMK	ELAVL1			MLEC	MAN1A1						RYBP		LONRF2	POU2F1	ARNTL		STIM2	CACNG2	IPO5	CHIC1	IGF2BP2						ACOT7	CHMP7
		RCOR1		C6orf204		SP1	VCP	FOSL2			HAND2			OTX2	ATP1B3	SRRM4	ST3GAL5	OPCML	MYLIP	GIPC3	SLC12A5	PHF14			AAK1	SYT4						EIF4G2		LEPROTL1	KRAS	TECPR2		STRN	MCART6	WDTC1	GTDC1	MGAT5B						RBMS1	TNS1
		RREB1		ELOVL2		CAMK2B	GJC1	PCDH10			C9orf150			JPH4	KITLG	AKAP2	ARL5B	PMEPA1	ATP6V1C1	C16orf45	BAI3	RORA			C11orf41	MLL						KDSR		FKBP5	MED13L	RBBP6		FOXN3	PYGO2	ARHGEF12		CNTD2						TSC1	VPS53
		MTF1		KLHL14		2015-09-03	KIAA1522	CASK			CEP350			UBFD1	DNAH5	PALM2-AKAP2	ATAD1	BTBD3	SETD7	KRAS	NR1D2	CELF2			ZIC4	SATB1						RNF216		SLC22A5	2015-09-11	TCF3		ILDR2	UBE2E1	BCORL1		ATG9B						PPM1A	ANTXR2
		ZNF704		STMN4		FBXL7	ASB13	SMO			MYO1B			SHROOM4	HOXB5	ANTXR2	SMAD3	GABRB2	UBAC1	FZD5	TWIST1	MED12L			ADAM7	FGF5						RRAS2		PPARGC1A	AEBP2	CXorf23		SPTLC2	RC3H1	RORA		TMEM151B						C1orf50	C12orf61
		ZC3H12C		FTSJD1		ARF3	KCNK3	AAK1			PPAT			GLG1	YEATS2	COL4A4	TADA2B	BMF	UBN2	CAPN5	IL1A	CRIM1				CCNJ						R3HDM2		FRAS1	RABIF	ATL2		SNX9	RNF220	SLC4A4		SERTAD3						GLYR1	RIMS3
		RHOQ		VKORC1L1		DGKG	ETV5	HUWE1			GFRA2			SLC25A36	PHF19	ARHGAP36	EIF4B	DCX	ANAPC7	HS2ST1	TCF7L2	PHF21A				WIPI2						C9orf150		CYTH3	ZNF367	CAPRIN2		LIN54	JHDM1D	STAG2		NBEA						ZEB2	PLAGL2
		CNOT6L		SKP1		GJC1	MOBKL1A	SLC16A12			CACNB4			ACVR1C	FOXP2	A2LD1	ACACA	RNF165	LMX1A	ATP6V0A1	NUDT21	ZNF280C				HDAC9						LEF1		ZKSCAN1	SREK1IP1	IREB2		LPGAT1	MID1	MXD1		SIDT2						TMX1	SLC35C1
		SLC20A2		PAK4		CLIP3	FTSJD2	CNNM3			FREM2			POU2F1	ARMC8	WWC2	PHF14	SEMA4C	PPM1B	CDV3	HSPA12A	CKAP4				TGFBR1						GRIA1		CUL2	CDR2	GMFB		PUM2	GPR85	UBN2		POU6F1						CSRNP3	KLHL17
		GPR133		NFYB		NMT1	ZFHX2	FPGT			TTYH2			ZBTB22	ERLEC1	INO80D	HOXC8	RIMBP2	ADARB2	KIAA1644	TSC1	UNC13C				ZC3H4						SLC1A2		TBR1	ABR	DSG3		ADCY1	MED13	RGS3		PHF21A						TCF7L2	PIGQ
		ARHGAP5		EDIL3		ENAH	MATN1	IGF2BP1			WFDC10A			TUBB1	SLC6A14	FBXL20	PCBP2	AGAP3	TMEM85	KLHL3	RASSF10	CELF1				TMEM135						HIGD1A		IL2RB	PCYT1B	SOX4		LOC100507421	MARCKSL1	CLTC		RBPMS						KDM6B	MAPKBP1
		ZEB2		DPY19L4		DIAPH1	FAT3	RAVER2			DPF3			CMIP	H2AFJ	ZFHX4	SLC2A3	GNB4	ANKS1B	FKBP5	SNCA	KIAA1486				MEF2A						CNOT2		WIZ	FRMD4A	SLC25A12		GATAD2B	SRSF1	PREX1		ZDHHC18						RBM18	ANKRD52
		SPTBN1		TRIM2		HIPK2	RPGRIP1L	EPHA5			RASSF8			RORA	TMPRSS11B	HIC2	BRAP	C6orf168	PTER	KIF3B	ZZZ3	TAF1				PDS5A						HNRNPR		ELMOD1	MRPS35	CEBPA		ZNF831	DLGAP1	MMP16		PALM2						ELOVL6	ALPK3
		PODXL		FAM59A		RORA	SRGAP1	VDAC2			GABRA1			NPEPPS	ICK	MXD1	ARL15	GRB2	PBRM1	PTPRU	ROD1	C6orf204				PCNX						CEP76		GALNTL6	SOX2	PPP1CB		C3orf70	PTBP2	DICER1		NLRC5						LASP1	MLLT6
		FMNL3		PURB		C9orf47	DLG3	ZMYND11			MIER1			GZF1	DIP2C	MBNL3	MCL1	PIK3C2B	MMGT1	NIPBL	ADARB2	PARP11				SLC4A4						JPH1		SPATS2L	FBXL2	KCNJ3		CCND1	LRRC8E	SAMD12		HIF1AN						FAM53C	COL4A4
		CCNT2		ZMIZ1		ALPK3	CCND2	KCNE1L			WFDC10B			FOXN3	TBC1D15	SPTLC2	ST7L	TSHZ2	SLC12A5	IRF6	TFDP1	BRAF				LARP4						GPC6		CLCN4	MBNL2	KDELR2		LPPR2	AFF3	MIB1		SYT11						USP15	RBBP4
		TRPS1		SCN1B		ERBB4	SYN3	ATRN			GRSF1			ANK3	ADAMTS6	NUFIP2	SLCO2A1	PDS5A	ZDHHC15	CLYBL	GRM8	NAT14				DCP1A						CHD4		C2orf15	FOXP1	DPYSL5		RUNX1T1	SAMD12	SORCS3		RDBP						SOX11	LOC81691
		TFRC		TEF		LUZP1	ALG10B	GYPC			PCSK2			TMEM120B	ELOVL3	SEMA6A	ANKRD33B	SHE	MSI1	SERPINB6	C1GALT1	SPAST				SOCS4						PCYOX1		FBXL7	CAMK2B	ZNF521		SH3TC2	PAFAH1B2	ZNF280C		ZNF81						UBASH3B	C11orf91
		MARCKS		UST		IGF1R	NFIB	PPP1R3D			USP28			PCDH19	EBF3	INADL	PPARA	FOXN3	RAB11A	PFKFB2	ZFAND5	ZFX				ENPEP						NDUFAB1		CXCL1	MAP3K1	SRSF5		CNOT6L	CADM3	DLX3		LRRC7						POM121C
		ZNF148		COG5		FRMD4A	KLLN	DNMT3B			UBE2G1			RAI1	GLS	PKIA	PPP1R3B	WIPF2	FAM177A1	RAB3B	ATP1B1	ATXN7				CDK5R1						SH3PXD2A		C20orf202	NPAS3	SMARCE1		DCP1A	ATP2B1	RUNX1		CAMK2A						RG9MTD2
		EIF5A2		HOXA5		KCMF1	RYBP	FAM155B			HIGD1A			ASH1L	HIPK3	HLF	FADS1	NHS	P4HA1	DIP2C	SIRPA	SENP5				ERP44						PDS5A		UBQLN2	MARK4	RTN1		DCC	2015-03-05	METTL9		JAM3						PKD2
		E2F3		PLEKHH2		PEG10	RABL3	SYNPO2			ZBTB39			ALKBH5	CASZ1	FOXK2	ONECUT1	FIGNL2	DNAL1	LOC100287177	JAZF1	PER2				ZBTB7A						RAP2C		PPM1E	C13orf30	OPCML		ZFHX3	DNAJB7	SMARCA5		AMPD3						POM121
		BEND4		OXCT1		HMGCLL1	MAPK9	RANBP10			L2HGDH			TMEM135	C12orf23	TFRC	ALX4	TAL1	ATXN1	TFCP2L1	NCK2	DNAJC14				CNNM1						ZFHX3		KCNK1	KDM2B	DDHD1		MEX3A	PBX3	EIF5A2		MAPK8IP3						CEP135
		C20orf177		STIL		SPARC	HTR7	TRAIP			SH3BGRL2			DCX	NDEL1	PDE7B	TMEM188	RNMT	NFIB	HIPK2	EPC2	ZNF532				ZFHX3						DCBLD2		FAM114A1	CAMK2G	FAS		FOXK2	FBXW11	ARID1B		WNT3A						FAM134C
		CCND2		CLINT1		AAK1	CREBZF	YEATS2			RAB22A			IGF2BP2	KPNA1	AP3S2	WDHD1	NAA15	STX12	EFNA5	CDS1	PRTG				PAX6						C18orf25		TAGLN	NFIB	RRP9		SEC23IP	AMOTL2	GABRB3		DVL3						USP14
		RC3H1		NOTCH1		ANKRD13C	GPR26	CCDC64			LPGAT1			CADM2	MRC2	LANCL1	FAM176A	VAMP2	C4orf33	NTRK3	FZD2	FKTN				PLAG1						NBEA		DGKB	NDST3	ZNF33B		SETBP1	C5orf42	TEAD1		TRIM3						CAPZB
		KCNN3		CMTM4		MARK2	PIP5K1A	USP5			ABHD5			FAM84A	C1orf96	RHOQ	GSPT1	TP53INP2	RPRD1A	SLC22A7	ARL4A	MGAT2				PRKCE						LIPG		ACVR1C	ABHD13	STRN		DNAL1	SLC25A13	NRIP1		ITPKC						DLG2
		SP1		AGPAT5		BCL2	CALCR	DNAL1			PPP1CB			CREB5	NAA38	XPO4	TSHZ2	ADAT2	THRAP3	MCTS1	C13orf23	DICER1				BCL2L11						UBR5		DCX	SLC5A3	ECT2L		DIO2	CHMP6	ICK		BNC2						HS3ST5
		VPS53		FAM91A1		SOCS7	MTDH	C15orf27			GALNT2			SEMA4G	ERN2	SHISA6	EIF5A2	DENND5B	ELOVL5	SMC1A	MGA	C14orf169				ATP13A3						DLC1		ATP1B4	LYPD6	ASH1L			LHFPL2	KLHDC5		SLC5A1						SV2A
		USP46		SCAF1		ZDHHC9	GPC6	ILDR2			CMTM3			ADCY6	SMARCC1	C15orf38-AP3S2	C9orf41	PTPN9	DSCAML1	PRKACB	SOCS4	CMTM8				BRWD3						JPH3		CEP63	CLASP2	PRDX3			RPGRIP1L	PAPOLG		DPYSL3						CPEB1
		BCL11B		ENY2		JHDM1D	PHF21A	C1orf21			PHIP			EPB41L1	HEXIM1	ZADH2	BDH1	PDE10A	NEDD4L	DAPK2	CNOT1	SUPT16H				ANKRD52						MED13L		LMBR1	TOMM70A	AP1S3			ZAR1L	ARHGAP28		OVCA2						CREBZF
		ITPRIPL2		EPHA5		SLC30A7	SV2B	MYCBP			UHMK1			MMAB	FAM131B	ATP2B2	CHTF8	BRWD3	NNT	LOC388630	PPP3R1	ZBTB47				FUT9						PDAP1		PHF15	RCOR1	MARCKS			FAM117B	FBXO41		PSMD8						MED13L
		RNF10		KRAS		ODZ1	CPEB2	ATP1A2			VCP			CPD	KIAA1804	KRAS	AKT3	PACSIN3	GALNT7	DCP2	GABRA1	PLCH1				NFATC3						DENND4C		SLC20A1	RAG1	RWDD4			CMTM3	TET3		RAPGEFL1						ARID4B
		BBC3		MN1		ZNHIT6	NPAS3	CYB5RL			TBL1X			EFNA5	NACC2	VPS24	LRRFIP2	LMO2	CCRN4L	MTCP1	ZNF512	MACROD2				SRSF1						ZBTB34		PARD3B	TSHZ3	PTPRS			HSD3B7	ATXN7L3B		ZFHX4						POU2F3
				BPTF		TULP4	BMPR2	EN2			PI4KB			CREB1	LMAN2	RNF103-VPS24	ZBTB34	CSRNP3	CNTN3	ANK1	ARNT2	SLC7A14				PCDH17						CHD9		C9orf170	PTPRB	GPR162			BRWD3	KPNA1		ATF7						REEP1
				GOSR1			AGAP2	NAA15			SEC22C			EYA3	KIAA1210	ZNF609	LCORL	GRIK2	ENAH	RBMS2	PDXDC1	PXT1				ITPRIP						GABRE		SENP5	STAG2	RNF114			LARP1	GAN		COPS7B						SERBP1
				HP1BP3			TNPO2	ALAD			CPEB1			NFIA	PTK2B	HMGA1	SLC39A7	CELF6	ZDHHC20	POU2F2	ARID3B	MFN1				BCL11A						EPB41		EPG5	SUFU	TGFBR2			PIM2	PTP4A1		JUND						KITLG
				UXS1			IQSEC2	HIF1AN			LRRTM4			NFIB	MAP3K1	WHSC1	ANKS1A	RNF214	PPM1D	MYH9	FOXA1	ST8SIA2				ARHGAP5						PRDM12		SLC39A2	MEF2A	UBE2E3			IPCEF1	MAF		KCNK10						FBXO40
				MCMBP			C1orf183	LAYN			DIAPH2			PEG3	NUP43	C14orf45	SLITRK4	IRF1	MCC	RBBP4	NPTN	NHLRC3				GRM5						UBE4A		ELF5	TEAD1	BTG1			RAB39B	SRSF1		SCUBE3						TEAD1
				SLC25A36			ASH1L	TRIM55			MARK2			NPAS3	ROBO2	MLLT6	USP46	RGS6	SLC7A2	RAPH1	LRRK2	ROBO2				SP1						MCC		EREG	KIAA0947	PPP6C			ALKBH5	B3GALNT2		DCTN5						PTPRB
				HELZ			FGF2	HNRNPA3			ZNF629			ARHGAP5	SMURF1	TFCP2L1	IGF1	USF2	SEMA3A	PAK2	RP2	VGLL4				TEAD1						FAM117A		PFKFB2	FKBP5	GTF2F2			PAPOLG	PLCH1		SUFU						FAM54B
				SLC30A6			SPOCK1	MYOG			ZFYVE20			CCNT2	GPR64	UBE4A	FBXO33	LHFPL3	FOXJ3	HNRNPA3	GNAO1	DSC2				IPPK						KIF1B		PHC3	NOVA1	MANEAL			SLC2A4			ATP6V1C2						C3orf63
				INO80D			TET3	SAMD4A			INTS6			ATG13	EGR3	ZNF507	JPH2	C2orf53	PARP8	SP7	SMAD7	NR6A1				NAA50						TMEM106B		SH3TC2	CLINT1	CPEB3			SULF2			NAT15						ZDHHC9
				QKI			KLHDC10	C2orf18			CSK				CSNK1G3	CREBZF	FUBP1	SIN3A	LUZP2	KDM2A	ANGPT2	DCDC2				SNX27						SNRK		HIAT1	LIMCH1	C5orf15			C7orf60			ACVRL1						PKIG
				WAPAL			ADAT2	CD164L2			GUCA2A				ZNF395	C5orf13	SLC7A6	GAS7	KIAA1549	KIAA0040	YTHDF2	LARGE										RNF39		DCAF12L1	GFRA1	PTPRE			RPS6KA3			BAIAP2						SRSF1
				IQGAP1			SSH2	GAP43			PPM1F				CLASP1	USP9X	OLFML2A	ZYG11B	RAD51AP1	CRTAP	PAK7	RBM41										NAMPT		RNF222	LARP1B	TLK2			PKNOX1			NCKAP5L						PALM
				YTHDF3			PGM2L1	PCDH19			AGAP3				KCNK5	CUX1	ARID5B	PRUNE2	EVI5	PURB	SS18L1	AEBP2										ETS1		KIAA1191	GRIK3	FLT1			2015-03-06			SRXN1						TFEB
				ANAPC11			LIFR	KLC2			AQP5				UBAP2L	EPHA7	NAA15	RPL15	SUFU	SLC6A6	IL10	RHBDL3										VPS13B		PRRG4	CLDN22	YAF2			TMEM41B			CD79A						C21orf91
				COX8A			FZD4	MRPS25			MAP3K8				ZNF365	RASSF8	DDA1	UBR3	ROCK1	TMEM41A	WDFY3	CHD6										AFF1		MMAB	NIPBL	TTC39B			KIAA0355			NUFIP1						ERGIC1
				PCBP2			KIF3B	SPRYD3			GABBR1				ZBTB34	SHANK2	KHSRP	RAB1A	VSX1	SRSF1	BEND3	MYT1L										SCAMP1		CXorf57	UBE2G2	BCAS1			SMARCD3			MMP14						LRP12
				TLK2			TANC2	MBD6			SLC16A6				LPPR4	XYLT1	MARCKSL1	PPM1D	PRKCE	PGAP1	ID4	ANAPC1										TNS1		ESRRG	BCL11A	SEMA5A			EMILIN3			C15orf52						KRT85
				RBM12			RRP15	CSRNP2			ZFX				EMP2	NPNT	THAP1	ZER1	NPAS2	NKPD1	ZBTB33	C18orf25										ORC4		FAM155A	DGKI	KLF3			LASP1			GPR3						MAP3K7
				CLTC			C10orf26	GABBR2			TMTC1				GLG1	C8orf83	FAM55C	CASZ1	STAM	PSKH1	KCNA4	MBTD1										SGK3		TMED10	H3F3B	NRCAM			NMT1			ARMC8						LANCL1
				MAPK1IP1L			PCDH19	ARF3			PHYHIP				ISOC1	ZBTB41	CASP3	C16orf70	RAPH1	BACH2	IPPK	GAP43										C8orf44-SGK3		KCNN3	IMPG2	GOLIM4			DUSP8			ATOH8						KAT6A
				UBR5			RNF121	PCDH11X			DCBLD2				RICTOR	NHLRC2	GXYLT1	ALKBH5	C20orf103	ANTXR2	MYCN	MORF4L1										SEPHS1		ADAT2	FAM40B	RNF125			AP1S2			CACNA1C						AKAP6
				HNRNPA1			ZNF518A	PCDH11Y			SNX6				ZNF572	LOC400950	GTF2E1	SPEN	C9	GPD1	RBFOX1	PEX13										PHF15		DLG4	PELI2	GPC6			MSI1			HLCS						P2RY6
				HIVEP2			AGGF1	IRF1			ILVBL				ACAT2	TUBA1A	HNRNPU	TCF7L1	JUND	MON2	SGK494	ONECUT2										RAB39B		RREB1	CDH2	NAB1			NF1			RARA						NUP153
				WNK3			TBX6	KCTD21			MARCKS				GHITM	GTDC1	TNPO3	RNF139	RASGRF1	CRISPLD2	METAP2	TFAP4										PAPOLB		WDR44	TOX	NSF			FAM84A			LYRM2						KAZN
				SLC26A2			SGCD	MOCS1			NEUROD1				B4GALT6	LRRIQ1	BAZ2A	CEP350	SFSWAP	CRY2	COL16A1	ZFHX4										TEAD1		PABPC4	CRLS1	DNAJB7			RNF222			TSTD2						RNF145
				USP6			DTWD1	MARCKS			OGT				ATPBD4		STXBP5L	NAV3	PLCB1	HIP1	CAMK2G	USP25										NOL4		BAHCC1	RPRD1B	NR2F2			MIB1			MDGA1						FAM133B
				USP32			ARL3	CYTH1			SMG6				RAB1A		ASCC3	CSNK2A1	TRPS1	MMP16	TRPS1	UBE2Q1										ZNF521		PHB2	USP6	RNF111			EPHB3			TNRC6B						ETS1
				TMPO			ELK1	SLU7			UQCC				SMAD2		SRF	SP4	ZNF281	GDAP2	PTPN3	BCKDK										ATP6V0A2		MAP2	C18orf42	TRIM24			FOXO1			PPP3R1						PRTG
				MECOM			SOCS7	TMEM86A			NCBP1				SPRY2		MFHAS1	CDH23	FSTL5	CECR6	VPS13D	DCAF6										NTN4		UBE2H	KL	BEND2			RAB6A			EFNB3						MCTS1
				SERBP1			MINK1	DSEL			RECK				KLF3		INTS7	ERI3	TBX5	U2SURP	MARK2	USP37										F3		RNF128	STMN2	GDI2			SYNJ1			TAL1						TNRC18
				ZSWIM6			2015-09-03	TNRC6C			RSBN1				RCOR1		KLLN	ARL8A	ESRRG	TAOK1	IGFBP3	SNAP25										MYH10		AKAP2	LYZL4	ABCC9			BBX			GRIA3						NPNT
				UBR1			CPEB4	NMT1			SYNPO2				PTGER4		GRINL1A	DAPK1	ZC3H12B	DSEL	SCHIP1	PSME3										PAPOLA		PALM2-AKAP2	UBE2D3	ZC3H7B			PIP4K2B			ARHGAP32						ZNF516
				RWDD4			MYLK4	FBXL2			GABPA				WDR33		GCOM1	DEDD2	GCA	LYPLA2	IQCJ-SCHIP1	ZFY										FGF7		TMTC1	GPBP1	TRA2B			MYO5A			SIK3						CD200R1L
				RAD52			ATXN1L	CCNJ			SEZ6L2				MARCKSL1		C1orf85	CNTN3	ARID4B	ATP1B2	TCF4	BTF3L4										GRIP2		INO80D	BCL11B	SHANK2			TRPM7			MYCL1						GOLPH3L
				CHST11			CYB5RL	HNRNPA1			CSGALNACT1				NCOA7		LHX1	CSNK1E	TCF7L2	MTMR3	PTGER3	PIGU										USP15		METTL15	SRSF2	ANKRD28			MEF2A			CAMK2N2						UBE2O
				NSD1			PHF14	SLC24A4			MAFG				SETD6		PLCG2	HOXC10	KLRAQ1	QKI	GREM1	ZBTB37										YTHDF1		TMEM65	SYNCRIP	SHOX2			TCF4			AFF1						NETO1
				SH3TC2			IGF2BP1	AGBL4			CELF2				FXR1		ARMC8	NOG	PGAP1	ANKRD52	RCOR1	HERC3										ZBTB33		CNN3	SOCS7	SNRNP40			ZFX			ACTR1A						PRKD1
				CDK5R1			TMTC1	TMCO7			TPM4				ZDHHC21		FBXW11	CBX5	MRPS23	PHIP	KCNJ2	KAT2B										LARP4		VGLL1	BMP6	DMD			PLEKHM3			ACTG1						UBXN2B
				TGFBR1			EWSR1	KIFC2			MYEF2				G3BP2		C20orf112	UQCC	DHX33	ANK3	FAM198A	EPC2										NLK		OLFM3	FAM55C	IFIT2			PRKCE			SLC4A1						SLC6A15
				RORA			BZRAP1	ZFP3			FAM190B				RANBP9		KLHL29	ERC2	PTEN	RPS6KA3	FOXP2	RYBP										ATP1B1		RAB39B	HDHD2	DACH1			KPNA1			YTHDC1						C10orf76
				FOXP2			OSTM1	UPF1			ARL3				KIAA0753		PTPRJ	PHIP	CDS1	EVI5	PPP3CA	CAMK2G										ARHGAP24		BTLA	CTTNBP2NL	RBFOX2			FOXP4			RPGRIP1L						ZER1
				ZNF704			YLPM1	SOX10			HNRNPC				ZBTB2		PRR3	TBX5	OSBPL6	PPFIA3	TXLNA	SLC24A2										POU4F1		POP1	FUT1	SESTD1			EXOC5			KIAA1432						GXYLT1
				HTR5A			FBXL20	FAM53B			DIP2C				SPATA18		KDM5A	PDE4D	DBT	COG6	SDF2L1	SALL1										PNRC1		FAM120C	FAM76A	2015-03-04			PGR			IRF1						KLHL24
				RIMKLA			CHCHD1	ATAT1			SCAMP5				PGAP1		SF1	PDE3A	DCP1A		SLAIN1	SFPQ										LARP1		HS6ST3	EPN2	INO80E			FAM126B			ABHD2						ST6GALNAC5
				TET3				ATXN1L			UBE2D3				STX12		RAI14	SLC8A1	MMD		ANKRD13C	ZFAND5										HIPK1		MFAP3	CACNA1G	ZFYVE16			PDK3			TMEM151A						ITGA6
				RBFOX3				AP1G2			ELL2				SERINC5		ZBTB41	ACTR1A	ING3		BICD2	PPP4C										MEIS2		CBX5	BACH1	GRM3			SOS1			CDKN1A						LCORL
				CHD2				JMY			CALU				SYN2		TTC28	ANKRD17	RAP1B		E2F7	RHEB										PPM1D		PKD2	RBM25	PACSIN3			TAOK1			ST14						UBN2
				FBXO21				KCNQ5			CRHR2				PDCD10		KLF9	SMARCAD1	NPAS3		LCP1	PPP1CB										RAPGEF5		CLIC6	GRID2IP	CTDSP2			CDH8			HTRA2						TRAPPC10
				CD28				MLL2			ERC2				GJA1		CELF2	KCMF1	EML6		SON	FUBP1										NACC2		PPP3R1	LOC100507421	CASK			PIN4			CLIC5						JMY
				PPP3R1				HEYL			CUX1				QSOX2		RGS3	CHMP7	TSHZ2		POGZ	SOX5										RRN3		BCL10	RBM4	MYH10						CADM2						ZFY
				IPO7				UBE2L3			DEDD2				PPP1CB		PSEN1	DRP2	IGF2BP1		SLC16A6	HP1BP3										GATAD2A		PDCD6IP	YIPF3	TXNDC5						SEMA4G						AZIN1
				MIER1				ZFAND5			PBX2				PKIA		GRIK5	SLC1A3	RNF125		ZSWIM1	ARMC8										CASP8AP2		CHORDC1	RBM14-RBM4	SS18L1						DHX33						ANKRD49
				CCDC68				CLU			SAP30L				KHDRBS3		LPP	KDELR2	KCTD14		DCLK1	FBXO11										SLC6A8		UBA6	ZSWIM5	SOX7						NMT1						TMEM201
				TGFBR3				ZDHHC23			JDP2				CAMTA1		SAP30L	EFR3B	HHIP		PLG	PRRC2A										KLF3		ONECUT2	WNT1	GRM2						TET3						PEX14
				RBMS3				C6orf204			KLF3				RPGRIP1L		SMARCC1	USP28	TTC39C		EEF1A1	CSNK1E										RNF19A		SGCD	DCP1A	INHBB						NOVA1						TRUB1
				RSBN1				NFIA			JHDM1D				TMED7		PRR14L	ZDHHC2	ENPP1		ZNF644	DYRK1A										PHIP		SLC7A14	MUTED	RNF13						CEP85						DCAF12
				DIEXF				CHTF8			CREBZF				PTEN		GPR26	PAPPA	AKAP6		LMO1	FAM169A										PHF21A		ZNF704	CPEB2	GRAMD1A						SOX12						GDAP1L1
				STRN				STX1B			MAP3K2				PRKAA1		SAMD12	SH3GL2	SLC22A17		INO80C	SPRED1										MAP3K2		CDC42BPA	CSRNP3	JHDM1D						THTPA						IGF1
				EPC2				ZCCHC24			ELOVL2				PPIL1		CAPN5	MLL2	SHANK2		CDH2	FAM199X										NFAT5		SIK3	ATOH8	CYFIP2						MBD6						MPRIP
				GLIS3				KLF3			MYO10				THEMIS		DCUN1D5	UNK	BCAS1		TOB2	DOCK9										PLEKHG5		TEDDM1	LOC221710	NIPA2						PIF1						MGP
				HNRNPU				HSF5			FOXP4				PRTG		KCNK5	CBX1	SERP1		RASSF8	C2CD4C										SAMD12		C10orf118	CYB561D1	CCNYL1						NPAS3						CTCF
				MBNL1				C11orf9			STEAP3				REPS2		RNF185	DPYSL5	RBM47		PJA2	ZNF451										SH2B3		ALPK3	EFR3B	GRIA1						CCDC48						STEAP3
				MLL				ACTR1A			CCND2				SPOPL		LIFR	CNOT6L	SGK3		CPEB4	ANKRD13C										ROCK2		PARK2	SRGAP3	BTAF1						ATRNL1						CAMTA1
				NAB1				ADCY5			DLG3				REV3L		CADM2	KCNC4	C8orf44-SGK3		ZNF281	HNRNPUL2										ASXL1		EYA4	FBRSL1	SP3						C11orf68						IQSEC1
				RNF24				APLN			DTNA				SLC6A4		FAM135B	WNT1	DSEL		NPAS3	BMI1										WEE1		GPBP1	FNBP1	OSBPL9						SPRED2						CACNA2D2
				SREK1IP1				RASGRF1			ATP2B2				PKNOX1		CMTM4	USP9X	DPYSL3		ASF1A	COMMD3-BMI1										STRBP		ATP2B2	IRF2BP2	RYBP						CUL3						YY1
				GXYLT1				DDX3Y			PKHD1				RAD23B		ANKRD52	FBN1	CUL1		LRRN1	SOX9										FKBP5		MESDC1	GJC1	RFX4						CNTD1						IPO5
				LRRC58				MGLL			MED1				RANBP2		ZBTB8A	DIO2	LMO4		LIFR	FOXO1										FAM134C		SLC44A4	RBMXL2	GDAP2						DPCD						BZW1
				C3orf63				CABP7			PAX8				WNK3		FOXP4	PTPRJ	ATP7A		FAM160A1	SEC63										ZDHHC23		PTAR1	CPT2	MID1						TNPO2						EIF4B
				NR3C1				CCDC93			VAPB				C1orf9		SIPA1L3	LARP4B	DMWD		MYSM1	RBFOX2										SMARCAD1		CLDN8	KIAA0907	FGD4						NT5DC3						RREB1
				CDC27				DDX3X			TNRC6B				FAM13B		KCNC4	HNRNPA2B1	NOTCH2		RNF141	GPR180										IKZF2		PITPNB	PURB	MTDH						KCNJ11						DNAJC6
				UBN2				MAP2K7			HIPK2				GPD2		IGF1R	D4S234E	PPP2R5E		ATP6V1C1	SIAH1										CBL		TMEM33	ST8SIA4	DDX3X						PDK3						ZZZ3
				NOVA1				VANGL1			ZBTB44				RUNX1		ELK4	PCGF2	SH3PXD2A		TOX	UBAP1										KALRN		NPR3	ADAMTSL1	2015-09-10						DDN						NBEA
				KCNK15				DHX35			NUFIP2				UBE2O		POU2F1	CACNA2D2	PFDN4		DNAJC5	THRB										NUCKS1		FAM126B	SLTM	SATB2						WNT1						TMED7
				YWHAZ				NCDN			PERP				CEPT1		FOXP2	SERBP1	ANKRD50		FGF12	GAD2										GRHL3		KIAA2018	KCNJ2	NEUROD1						ZDHHC5						ARNT
				KIAA1432				LPHN2			NSD1				HIPK1		SLC25A15	ADAM9	CHD1		ARHGAP29	KIAA2022										NHLH2		AGTR2	LPPR5	ANKHD1						BAZ2A						SGOL1
				HIPK2				ARHGAP27			HIPK1				ATRN		TTBK1	DYRK2	ABR		SIX2	IGF1										PDS5B		ALS2CR11	FTSJD2	C18orf32						MAF						FGF2
				ZDHHC7				SLC35F2			SDK1				DOK6		IPO5	EYA4	LAPTM4A		MTCH2	ATP7A										ETF1		ERCC6L	TMCC3	RPL17-C18ORF32						ITGA3						CPSF6
				ZFHX4				RASGRP4			GOLGA4				NUFIP2		CAPN6	FAM120A	MREG		NSUN4	YME1L1										HNRNPH2		DPY19L4	TMED10	UQCRB						ATXN7L3						SMG1
				ANKRD52				DND1			ZFHX2				CDKN1B		HIF1AN	GRIPAP1	COG3		HNMT	PAQR9										STX12		DCP2	CASZ1	NEK7						DISP2						ACTR1A
				ANO5				DUSP3							KCNMB2		PGR	SP1	CCBE1		ADAM9	TWF1										RPL36A-HNRNPH2		CLEC5A	DNALI1	OSBPL3						CLCN5						SLC24A2
				ILDR2				ZNF704							PRKRIR		FZD5	KHNYN	PNOC		CLCC1	MTMR12										SIPA1L2		HDAC9	ZNF280D	ZDHHC20						SPTLC2						PDE10A
				GNA13				ADAM19							WHSC1		ONECUT2	PLCXD3	PIGN		GOLT1B	TNRC18										GAS2		SOST	SOCS1	EYA4						CMTM4						RSPO1
				ARHGEF9				PRRC2B							DTNA		PSD3	TARDBP	BMPR2		WNK1	CREB5										CADPS2		SLC8A2	ZFHX3	PPARGC1B						CELF3						ZMYM4
				MEX3A				MBNL3							FAM20B		TTYH3	SYNGAP1	AMPD2		ANKRD43	ATG4C										NKTR		CYC1	RYR2	HPCAL1						ANO6						C20orf111
				SAMD8				DES							LPHN2		EIF4E3	TRA2B	EPC2		FIGN	TANC2										HSDL2		FOXO3	PURA	GCC2						HIPK2						LRRC57
				DNAJC18				APBB1							SEC14L1		CACNG7	SSR1	VCPIP1		SLC25A12	LSM5										PCSK2		MYOCD	NFIX	SFSWAP						TCF7						CDK6
				CNOT6				ZCCHC14							AFF1		SRRM4	CASK	RALGPS1		NFIB	PRR7										NRF1		SF3A3	GPM6B	UBAP1						RNF165						ARL5A
				LAMC1				RAB11A							EPS15		TRIM9	CACNA1B	UBN1		ZYG11B	CACNA1D										R3HDM1		KIAA1958	HYOU1	AHCYL2						ZCCHC14						DACT1
				CELF2				SH3BGRL2							ESRRG		NPLOC4	CTNND1	APC		RNF138	SH2D2A										DHX40		AAK1	SLC24A1	SYNPO2						NKD1						OBFC2B
				BEND3				ABR							SUMO1		CYBRD1	WDR77	BCAN		C11orf58	CERS6										TAOK1		CLLU1	PRKD1	COL19A1						DKK3						DUSP7
				NAA11				ZNF219							2015-09-03		BBX	MED14	USP31		SAMD4A	RFX4										PRRC2A		C11orf58	ANO8	NUCKS1						ITPRIPL2						ARHGAP29
				RAD9A				RIMS1							PPP1CC		NUFIP2	GSPT2	EIF2C3		KCNH8	MIA3										SYT11		TGFBR1	NRG4	SIAH1						APOBEC2						MYOCD
				DNAJB12				MED29							LYPLA1		QSER1	CCDC85A	NR2C2		ZFHX4	JAZF1										RICTOR		ITM2C	SMARCA5	GPR85						FAM193B						ANAPC16
				GABPA				MMP15							SOAT1		ELFN2	PRDM11	PPFIA3		BAZ2B	PPP3CA										ESRRG		CMTM4	KBTBD4	PNN						KLF6						DIS3
				PPM1A				CNIH2							COL4A4		ZADH2	RBPMS	EFNB2		VSX1	HBEGF										FOXF2		CXCL14	PAIP2B	ATG14						UBE2R2						ARHGAP26
				FAM117B				ACOX1							SRSF1		NTN1	LMX1A	GRIK2		ANAPC16	C9orf47										EIF2B5		SESTD1	IPO8	AGFG1						CELSR2						DOK6
				NEGR1				UBL4B							KCNJ3		NFYA	MAFG	SMARCC2		2015-09-11	ACTC1										KHDRBS1		SOX13	ZAK	NTNG2						PLCD3						EPHA5
				STX3				ST3GAL3							SLC1A1		HIC2	NUMBL	SLC9A3R2		SLC5A3	PAIP1										MSL2		UBE2Q1	SEPN1	SETD1B						PTPRT						NSD1
				ENAH				DBT							GCA		VAMP2	PRR12	HEPHL1		KLHL5	CUX1										CBX5		ABHD5	PEX13	RASSF8						FAM46B						SPRYD3
				MTX3				RBBP4							RALGPS2		PRIMA1	PDE5A	DCAF7		FZD3	UPF1										RPS6KA3		VAMP4	RAPGEF2	PELI2						EMX1						EIF4E
				PAPOLG				SCN3B							FAM105A		CCNT2	N4BP3	SOBP		HERPUD1	CPSF6										ARHGAP5		STRN	MAP1LC3A	TET3						INPP5A						HKR1
				SPARC				C14orf43							OLA1		MFAP3	ZFX	DLD		PIAS3	TTPAL										MLLT6		RAB22A	TNRC18	KCNJ13						ITIH3						FAM49A
				HAPLN1				IPPK							BET1		CCDC6	ZFY	KIAA1147		NEUROD4	SATB1										KLF4		ZNF148	CNOT2	RPS6KB1						CDK18						JAK3
				CUX1				EFNA1							DCDC2		MXD4	DCUN1D3	SHC3		SLC26A9	DIAPH1										TSGA14		PURB	ADAMTS19	ETF1						CISH						MTF2
				AGPS				CCL21							SC4MOL		BAHD1	CDKL2	MAP3K2		PTPRE	BAI3										ODZ1		APOOL	DYRK1A	PATZ1						ProSAPiP1						HP1BP3
				RPS6KA6				SMARCA5							ST8SIA1		PEG10	MATR3	LPP		UNC13C	CLDN10										KDM4B		NLGN3	C20orf20	PAXIP1						NSUN5						CACNA1I
				KY				SPPL3							ACVR1C		ZNF148	CPEB4	C5orf24		JDP2	MLYCD										RALGPS1		RASSF2	AP2B1	PLCXD3						SREBF1						DPY19L1
				ABCF2				SLC39A9							ADCK3		SBK1	L1CAM	SC5DL		CREB5	NOD1										TMEM68		DFNA5	PYGO2	CDYL						TRAPPC9						OTX2
								USP47							NPEPPS		CLYBL	HOXA3	SENP1		SOS1	CACNA1B										CCNT2		ELAVL1	PRTG	LOC100329135						CCDC85C						LEPROTL1
								TRIM33							SDC2		CLCN5	ZC3H7B	LRTM2		FGFR2	LIMCH1										SRGAP2		FRAT1	RAB14	LRCH2						FAM53B						RASA1
								MED1							ZBTB43		TNPO1	CUL2	LDB3		KPNB1	ZNF295										HMGXB4		IGDCC3	RHBDD2	NUMBL						TTC28						VCPIP1
								VAPB							ZNF654		DPY19L1	AKAP2	EIF1		GALNT13	BARX2										CAMLG		MID2	UBIAD1	GAS1						FZD4						FAM192A
								CLYBL							KIAA1467		LARP1	PALM2-AKAP2	GATAD2B		KCNS2	TMEM183B										KRAS		TSHZ2	KIAA1211	CUX1						PLEKHM3						RANBP2
								CTIF							HOOK3		ZNF618	CLTC	KRT85		FOXP1	MEAF6										SNRNP40		CELF3	CDX2	SMAD4						ZNRF3						ELAVL1
								BSN							ASB15		TLL1	PGM3	PTPN11		ACSL1	BCORL1										GRM1		KPNA3	FAM71D	FBXO11						PCNX						THBS1
								SRRM4							RAP2B		RAP2C	AHNAK	LCOR		DNAJB1	ELK1										CXorf23		HSPB1	TACC1	GFRA2						GABRB3						COQ10A
								CHRDL1							AAK1			ELK4	MEIS2		PPARGC1A	PMP2										WWC2		TDRD6	LPAR5	PIK3R1						PHC3						ESRRG
								RGS7BP							HIC1			NCOA1	ARHGEF12		ATP2B3	TCF4										C12orf24		SERF2	SLC12A6	TNRC6B						FRMPD4						PPP3R1
								PCLO							GNE			THRB	LMO1		MLF1	CDC34										DUSP4		ZNF362	AFF3	GAS7						MKLN1						C6orf89
								CYB5B							MMAB			PEA15	CLASP1		RAB11A	TGFBR3										TBC1D2B		VASH2	MTUS2	HOXB3						RGS14						PRR7
								BTBD9							JAK1			ESRRG	DCP2		CELF2	MAPK10										ELK4		AEBP2	KSR2	FZD5						MAPT						STRN4
								QKI							NFIX			AKT2	TBC1D8		CPEB2	BRD2										VPS37A		ELK1	PDS5A	TNPO1						ST8SIA2						FOXP1
								RPL22							LCLAT1			TMEM201	RSPO4		ACVR1C	IGFBP5										REV3L		GNPNAT1	GRINL1A	SSX2IP						TMEM120B						RNF165
								SYNGR1							MED13			ELMO1	FAM120C		PCSK1	PDCD10										SSH2		RWDD4	GCOM1	PRKD1						MED19						POLQ
								FAM102A							TLK1			PAX2	LRRTM3		2015-09-03	TMEM183A										CUL5		ZNF2	ZNF629	SYT4						FAIM2						CBL
								FAM123B							TMEM55B			ANKRD52	SYNCRIP		ICK	PCDH9										SOX4		PRKAA1	ERG	NEDD4						SV2A						LHX1
								ANKH							PROSC			RBM33	FAM126B		MDM4	PAFAH1B2										NASP		ERP44	SERINC5	BMPR2						PAX5						TANC2
								DNAJC11							IGSF8			HIPK1	MTF1		UBE2M	TUBB										ESRP1		C4orf33	ZNF280C	IMPACT						LRCH4						NRIP1
								HMGA1							HNF4G			INO80D	CCND2		ABHD12B	MECOM										FAM168B		MFN1	HCFC2	DPF1						MIER2						NCOA1
								SOX12							MTF1			ZCCHC24	ZYG11B		BEND4	HNRNPF										GPR158		ADRA1B	GPR156	FAM18B1						EVI5L						ORMDL3
								FOSB							STRN			GATAD2A	POU2F1		COL19A1	DAG1										MAP4		MAPRE2	C6orf89	FAM18B2						PLXNA2						2015-03-03
								DRP2							LBR			SHANK3	TEAD1		RALGAPA2	ZFP161										SBF2		SLC35D1	FOXO3	FXN						FBXO45						MIP
								CLDN19							PNRC2			MTSS1L	ZNF148		POU2F1	BIN3										COL11A1		IDE	RMND5A	MAP2K4						OSBP						ST8SIA4
								AQP4							TNR			ONECUT2	HIVEP2		ARID2	FAT3										ST6GAL2		ETAA1	GLP1R	LRP1B						PTGIS						ST8SIA3
								MTSS1							ADRBK1			MGAT3	MAT2A		ARHGAP35	CNBP										MED6		KIAA0494	TIA1	CALU						WDTC1						KCNJ12
								GDF11							TXNRD1			BCL11B	C14orf147		LMTK2	BNC2										HPS5		FAM178A	HCN4	EIF4G3						ANKRD52						RRM2B
								RUNX1							CS				GFPT1		DDX3Y	FNBP1L										PHF2		IGF1R	GNAI3	LCOR						LPP						TM9SF3
								HEMK1							SLC4A4				TAF4B		PCGF5	CPNE4										RPRD1B		FRS2	BTBD11	C12orf53						MED1						COL4A3BP
								NUFIP2							NUDT21				MDGA1		PAFAH1B2	TARDBP										PTPRE		AXIN1	TFRC	GDF6						LCLAT1						VAX2
								KRT33B							SAFB				PDGFRA		SNN	GCC2										TRPC4		GABRB3	MAP3K3	RNF44						MLLT6						UQCC
								ULK2							ZNF793				ZNF654		GXYLT1	ELK4										BIRC6		ATL2	TAL1	CDK17						RORA						ZNF462
								TOMM34							FKBP5				MPEG1		PPP2R2C	IGF1R										AMOTL1		PPP1R13B	RASSF8	FARP1						SPNS2						GDF11
								SEC14L2							ADCY1				ADAM10		FOS	UBN2										CRISPLD1		TRIM42	ERO1LB	CEP350						PRICKLE2						ANKRD52
								KRTCAP3							CASK				TCF20		RAPH1	SHROOM4										KIAA0240		SLC7A6	CDC73	WASF2						ATXN7L3B						TMEM33
								SENP5							ALDH1A2				DPYSL2		COPS2	PLEKHA2										SOX9		ABI2	NARG2	WWC2						HIC2						LAMC1
															KATNAL1				H3F3B		EYA4	ZNF317										NFYB		ZC3H18	STRN	LMO4						SPEG						GRSF1
															AMBRA1				NAV2		BRWD3	ZMYM2										ICK		SYTL5	POU2F2	FRMD5						TNKS						OSGIN2
															NT5DC3				CREBZF		RBM44	JOSD1										KIAA2018		PPP1R2	DAPK1	NFAT5						THRB						CWC27
															MAPK1IP1L				ZFX		SMG7	PPP1R3B										ZMYM3		GPR137C	RAB1A	BCL6						ATRN						RDH10
															KCNAB2				C16orf72		NANP	SSX2IP										ACVR1		LOC646851	ATP2B4	VEGFC						KLHDC10						SLC35C2
															ZDBF2				HLF		CACNB4	MAML3										ANO1		TOX4	RAB37	ING3						SLC22A23						DRAM1
															GNPNAT1				CSRNP3		METAP1	ZCCHC14										MBNL1		C1QTNF7	ODZ1	ICK						TRPS1						PAIP2
															ATP11C				NBEA		C8orf4	SLC8A1										MYH9		PSD3	CHD6	DENND4A						XIAP						SENP5
															ZBTB44				GABRA3		BACH2	NEBL										TBC1D4		SEMA3A	RPP14	TJP2						GPR173						STX16
															TOX				MAB21L1		YTHDC1	PCGF5										MED13		NUFIP2	PDSS2	KTN1						PFN2						CDYL2
															ACTR2				CCNT2		PER2	STRN										ATXN7L1		ST8SIA3	QKI	ZNF281						THRA						PPARGC1B
															E2F7				EGR3		DMRTA2	NFIB										DCUN1D4		KCTD16	ELMO3	FBXO45						WNT10B						AGAP2
															CHST3				C9orf102		PHOX2B	SLITRK4										RAP1GDS1		PRICKLE2	LMX1B	SOCS7						UBOX5						AKAP2
															DDX5				CDK6		ATL2	LHFPL3										CDC42BPA		DUSP16	PATE3	ACSL4												PALM2-AKAP2
															GALNT12				IMPACT		ARL5B	ATP6V1C1										DCUN1D3		FUT9	SMARCE1	CALM1												ODZ3
															SSH2				C16orf57		SACS	MSI1										SYVN1		SETD7	C7orf60	AQP11												GGA3
															C9orf170				TYRO3		AKAP5	LRTM2										SETDB2		MED1	DICER1	ZC3H4												KLRG1
															ANKRD27				BMI1		UBE2W	DLG1										CDC14B		SRRM4	C13orf36	RGS7BP												ORAI1
															PTPRN				COMMD3-BMI1		TMEM151B	FAM18B1										BNC2		PPARGC1B	FAM135B	ZNF423												ATP8A2
															ENC1				ZNF770		DDX3X	SLC22A5										CNKSR3		LPIN3	RAP2A	FAM176A												AHCTF1
															TMOD2				SLC38A2		GDF6	SP1										BMPR1B		NFIB	SLC25A22	TRAPPC8												PDE4D
															ADRA2A				ULK2		SAMD4B	ARIH1										CFTR		SNCA	NFYB	ZNF22												ZNF24
															PPIF				GOSR1		KRAS	SRSF10										STXBP5L		TBC1D22B	ZNF518B	NF1												CHUK
															MTMR10				AGFG1		EYA1	RAPGEF6										DAG1		MARK2	CSDE1	NR3C2												RAB6A
															RBM25				ANKRD17		TAF9B	KIAA1024										IRF2BP2		TMEM82	KAT6B	ADAM10												KCNN3
															PDPK1				C14orf43		C15orf29	MAP3K1										PAPOLG		DPP10	PAPOLG	UBAP2L												ASH1L
															USP9X				GDAP1		OSM	GAS1										DNALI1		CBX6	BBX	WIPF1												EIF4G2
															USP9Y				GNAI3		MAB21L2	SH3TC2										DLL4		RORA	GPR155	KIAA0195												NOX1
															HS2ST1				SORL1		CLOCK	SPTBN1										SBNO1		FASTKD2	SMAD3	GALK2												PRC1
															SATB2				IGDCC4		SHC3	LMTK2										SLC38A1		KIAA2022	ST3GAL3	SLC33A1												FZD4
															TRIM63				SLC24A4		KDM5A	MARS2										KPNA3		TRHDE	GK	SEMA3A												FHOD1
															NUS1				BNC2		GABRB2	SOX1										ELOVL2		TRAF3	RDH5	SALL1												MYCBP
															CHSY1				CUL3		INADL	RCOR1										PAPPA		XPO6	KIAA0408	TMX3												PTPRE
															KIAA1549				MEGF9		ZNF148	PITPNM3										VCL		DNAJC16	ATP1B4	SUGP1												SETD5
															LHFPL2				SP4		LPP	BZW1										KIN		CAST	RASL12	SLC17A5												DLGAP4
															CAV2				IGF1R		CBL	PURA										SMO		NPTX1	GSK3B	PPP2R5C												RBPMS
															CAPRIN1				TNRC6B		LCORL	PRDM2										PURG		HEY2	ACVR2B	RANBP9												ZDHHC21
															NUPL1				ZNF445		ARID5B	ADAMTS18										AFF4		KAT7	PLS3	PHF17												DCLK1
															CLDN12				LRP8		RREB1	ETF1										FA2H		U2SURP	PSMF1	NFIB												FMN1
															FAM175B				BRWD3		B3GALNT2	SRSF6										TANC2		NECAP1	ADAM17	RPRD1A												RPGRIP1L
															SOCS6				LUC7L3		KREMEN1	DLC1										UHRF1BP1		MITF	RASAL2	SBNO1												SH3TC2
															CHUK				FUT8		ALDH8A1	TEAD1										ZNF652		ERBB4	ALAD	ZFPM2												C6orf168
															DUSP5				SS18L1		KIAA0195	ERBB4										PKIA		NTNG1	TRPS1	KDM1B												GFI1B
															KIAA0922				C7orf42		KPNA4	REEP3										STK38L		ZRANB1	TNPO1	ANKRD50												HERC4
															CCM2				DIRAS2		APBA1	CPEB3										RBM5		ZSWIM5	SMAD5	TMEM43												ETNK1
															SHC3				PRKAB2		C12orf56	SSR1										NR3C1		ANGPT2	TMEM145	HCN1												FHDC1
															PIP4K2B				TRAF3		NMT2	ENAH										TLE1		RFWD3	C8orf86	PRKAB2												NEGR1
															FAM126B				MYT1L		SLC16A2	MFI2										RNF111		F11R	DPP10	STK17B												GLG1
															NRK				MDGA2		EGR1	WDR52										EMP2		MAPK1	FAM114A2	GSPT1												MSI1
															ENPP6				TET3		HAND2	YTHDF3										KCNE4		BSN	KLHL3	CSRNP3												SLC2A4
															C11orf91				CLOCK		NIPBL	TET3										MTF1		BTRC	C22orf46	FAM115A												PAG1
															PURB				ERBB4		ARL5A	RANBP9										OSBPL3		BAZ2A	COX16	IER5												SYDE1
															MYH1				NEK7		KIAA1024	TMEM135										SOX2		SPTBN1	SYNJ2BP-COX16	NAA15												MIER1
															TMEM2				NDUFC2-KCTD14		SBF2	KIAA0240										MAFG		FAM84A	RFTN1	ADD3												SLC35F1
															FOXK1				CD86		PDS5B	YEATS2										UNC119B		RAB3B	RFX7	HMGCR												PLCL1
															ANKRD50				CRISPLD1		RTN1	IREB2										CLDN1		VGLL3	ENDOD1	LARP1												PAIP2B
															UBE2K				EIF2C1		LOC388630	HSP90AA1										APP		DIXDC1	PTP4A1	SPAG7												JRK
															PPM1A				MUTED		DBT	WIPF1										NEUROG2		VANGL1	PTPN3	UBIAD1												GSPT1
															LPP				KPNA1		SSX2IP	MSX1										ST6GALNAC3		BACH2	SGK494	ANKS1B												ZNF341
															FUT9				GATC		FZD4	MANEA										STAT3		LRP6	HSF5	RSBN1												C10orf26
															ERP44				CAMSAP1L1		PEAK1	EIF5A2										CNNM4		SMC5	MTMR9	ABCA1												ULK2
															MYH4				TMEM132B		TEAD1	SPARC										ATAD5		HS3ST4	TLCD2	KIAA1804												SULF1
															CHST10				SPIN1		GJC1	SDC1										FAM18B2		GLS	IER5L	UBR2												PLAUR
															PARD6G				SMAD9		MAF	USP46										ST8SIA2		ZNF207	LMO4	MEMO1												MMP16
															TNFAIP6				PRRC2B		DCX	CYP26B1										RIMKLB		RRAGD	KCNN3	NOTUM												FLNC
															KIAA1737				FGF7		UPF3A	PPP2R2C										FAM126A		DNAJC5B	WIBG	SRSF12												VAPA
															MYLIP				UBE2K		VPS24	DPF1										ZBTB39		IRX2	EXTL3	PPM1D												FKTN
															CREBZF				MGA		RNF103-VPS24	CD164										INO80D		FLJ42280	CNOT6L	EP300												ARID1B
															ZXDC				MTDH		GK5	FRMPD4										EPHB4		LATS2	PIK3R3	ATMIN												USP13
															CD163				KLF9		HMGN5	ABHD13										RAB33A		IGDCC4	EFNB2	SPAG9												OAZ2
															CALCRL				TAOK1		LNX2	ZSCAN2										MSRB3		TMEM20	BAHCC1	C1GALT1												PARP8
															CSRNP2				PURB		ZNF652	SGK1										BDNF		RNF144A	THSD7A	CNBP												CLMN
															C5orf63				AGPAT5		DHX15	IPCEF1										ITGA6		SOX4	MKLN1	RBM7												SPPL3
															ATP13A3				CMTM4		BHLHE41	RIMS4										FNBP4		FRMPD4	BRAP	SETD7												HOXB8
															TUSC2				ANKRD52		SPCS2	ZNF148										ASPHD2		DNAJC6	NKD1	SNAI2												MTDH
															RAB39B				TNFSF15		FLRT2	RNF170										TLN2		CCDC30	KIAA1644	ATAD1												LIMD1
															KPNA4				SGMS2		INTS2	KIAA1715										FAM46A		MEGF9	C8orf73	SEZ6												ZNRF1
															DLG2				CNBP		SYPL2	PIK3R1										PIAS1		APH1A	FSCN1	TMEM168												MED29
															MEF2A				KDM5C		ARHGAP44	PAPD5										GALNT7		COL4A6	ONECUT2	MAPK9												IRF1
															PPM1D				UBAP2L		CREBBP	AFF4										WNT5B		GRM5	TPM4	YWHAQ												CRB3
															MADD				PHF15		USP45	PGR										LGR4		NUP98	2015-09-09	RIMKLB												RAP1GAP2
															RNF214				FOXA1		PRKG1	SLC35B4										FZD3		RRAGB	DUSP2	ASXL2												DIS3L2
															MET				JUP		MESDC1	ARHGAP5										RRP15		RBM41	DOK4	TCF4												MSRB3
															ZCCHC2				SIX3		C16orf95	IRF2BPL										NUDT4		SETBP1	HABP2	MOBKL3												RIMKLA
															PCDH9				GPATCH8		LIF	XYLT1										NEUROD1		MACROD2	PTPRU	HSPE1-MOBKL3												GPR85
															EDEM1				C1QTNF7		TTPAL	NAP1L1										PPP1R10		EIF4E	AIF1L	ZNF217												ISX
															GAP43				ARHGAP36		UNC119B	SENP6										DLL1		PCTP	MEGF9	PHF15												FBXW11
															OGN				PRMT6		ZFX	ZFHX3										XPR1		STX17	OPCML	CDK19												BNC2
															TPST1				TRAPPC10		SF1	POMGNT1										QSER1		DENND1A	BTRC	SLC1A2												UBE2K
															OSBPL8				CAMK2D		NRXN3	CHFR										MAPRE2		PSMA5	KCNQ3	RLIM												PRKAA2
															CRIM1				SNAP91		SPIN1	XPO4										CCDC30		GSPT1	GRM5	EXOC5												ACVR2B
															ATP6V1E1				WWC2		KIF4A	SOX13										CCDC85A		ETV6	PNP	HES1												EIF4EBP2
															HMGB2				TNFAIP3		TMEM237	ZNF238										SLC18A2		NAV1	TSTD2	FCHSD2												XPO4
															USP46				CHN1		DMRT1	IGF2BP1										PRKRIR		TCF4	SAP30L	RAB10												CRK
															EPHA5				HMP19		CYLD	NFYB										CWC22		ENGASE	TMEM167A	C7orf41												PPP1R9A
															SHOX2				PHF21A		ZBTB4	SLMO2										KIAA2022		BACH1	CUX1	ADCY5												KLHL29
															IRF2BPL				MIER1		SLC7A11	PRKAA2										MIER1		TRAF4	TRIM66	MAPK1IP1L												RASL10B
															CCNG1				RORA		EIF4E3	RELB										BNC1		ZNF644	FAF2	FNTB												CLLU1
															FKBP7				SLC8A2		FXR1	RBX1										FOXO1		DPY19L1	GATAD2A	BRWD3												PPAPDC3
															ZNF423				LRRC19		PTPRD	CLASP1										ARHGAP20		HDAC4	FAIM2	CHURC1-FNTB												SEC23IP
															CCDC82				EBF3		PCDH11Y	FAM178A										TMEM39A		ST3GAL3	CASC3	PHACTR2												PKIA
															FBXO32				SSX2IP		TSHZ2	SNX22										C11orf61		IKZF2	C1orf21	FAM19A2												NRP2
															C12orf76				PALM2		FBXO33	LDLRAD3										SPRED1		GRM1	IRGQ	ARHGEF17												SMC1A
															PDE7A				SH3BP2		RASAL2	CREBBP										LMO3		RPRD1A	JMY	PDIK1L												SP1
															LRRTM2				CELF1		QKI	ATP8B1										ASAP2		RIC8B	ATXN7L3	PAX6												KPNA4
															ISM1				HIC2		SPOCK2	ODZ2										PPM1A		IKZF1	BAHD1	STK38L												MAP1A
															RBPMS2				KPNA6		TRIL	RBPMS2										NRP2		TMEM64	OCLN	BPTF												KLK10
															SETD8				HS2ST1		KLHDC10	PFN2										C11orf58		LARP4	MAPK9	AMMECR1L												KIAA1462
															IL6R				WNT5A		HNRNPA2B1	VCL										PDE7B		DCLK1	MTF1	FEZF1												GABRE
															PDCD6IP				SYT6		ANGPTL1	GPR158										SLC35A5		SEC62	IMPAD1	SLC14A1												IDE
															TMOD3				FBXO33		MMP7	MYCBP										PLAG1		NIPA1	NAV1	SMAD2												CPEB4
															CA2				CD3G		EFR3B	PDLIM5										HIVEP2		SUFU	C18orf25	ADAMTS19												PHC2
															YWHAG				BDNF		IPO5	FAM126B										CCNA2		PDK3	SRRM4	PLXNA2												NPEPPS
															TFPI2				KIAA0664		PTGS1	HTR2C										TAF4B		RCOR1	TFEC	SP8												TBX6
															ALG6				ANKRD40		AP3M2	XIAP										HCN4		SLC23A2	PHACTR4	HEPACAM												BSN
															GNG2				PTPRE		LPPR4	SRGAP1										HECTD1		RBM12	LOC646851	ARID2												CNOT6L
															MUTED				TMOD1		C12orf41	SEC23IP										RNF13		FBXL20	ZNF275	GAB1												C12orf68
															ODZ1				USP27X		PECR	TSHZ2										ID1		CACNA2D2	TFCP2L1	ECE1												MBD2
															TEAD1				INPP5B		MCFD2	KHNYN										ZFYVE21		IFFO2	PDPK1	MAFB												EML4
															ATP6V1B2				FNIP1		CHPF2	PGM2L1										BTF3L4		AKT3	SSR1	HPS5												FAM123B
															HNRNPU				TNRC6C		MAK	ERI1										LYSMD3		EGR3	USP12	SCAI												KCNK3
															TGFBR2				MAF		TMEM33	IMPACT										PDHA1		STX3	DNAJB12	RAB7L1												HS2ST1
															AKAP12				SPATA2		ABR	FBXO28										DNAL1		SRGAP3	LUZP1	BICD2												SPIN1
															C6orf62				SPEG		BHLHE40	FXR1										CYFIP1		KPNA6	SETD7	MBTD1												LIMCH1
															TNRC6B				ACVR1C		FOXD3	BCLAF1										NSMCE4A		UNC5D	KCNA1	RAB5B												TMEM132B
															PDS5B				RTF1		KIAA1522	CBX5										ORAI3		SYNPO2	PGM3	RAP2C												FRYL
															DHX15				SPPL3		ALS2	TRIM37										EFNB1		CHST15	SOX11	GSG1L												PRICKLE2
															STK4				RNF165		PCDHA9	RASD2										EFS		USP31	ABI2	HEY2												MAST3
															AUTS2				GDNF		PCDHAC2	PRICKLE1										2015-09-09		MYO5A	SAMD4A	USP30												LIFR
															SMS				GUCA1B		PCDHAC1	ERLIN2										HEATR5A		ZMYM2	PHIP	GOLGA1												WNT5A
															SAFB2				RAP2B		PCDHA13	DENND1B										CASD1		TNFSF15	CDV3	KLHL15												CELF2
															QSER1				RBBP4		PCDHA12	PPP1R9A										AHDC1		USP27X	MID2	ANK2												SPSB4
															CHSY3				CAMTA2		PCDHA11	SLC14A1										CDC73		XPR1	IGF2	MEIS1												GALNT4
															CELF2				HSPC159		PCDHA10	PRUNE										HS2ST1		PISD	KPNA4	ANO6												RGMA
															FAM13C				RANBP10		PCDHA8	PLCL1										YY1		GPR180	MAF	SNX13												POC1B-GALNT4
															BAZ2B				NSD1		PCDHA7	CYLD										KCNJ3		DLGAP2	DCLK1	KPNA6												ANTXR1
															NAP1L5				NAA15		PCDHA6	ATXN7L1										CUX2		UGT2A1	TNFSF15	FERMT2												CCNG2
															CXorf64				DCBLD2		PCDHA5	LPPR4										IKZF4		UGT2A2	CPEB4	ZFYVE1												ZMAT3
															ERBB4				TSTD2		PCDHA4	ID1										IRX3		NPLOC4	OTP	CDK14												EDNRB
															GABRB2				NCF2		PCDHA3	MEX3C										PCGF3		RASSF5	CCDC142	SH3GL1												AQP2
															IL12B						PCDHA2	OSTM1										SEZ6L		CELF2	C11orf51	PMEPA1												RSU1
															PTPN14						PCDHA1	PHF19										SLC2A13		GPHN	FGF2	EIF4E												PHF21A
															TNKS2						KLF3	TRAF7										EFNA5		SPOCK1	FUT4	HIPK3												GATAD2A
															JHDM1D						YIPF6	CAMK2A										NUFIP2		TBC1D25	LPGAT1	NFYB												C20orf112
															SLC26A9						SENP1	HIPK1										PRKAA1		INPP5D	TANC2	ADNP												ZADH2
															RSBN1						NEK7	DBI										AGFG1		AQP11	RBM33	SASH1												ADRA2B
															DCP2						GPR3	ZSWIM6										SORBS1		ATG7	HSPA12A	SRSF1												RUNX1T1
															BNC2						HOXA10	NIPAL3										BMPR2		RCE1	FOXN3	WSB1												STIM1
															ZIC5						NUMA1	THSD7A										CD44		COPA	OGT	KIAA2018												AGPAT5
															TOX3						VCAN	PRIM2										KIF5C		ADCY9	GNAL	RAB3GAP2												SERPINE1
															RBM47						EIF5	TMEFF2										KIAA1211		GRIA1	UBE2L3	BAHCC1												CCNT2
															HOXD10						PTEN	PLXNA4										CHST14		NR4A2	RREB1	QSER1												CAMSAP1
															TET2						DNAL1	PIBF1										ZBTB44		DYRK1B	PTGIS	POU2F1												RPP30
															DNAJC6						PBX1	NTM										SHOX2		GLIPR2	RAD23B	CNOT6L												ARRB1
															NKX3-2						INSR	NACC2										KLF5		MGEA5	SLC24A4	TSHZ2												FOXK2
															SNX27						NEO1	GIGYF2										COL1A2		KCND2	SPAST	B3GALT2												MLL
															SEC23IP						ZFP106	KCMF1										MLLT10		KIAA0664	KIAA0825	GNA13												PSKH1
															ZNF579						KIAA1324L	TIMP2										BHLHE40		GK		NNT												PURB
															TACC1						PLAG1	NPAS3										NSD1		PPFIBP1		LPHN2												RPS6KA3
															IPO5						MFAP3L	KCNN3										IGF1R		SMC2		CADM2												VEGFA
															UBXN2B						ACVR2B	SOS1										CPNE2		CNGB3		FOXO1												ZFX
															DLX1						INO80D	ITPR2										CTNNA2		SYNGAP1		ESYT2												PPP1R16B
															MYH2						PPARGC1B	2015-09-11										NR2F2		FREM1		CREBZF												GPR173
															UBAP2						HNRNPU	HNRNPU										WWC1		MAPK8IP3		MAP4												C17orf63
															CCNL2						PURB	NFAT5										KIAA1217		STS		BCL2L2												2015-09-03
															LCORL						GFPT1	KLF13										TRERF1		NEDD4		NAA25												ANKH
															CCDC117						YOD1	C1orf21										HES1		MGA		ST8SIA2												DPYSL5
															PIKFYVE						XPO4	TRIM13										TGFB3		FAM155B		WASF3												ZXDC
															ELF2						C6orf35	ALCAM										MYT1L		HIC2		TRPM7												WDR82
															HOXA3						MGAT4A	U2SURP										ZFYVE20		CTNND1		ATP13A3												SEMA3D
															TCF20						C2orf68	RNF138										PTCH1		WNK1		IVD												MTMR3
															DACH1						MEX3B	ZNF236										ARHGAP44		UBTF		CDH2												ANKRD28
															SPOCK1						ARMC8	PAG1										CALM2		CLIC4		MAL2												SEMA6A
															VPS37D						ANKS1A	PPARGC1A										EIF4A1		EPB41L1		ARID4B												PVRL4
															GSK3B						BCL7A	REPS2										ZMYND11		LMX1B		CAPZA2												SPRED1
															SLC39A10						NRN1	CLCN5										WAC		KDM5A		MAP4K4												C12orf66
															MATN1						LPIN2	MAP3K2										PAFAH1B1		RASAL2		UBE4B
															MEIS1						PLEKHH2	RBM12										FAM43A		SLC24A2		WBP4
															GRM5						ADCY1	TUSC3										TMF1		DEPDC1		SEC63
															IRF1						TNRC6B	PTPRF										NPR3		RNF144B		SLITRK3
															SLC7A1						NR3C1	RAP1GAP2										LIN7C		RBM20		HUNK
															DMBX1						NOL4	LPIN2										ZBTB38		SHISA6		FOXR2
															CCDC6						AKAP2	CISD3										SYNGR3		CDKN2D		AKIRIN2
															SNX18						PALM2-AKAP2	SORCS1										SUB1		C5orf63		PTPN14
															VAMP4						FIGNL2	AP4E1										SYF2		RUNX1T1		NFIA
															ZNF148						MEX3C	SNRPG										IMPACT		KIAA1244		ANXA4
															TET3						NRARP	FTSJD1										FRMD4A		MAP3K12		DYRK1A
															CBFA2T2						BRK1	NOTCH1										SH2D4B		EPHA7		PHTF2
															B3GNT1						CCNJ	FAM43A										RRM2		ZNF697		EPHA4
															ESRP1						MYH10	LUC7L3										KLRAQ1		DSEL		PPP1R12A
															C6orf204						RSBN1	CDK14										ZBTB49		SMAD4		CHST2
															SLC1A3						BNC2	PLXNA2										PATL1		PDE4D		SLC6A1
															PTP4A2						ZBTB41	IP6K3										PPP1R2		STX11		FNIP1
															CRISPLD1						MARVELD1	SLC26A4										EBF1		SEC23IP		FOXC1
															PKDCC						RBM27	BTBD11										MEX3A		TAOK1		SETD2
															PJA2						CEP350	LLGL1										FOXP2		SOX11		CBFB
															CSNK1G1						TLK2	FGFRL1										BCL11B		HELZ		ODZ3
															CCND1						ZADH2	DGAT2										SLC4A4		ATXN1L		TANC1
															RAI14						CACNB2	REEP1										QKI		DNAJB5		ZNF532
															ENTPD5						PHC3	AP1G1										WNT5A		THAP2		FAM199X
															PPP2R5E						SLITRK3	JDP2										VEZF1		SLC1A1		ZYG11B
															RAD17						TRIM2	SATB2										BTG1		FBN1		SATB1
															GEMIN8						NF1	NADK										AMMECR1		KIAA1430		BCL2
															FBN1						ACSL4	METTL7A										SPRY1		CERS3		YIPF5
															SFRP4						CCND2	SNCA										HIPK2		TTC14		SMARCA1
															LRIG1						TARDBP	LCLAT1										ARHGEF3		GPR155		RAI1
															GPRC5B						NR2C2	PPME1										EFNB2		RAB5C		WNK1
															POU2F1						CDK14	KREMEN1										C5orf41		PARP16		CRKL
															NRGN						CBX5	NKAIN2										WASF3		STX1B		VAPA
															ZSCAN21						PAN3	PGM3										SUV420H1		KIAA0556		ZEB1
															WNK1						DENND5B	NBN										NR2C2		SIRPB2		GNAI3
															PDXDC1						MARK1	JMJD1C										COL12A1		MAFA		SOX2
															DCUN1D3						ENAH	CPNE3										JUP		ZNF532		GRIP1
															FRAT2						CD47	ADRBK2										PDE10A		PHF2		GUCY1A3
															PHF21B						CPD	RASGRP1										ZNF292		KDM5C		CBX5
															CNOT2						GFRA1	FRMD4A										TMEM184B		ZEB1		RBM27
															ADAM19						ANTXR2	PAPPA										ABI3BP		ANAPC16		ZIC2
															USP6NL						ERBB4	MID2										BRF2		KRTAP2-1		SEC23IP
															TRIB1						AGFG1	BTBD9										KIAA1429		CAMSAP1L1		2015-03-06
															CELF1						NFAT5	KSR2										ZDHHC2		SUSD5		TIMP2
															XYLT1						CLCN5	LPHN2										KIAA1967		MS4A15		EN2
															PPP6C						CYP26B1	IRF2BP2										NDEL1		IL10		ANO3
															SLC12A2						IREB2	ANKRD33B										RNF149		LEP		STRN3
															CDS2						HERC4	HMP19										FEZF1		SERPINB9		WHSC1L1
															RAB3IP						DCC	APPBP2										CISD2		REPS2		MFN1
															PURA						GPR183	CACNA1C										IREB2		TMEM164		CGGBP1
															EPHA7						DKK2	PTP4A1										CTDP1		CLSPN		SUB1
															RORA						ZFPM2	ARRDC3										NFASC		CUX1		CCNA2
															BEND4						HIPK3	SNN										LPHN2		IVD		GFOD1
															APOLD1						ATXN7	MOBKL2B										PHACTR4		AGFG2		SLC39A14
															ZNRF3						ACAP2	WIPI2										RBBP4		MLEC		MCTS1
															DPF2						VAPA	MEF2C										IFITM10		RAPGEF3		CPEB2
															SEMA4B						DGAT2	PHF15										MMGT1		TRIOBP		TULP4
															PNRC1						ZFY	RBM33										PLXNA4		RNF44		KIF3B
															MLLT4						EYA3	SP3										XPO1		ZNF609		SCAMP1
															TGFBR3						TRPM7	APBB2										CREB1		GLYR1		PRICKLE2
															FAM135A						MICAL3	DRP2										TEP1		MTDH		SLC4A4
															LASP1						OBFC2B	KLHL15										CTNNB1		GALNTL2		ZBTB38
															UBE2D1						PAFAH1B1	FGFR1OP2										PLEKHA6		RIMS4		NAP1L1
															MDFI						RAI1	MIPOL1										CLDN18		CLCN3		CELF2
															MOGS						MAPRE1	GNG12										JAG1		C3orf63		CPD
															MTMR9						ATF1	NEDD4										MN1		IRF4		AFAP1L2
															C3orf57						UBE3A	PTPRD										GPN3		SEPN1		JMY
															SLCO3A1						C20orf103	INTS6										RAB6B		FAM117B		AFF3
															CUL3						NPTXR	CPEB4										STK40		POLR3G		MEX3B
															PIK3R3						FAM46C	KLHL24										ESR1		CRTAP		ARL3
															PAK6						ERLIN2	MLLT1										DAGLA		LPHN1		PRR11
															ARNT						SLC9A8	RGMA										EVI2A		NFASC		APC
															ANKRD12						JAKMIP3	FOXG1										HMGB1		ATG2B		ARID5B
															CTTNBP2NL						EPB41	SHMT2										VAMP4		MTF1		CA5B
															JMJD1C						FNIP2	SGCE										SCAI		CDC42SE1		ARFIP2
															TMEM64						PEG3	CNKSR3										OPA1		TMEM185B		TBX2
															MAF						PKNOX1	MARCKS										HMGCR		TRIM67		SGCE
															SLMAP						LIN54	COQ7										RAPGEFL1		DHTKD1		NUP153
															EXTL3						HAPLN1	PTPRA										PBX1		MEIS2		SNTB2
															C16orf72						PPP1CB	CFLAR										ERBB4		NRP1		ODZ1
															NUCKS1						ASAP2	DLL1										GIGYF2		COPS2		ADAM12
															MTMR7						SEMA4C	CCAR1										NFIB		ZNF664		SPRED1
															MAP3K3						PDIA3	NKX2-1										AAK1		TSPAN2		MYO10
															CYBRD1						APPBP2	SUPT3H										CUX1		HNRNPC		RORA
															FLI1						CREBL2	STAG2										SP1		CTBP2		ZKSCAN2
															YOD1						SHANK3	RPGRIP1L										GSK3B		ZIC3		NKAIN2
															WASF2						MTF1	NDFIP2										SLITRK4		GALC		MAP3K13
															ST7L						SLC35A4	RAB31										FAM199X		FKBP1A		RAB8B
															ATXN7						KIAA0232	CDH1										C6orf174		TMEM132E		PCDHA9
															SNX13						FAM155B	LEPRE1										IRS1		CDK19		PCDHAC2
															CBX5						SSR3	ZCCHC3										FRS2		ILF3		PCDHAC1
															SOX6						UBE2L3	ZNF740										CREBZF		TIA1		PCDHA13
															TM9SF3						ANKRD50	ACTA1										CDC42		C15orf63		PCDHA12
															BBX						PRKCE	EMX2										PFKFB3		TNFRSF1A		PCDHA11
															CHD7						VAPB	ARC										SNAI1		C19orf38		PCDHA10
															SBNO1						ZNF275	ACSL6										UTY		CAMK2D		PCDHA8
															SLC30A7						HIC2	USP30										USP6		ATXN10		PCDHA7
															PFKFB4						SDK2	NEK7										FOXD3		SLC17A7		PCDHA6
															GLYR1						CHTF8	CLDN18										TGFBR1		SMEK1		PCDHA5
															POGZ						TMEM120B	TTC21B										SETX		ERLIN2		PCDHA4
															GPBP1						IRAK3	ZNF280B										TCF3		CCND1		PCDHA3
															TTC7B						KCTD8	DOK6										EEA1		DCP1A		PCDHA2
															SLC16A6						C12orf23	PTPRE										LRRTM4		AHR		PCDHA1
															ATP6V1D						SP3	KCNQ4										GABRB3		APBA2		PAG1
															OSBP						ANKRD40	GOSR1										SPAST		ZC3H7B		KIAA1432
															ATP6V1C1						MBNL3	INPP5F										ZC3H4		FRAT2		EFNA5
															CTAGE5						CPSF6	SAMD4B										C19orf6		LRRC4		PGAP1
															ZEB1						CCNT2	HIVEP2										SATB1		ANKRD13A		PDGFA
															MFHAS1						MCTS1	MED12										FAM76B		ENAH		NCOA1
															RHOQ						PURA	MIDN										SGTB		KLF13		SEC22B
															IRF2						SSPN	GPD1										DLX2		DIRAS1		HTR2C
															PLAGL1						LCA5	LRRK1										ELF2		TPD52L2		GLI2
															ZNF652						GNG2	PTCH1										FSCN1		PSME3		LIMS1
															CASP7						CASKIN2	PANK1										CTU2		USP2		TBC1D12
															TAB3						FURIN	REPS1										MR1		UBE2G1		ROBO2
															IGDCC3						BRD3	CASZ1										NLGN1		PAQR8		DDIT4
															PBRM1						IRS2	HOXC8										LCOR		CDC25A		MTSS1L
															ANAPC16						RAB3GAP2	DEDD										PCDH19		SH3PXD2A		PTPN11
															IGF2BP3						SETX	KIAA0182										GAS1		MFAP3L		TNFRSF25
															NKD1						CLMN	CALCOCO1										PTMS		NUDT4		LPHN3
															HAS2						ELL	RHOQ										B3GNT2		CHP		DCAF5
															RTF1						ARL6IP1	NEO1										PURA		SEPSECS		PRRG1
															TGFB2						DMP1	TRAPPC10										FLRT3		MAVS		ZMYND11
															PAPOLG						SPG20	ANTXR2										USP7		CCDC117		TRIM67
															SPICE1						ARX	ACTR1A										AMPD3		FBXO45		TRIB2
															DDX3Y						SLC6A6	TSPAN33										NOTCH3		YPEL2		UBL3
															DDX3X						TCP1	RAPGEF1										SPRY4		PRKG1		HDAC9
															PHACTR4						ELAVL1	MDM4										NR4A2				MICALL1
															FAM46A						CD28	SYT6										AKAP12				SNRK
															ARHGEF37						MAB21L1	CLOCK										RUVBL2				IPO5
															SETD7						TUSC3	ADAT2										FOXJ3				YWHAZ
															RIC8B						SLITRK4	RASAL2										EBF3				SLCO1A2
															HCFC2						UBXN2A	CBL										DDX6				SCARB2
															ZFP91						FAM117B	C9orf25										ERF				PECAM1
															RPP30						FGF9	ULK2										RFX1				CBLL1
															BCL2L11						STAM	PRRT2										SP2				NTN1
															NFAT5						ZFAND3	NDST1										TFAP2B				ATXN1
															GATAD2B						DPYSL3	ARHGEF17										2015-03-01				PTP4A1
															CADM3						ODZ1	FAM18B2										HMGB2				PTGER3
															PRDM16						KCNC1	GTPBP1										HNRNPD				RAB3B
															SLC24A4						ASH1L	EPHB2										KDM6A				LARP4B
															ATXN7L3B						ARHGAP11A	MAFG										ITM2C				CRTC1
															ZNF292						VEGFA	ZNF609										BCL11A				USP46
															TMEM127						TRIB2	SRSF1										HOXC8				FAM84A
															IL21R						NCEH1	RNF8										TMEM184C				TMOD2
															XIAP						PKNOX2	FAM53C										MEX3B				PPP1R9A
															ATP11A						G6PC	TRIM67										TMEM170B				LSAMP
															TMEM33						C11orf95	RALBP1										MTDH				APBB2
															TNRC6C						PCDH18	NETO1										WAPAL				IRS1
															UBN2						ZNF507	DMTF1										SPPL3				EHF
															NDST1						ADAP2	PAIP2										CACNA1C				MDFIC
															C17orf63						CRISPLD1	TNFAIP8										RNF40				MIB1
															MED12L						RAP2B	LIMS1										KCTD15				MOBKL2B
															IL6ST						FRYL	CBLL1										SOCS5				SYNJ1
															EIF4EBP2						UBR7	ST8SIA1										PCDH7				TMEM41B
															NFIA						NXPH3	CCDC126										LPHN1				AP2A1
															SRGAP3						MBNL1	KAT6B										WWC3				PHF20
															C20orf112						SYT1	TOX										DDHD1				GPATCH8
															HSPA12A						PRDM16	PPARGC1B										ZNF518A				UBE2D3
															MCART6						FOXK2	GDF11										KDM5B				C17orf85
															NLGN4Y						PDE4D	XPNPEP3										STYX				CCNJ
															NLGN4X						PKIA	FAM91A1										GFPT1				NR2C2
															IL11						ZEB1	NRK										XIAP				FIGNL2
															SETD1B						CUL3	MAP4K4										CMTM4				DIP2C
															PRR14L						RAB14	HMGB1										RAB8B				DLD
															APAF1						NLN	OTUD7B										IPO7				ST3GAL3
															PPP1R12A						ANKRD52	SLC44A1										MLL				HK1
															FRAT1						RIMKLA	CNTN2										APBB2				H3F3B
															NACC1						CDH17	GREM1										ZNF236				BACE1
															PGRMC2							CRLS1										MARCKS				VTA1
															STK35							BTG1										FOXN2				NEFM
															ZNF238							LRRTM3										CAMTA1				EBF1
															FBXO9							NR4A3										ATRX				TRPS1
															RNF43							ZNF518A										TSHZ2				PDE4A
															CPEB2							AGPAT5										CNOT6L				EEF2
															ZFHX3							BICD2										DKK3				ZDHHC9
															INPP5A							C11orf41										ARX				RDH10
															TPM3							PLAGL2										MYCN				SEZ6L
															FBXO11							KIAA1239										INTS6				RUNX1T1
															EPAS1							BMPR1B										HNRNPA1				ZFAND5
															BTLA							STMN2										ZNF319				NDEL1
															KDM4A							ZNF518B										SIRPA				ANTXR2
															YIPF5							CCNA2										FYTTD1				REEP1
															MEX3C							MYT1										TSHZ3				HPSE2
															ZNF280C							NCAM2										PRNP				SNED1
															HMGN2							QSOX1										CUL1				DICER1
															MAGI1							CEP350										DEK				KCMF1
															NUAK1							MYO6										ATP2B4				METTL8
															FAM134C							TMEM39B										FABP3				GSK3B
															FUT4							CXCL6										OTUD1				PRKAA2
															S100PBP							CDYL2										GREB1				PTPN1
															REEP1							PTAR1										PPP1R3F				USP31
															SESN2							PHF1										APBA1				SPPL3
															PPM1K							PRKAR1A										BAZ1B				RBM33
															GCNT2							LRP1B										ST18				A1CF
															SOX11							SLC2A1										SNX9				NDRG1
															EGLN2							SP2										SMOC1				GTDC1
															GREM1							SNX29										TNS3				SENP5
															NDRG4							RFFL										AZIN1				UBE2W
															SYS1							SLC35F5										PRICKLE1				RAB13
															KCNK3							KIAA1267										CEBPA				SLC16A2
															FOXO4							RAB2A										ProSAPiP1				NBR1
															TMEM169							SCG2										DYRK1A				CLASP2
															CPSF4							BIVM										INSIG1				SLC15A1
															PAK2							FZD8										IGFBP5				SERF2
															JARID2							DLGAP2										VAPA				FBXL16
															RPRM							DIDO1										EPN2				HMBOX1
															NEK7							VPS13D										LRRTM3				MXD4
															SYPL2							SYT11										ZNF592				RBPMS
															FOXL2							FAM108C1										CLCN5				DMWD
															WDR37							C13orf18										TLK1				PSIP1
															C8orf58							PAQR3										SHANK2				RUSC2
															IHH							ANKRD40										CLIP3				TMEM136
															EFHA2							ORC4										C6orf106				ATXN1L
															TIA1							MPHOSPH9										ATP13A3				SHC1
															HELZ							EZR										2015-03-06				CASKIN1
															TMEM120B							NPTXR										CPEB3				FOXF1
															OAF							BAZ2B										SMARCA5				DMRTA2
															CEBPA							RAB11B										IQSEC1				GABPA
															CAPN6							CDKL3										SP8				PTGDR
															MARCKS							EP300										FNIP1				ZNF618
															SGK1							SPG11										SRSF1				MAPRE1
															USP24							ARRDC4										ANK3				CTBP2
															TECPR1							FAM120A										KCNQ3				EGFLAM
															HMGA2							PNRC1										USP24				ZNRF1
															ADRA2B							ANKS1A										CUL3				FAT3
															CRTAP							PLEKHG2										N4BP2				KIAA0355
															SIRPA							PRKAB1										PRKCE				DENND5B
															HDAC7							OLIG3										MEF2C				MATR3
															EIF4E3							ZNF281										CELF2				SLC5A3
															PICALM							EIF5A										PTGFR				MRPS25
															FOSB							PGK1										BCL2L11				SUZ12
															SLC16A2							PHOX2B										PPP3CA				TLN1
															ATXN7L3							NRXN1										POU2F1				ASTN1
															MLL2							NRXN2										SOX11				DNAJC3
															AEBP2							PDE8B										DLGAP2				JUN
															CCNT2							RALGPS1										PPP1CB				PPFIBP1
															EDNRB							LHX6										SLC6A17				EMP1
															HOXC11							DMD										ADCY1				CREBBP
															TNPO1							SKI										NIPBL				MAF
															SMAD3							KDM4A										KCTD12				CYTH3
															SLC6A6							BEND4										DMXL2				GOSR2
															SH3PXD2A							PSMD5										LYST				SH3PXD2A
															GPSM1							ZFP36L1										DCAF7				NFASC
															MDFIC							E2F3										EGR3				C11orf95
															INO80D							ZFYVE9										HIVEP1
															TMCC3							SMURF1										SNCA
															EPG5							HSDL2										MYCBP2
															MPP5							GPR3										PRKD3
															ZFHX4							BCL2L1										MEIS1
															WWC2							SLC12A5										CORO1C
															NAA50							CCDC62										SLC39A10
															WIPF2							C8orf84										RBFOX2
															FBXO33							SLC25A26										ST5
															ZC3H12B							NIPBL										RAB11B
															LIN28B							ACTR10										GFPT2
															IGFBP3							PTPDC1										STK4
															TOP2A							RBPJ										TMEM56
															KHSRP							ZBTB8B										SLC2A4
															NCOA1							ZIC2										SRSF10
															SNX5							ARID4B										LRRC7
																						REV3L										GOLGA2
																						PPP2R5E										LMO4
																						UBE2N										SLC34A2
																						FGFR3										ZMIZ1
																						PSMD2										SMARCB1
																						STAC										HIC1
																						TMEM128										ITGA3
																						SYNPR										UTRN
																						PDGFD										NT5C2
																						EPS15										LRRC1
																						BHLHE41										RIF1
																						ARHGAP12										APPL1
																						ARID4A										MEAF6
																						SPATS2L										YES1
																						CASK										RABGAP1
																						TAB2										FRMD4B
																						CNOT2										ID4
																						SMCR7L										ACCN4
																						TRPM7										FAM19A5
																						TRERF1										ESYT2
																						CALML4										WNK1
																						UBE2E1										AFF3
																						PRICKLE2										UBXN7
																						ATP11A										CNBP
																						TPCN1										AKAP6
																						TMEM87B										CPEB2
																						FGF7										GTDC1
																						GTPBP2										ANTXR1
																						NOVA1										RNF165
																						NEUROG2										APC
																						SET										PPP2R2C
																						MCF2L										WDR26
																						DPP10										AKNA
																						INPP5A										ELAVL1
																						IVD										IRF4
																						TDRD6										ZNF238
																						CHD7										MAFB
																						MBNL1										UBE2F
																						NMT2										HMGN2
																						TM9SF3										MEGF10
																						EBF1										PPM1K
																						RIC8B										LSM14A
																						IQSEC1										THRB
																						SHANK2										TIAL1
																						RALGAPA2										CTBP2
																						PRDM16										ADIPOR2
																						FBXO45										TNRC6A
																						ZCCHC24										DPP6
																						NAT8L										SIK2
																						SAMD12										CLSPN
																						RERE										KLF6
																						SRRM1										LIN54
																						KIN										KIAA0494
																																SPRY3
																																C3orf63
																																ATP2A2
																																RORA
																																CREBBP
																																SMAD4
																																UBL3
																																SORL1
																																UBE2H
																																ZNF148
																																UNC5C
																																HDAC4
																																LARP4B
																																C14orf101
																																AFAP1
																																ZFHX4
																																CPEB4
																																ZNRF3
																																GRIN3A
																																PRICKLE2
																																C3orf70
																																FAM102A
[truncated: 111 more columns]

## Sheet: Results ver 6.2
bta-miR-493		bta-miR-665		bta-miR-431		bta-miR-433		bta-miR-127		bta-miR-432		bta-miR-136		bta-miR-370		bta-miR-379		bta-miR-411		bta-miR-299		bta-miR-380	bta-miR-411b		bta-miR-1197		bta-miR-323		bta-miR-758		bta-miR-329b		bta-miR-329a/362-3p		bta-miR-494		bta-miR-1193		bta-miR-543		bta-miR-495/1192		bta-miR-154c		bta-miR-376e		bta-miR-376c		bta-miR-376abd
KCNG4	1	MBD2	2	ZAK	2	HECW2	3	SLC12A4	1	GBAS	2	PPP2R2A	2	TM9SF4	1	HLCS	2	RAPGEF6	3	SYT16	1		YEATS4	1	TMPO	4	PPP4R4	2	KBTBD13	1	ZNF200	1	FLJ36031	3	DCP1B	1	MTMR6	1	GPBP1	4	YTHDC2	1	CDR1as	2	KRTAP20-2	1	SLC7A14	6	ALDH1L2
ZNF81	5	PDZD7	2	AKAP12	4	VASH2	4	SETD8	3	ONECUT2	9	MTPN	1	SMARCD1	1	EIF4G2	6	HSD17B4	1	SLC6A14	3		XPO1	2	TUBB2B	1	STEAP2	1	HNRNPA3	4	UBL3	4	RPE	4	RTKN2	1	SLC24A4	7	AKAP7	1	ETNK1	5	AP000322.53	1	ANKRD45	1	CD47	4	GRIK2
FAM102B	2	ZHX2	3	SCGB2A2	2	FERMT2	3	C17orf96	2	ABHD6	1	LUZP6	1	ORMDL2	1	CDKN2AIP	2	C16orf52	4	SGK1	3		NADK	3	ODZ1	13	FGD4	3	HMGB3	1	SYT11	6	VAPA	5	SIPA1L3	2	CASK	9	FBXO34	5	AGPS	6	PTGR2	1	CYP24A1	1	MAGI2	7	MGA
PRND	1	ANKRD50	6	SCGB2A1	2	NAMPT	5	MEGF8	1	RASGRF1	6	TFCP2	1	LOC644538	1	CCNB1	1	ELFN1	2	SP1	12		CORO1C	3	KIAA0240	7	TCF24	1	SLC14A1	3	JAM3	2	JDP2	5	IRAK3	2	MSL1	1	TCERG1	2	ATMIN	3	ACTBL2	1	ITIH6	1	EGFL6	1	SUGT1
FOXP2	11	SAMD12	8	UBE2D1	2	SPRED1	7	MTSS1L	4	STYK1	1	MTMR4	1	DSTYK	1	UBE2E3	2	PFN1	1	NAV3	3		PROX2	1	OPCML	6	CBLN1	1	MID1	3	SELT	4	PPFIA4	1	LUM	1	KLF9	3	PRTG	8	OBFC2A	3	LRRC19	2	CALB1	3	RUNX1T1	15	HK2
PEA15	2	AGFG1	9	ESRRG	9	CCDC138	1	DGKE	2	P2RY1	1	SEMA4C	3	RUNX1T1	15	GATC	3	FAM129B	1	GNPTG	1		ICMT	1	C15orf24	1	PPARGC1A	11	PUM2	4	PRICKLE2	8	FXR2	2	SLC46A3	2	TGOLN2	1	ARHGEF3	2	RIMKLB	6	KCNMB2	2	CLDN14	1	EIF4E3	7	BMPR2
SLC13A1	2	SMAD1	1	SMARCA5	7	TBC1D19	1	RANBP3	1	SPTY2D1	2	TRPC4AP	1	ZBTB42	1	DNAJB5	3	ADAMTS3	2	FPGT	2		SLC12A8	1	PPARGC1B	10	ANKHD1	2	VEZF1	6	FAM169A	5	SSH1	2	WDR44	4	FAM55C	5	PGAP1	8	PBRM1	5	LAMTOR3	2	RNF144B	3	MAP3K13	5	ATP6V1A
CDKN2B	3	RARA	2	ATP2B1	3	FCRL1	1	RIMS4	5	TSHR	1	MID2	9	NAPG	2	TGFB2	4	SLCO3A1	4	C9orf129	1		PCDH10	4	KIAA2018	7	NDFIP2	7	MEIS2	7	ASTN1	3	CSNK1G3	2	SLC35F5	2	STX12	6	DMXL2	2	NR2F2	7	GCG	1	SLC1A2	5	PLXNC1	1	PLEKHA5
ADH1B	1	SCARB1	1	CEP135	3	ST8SIA4	6	ZC3H4	5	OPTN	1	SLC7A14	6	TGIF2	1	GDF6	5	KLC1	1	HBP1	2		ZNF784	1	ANKRD17	6	TMPO	4	STK40	3	MN1	3	H1F0	1	TMEM135	7	LUC7L3	4	SH3GLB1	1	C14orf28	2	AC007390.5	1	SYF2	2	IRF2BP2	7	KHDRBS3
ADORA3	1	CABLES1	2	SERPINA5	1	RRAGA	2	CUX1	14	KLF13	4	EXTL3	4	TMEM221	1	CYorf15B	2	APLN	3	FST	2		ENPP1	2	DNAJC18	3	DTWD2	1	ZFPM2	6	UBE2J1	1	CDKN2D	3	SHROOM3	1	WNT7B	2	MATR3	6	SAMD4A	7	APBB1IP	1	CAMK1D	4	KCNH8	3	MT1A
DIS3	4	AUTS2	2	LHX8	1	DPY19L1	4			SOCS5	2	CBX4	4	GNA13	3	ABCC4	1	UBE2R2	5	TNFAIP8	2		DEDD2	3	C6orf47	1	C13orf34	1	CNNM4	3	XKR8	1	ATP6V1D	2	XK	2	BBX	6	KIAA1239	3	CREBZF	13	RFC3	2	YTHDF1	2	GFRA1	4	PLEKHA1
FRAS1	3	GMFB	6	CD5L	1	TRIAP1	1			IL7	2	MAP3K15	1	NF1	6	MTTP	1	FAM82A1	1	INSM2	1		INPP5F	2	MAML2	1	KLHL28	3	ADD3	4	TCEAL8	2	RGAG4	2	ERO1LB	3	RNF139	3	PDE5A	2	MAST4	1	NAA20	1	GLRA3	1	C14orf28	2	ERBB4
NFASC	5	ZBTB10	1	XRRA1	1	YWHAG	4			CCDC88A	5	ProSAPiP1	5	NRG1	2	FAM124A	1	MBNL2	5	SLC38A9	1		MAP4K4	3	REPS2	9	MRC1	1	UNC5D	3	SETDB2	2	IPO5	7	NADK	3	ST6GALNAC3	4	SIRT1	3	DDIT4	2	AL136115.1	2	FAM221A	1	ODZ1	13	GRAMD3
EFR3B	4	YWHAE	2	CA1	1	SLC17A5	2			SNX27	8	SH2B1	1	PIP4K2B	3	DDX52	1	CPEB4	12	ETF1	7		LCE1A	1	CREM	1	SREK1IP1	5	RASA3	1	TEAD1	17	TOB2	4	SAR1B	2	PTCH1	8	MAPK1	3	CTNND2	1	C12orf79	1	IL15RA	1	FUT9	6	C1orf52
C12orf51	2	CASD1	2	C17orf85	3	EPN2	3			SEC24C	1	MOSPD1	2	ACVR2B	11	SLC20A1	2	LPGAT1	9	TIPARP	1		DYNLT3	1	ABHD2	3	WBP2	2	MYH9	6	KLHL15	6	SLC26A2	2	SMARCA5	7	HIF3A	3	EIF4A2	2	HSPA13	3	SCHIP1	2	TMPO	4	SPATS2L	5	DSCAML1
DSN1	1	TXLNG	5	C13orf36	2	NKTR	2			SCG3	1	HOXC10	4	ATXN7L3	5	BRWD3	11	RHOB	2	SIAH1	5		UBASH3B	3	CH25H	1	NOL4	3	ZFHX3	10	ZMAT2	2	SPATA2	2	AGPS	6	C16orf72	6	RBM47	6	MAOA	2	TRIM22	1	CCDC12	1	ETV1	4	SKAP2
SH2D2A	2	CYorf15B	2	HIPK3	5	MMD	2			EIF4G3	3	TPRG1	1	FGF7	6	TXLNG	5	USP32	3	RAD21	3		AMMECR1L	2	ENAH	11	TNRC6A	4	SLC38A1	2	BTRC	5	ARHGAP26	4	DDHD1	6	UBE2W	5	MTF2	4	GFI1	1	VIP	1	RGS17	1	C11orf87	3	SIDT2
CDC27	4	IKZF2	8	LEMD3	3	ARMC1	1			ARL5B	4	GPD1	3	RALY	1	MAP3K2	7	ADPGK	1	ABCD3	1		CXorf38	1	CBL	10	TGFA	1	TP53I11	2	GPATCH2	1	PCDHA9	4	GDPD2	1	OXR1	1	SEMA3C	2	PPM1D	9	C1QBP	1	HOXB7	1	PDE10A	6	EIF4B
MDGA2	4	IL13RA1	3	MAP3K13	5	CCDC47	1			EPS8L3	1	TRIM52	1	SLC35E1	1	LPGAT1	9	FBXL3	2	RFX5	1		NANOS1	2	PGAP2	1	DPY19L4	4	LIN7A	1	ARHGEF10L	3	PCDHAC2	4	FAM40B	3	PDSS2	2	TWF1	2	LRMP	1	MYOZ2	2	HBEGF	4	PAX3	2	GRIK3
RBM23	1	MBTD1	4	RAB5B	4	TIA1	5			E2F3	5	TRAPPC6B	1	ANK3	5	TNRC6B	17	USP6	5	CDC16	1		RTN1	3	HAO1	1	TOP1	5	FAM161A	1	DYNC2LI1	1	PCDHAC1	4	ARMCX2	1	MTMR9	5	PHIP	8	DDHD2	1	HSD17B11	1	ANXA7	1	ZNF197	2	ZBTB8A
NCKAP1L	2	ADD3	4	LAMC2	1	C1orf131	1			C1orf174	1	TRIM68	1	TMC8	1	SHOX	1	SLC16A9	2	GORAB	3		KISS1	1	CPLX2	2	LRAT	1	ADAMTS17	3	B3GNT9	3	PCDHA13	4	YEATS2	4	MED8	1	HHIP	3	ZRANB2	3	RBMXL1	2	KANSL1L	1	RNF169	1	SLC15A2
B4GALT6	3	ARPC2	1	RNFT2	1	TOP1	5			DEFB110	1	ANTXR2	12	SLC48A1	2	YARS	1	C7orf45	1	ERP44	5		ZFP14	2	MARS2	2	DHX36	1	PPP2R2C	4	LRRFIP1	2	PCDHA12	4	KLF11	1	NHLH2	4	ONECUT2	9	KBTBD7	1	HEMGN	1	ZNF385B	1	ARID2	6	CRISPLD2
ELK4	5	ANGPT1	1	RNF157	1	CEP135	3			CELSR2	3	C5orf63	3	EPT1	1	SLC19A2	1	TNRC6B	17	FAR1	2		ALG6	3	SH3PXD2A	10	CNOT6L	10	MYOZ3	1	PPP2R5A	2	PCDHA11	4	CBLL1	3	FAM124B	1	ZBTB43	3	S1PR3	1	C4orf26	1	EN2	7	EMP1	2	MPP5
UPF2	2	GTF2A1	1	ZNF644	3	GATA3	1			PARVA	3	RLIM	2	FOXO1	7	ZBTB26	1	KIF21A	2	PLN	1		TTYH2	2	LHFPL4	2	UBL3	4	GAD2	2	FAM129A	2	PCDHA10	4	DLGAP1	2	C18orf62	1	CTDSPL	3	GLIS3	6	PPHLN1	3	ZRSR1	1	STMN1	1	NFKBIZ
TBR1	2	PAQR8	2	TCF7L1	3	CHD9	6			RGS7BP	4	ETF1	7	SRSF6	2	ProSAPiP1	5	C6orf145	1	PPP2R5A	2		ZNF563	1	HDAC5	4	INTU	1	CENPT	1	ACSL3	3	PCDHA8	4	GABRA5	2	MFSD6	2	C1QTNF3	2	NPM1	2	OFD1	1	GABRA1	4	SOCS6	5	HAS2
ETF1	7	EML4	5	SLC5A3	7	ADRA1A	1			WDFY3	2	NADKD1	2	WNT10B	2	LPHN3	2	CLCN5	9	SULT4A1	1		SP140L	1	NDEL1	5	TJP1	3	PRG4	1	SSH2	5	PCDHA7	4	C7orf58	2	RAB5B	4	BTBD3	3	PTPRJ	3	IQCJ-SCHIP1	2	AP1S2	2	ZNF281	6	CUX2
LTBP2	2	SLC35D1	4	ASXL2	3	B4GALT3	1			POLDIP2	2	DCP2	6	LRRC58	2	HTR2C	3	C21orf91	3	PTPLAD1	1		CLRN3	1	MAP3K1	6	WASF3	4	ZBTB44	5	TRIB1	2	PCDHA6	4	UBP1	5	PPAPDC3	2	TNPO1	12	C20orf177	2	CD1B	1	EREG	3	NHLH2	4	ZSWIM5
MRVI1	3	CPEB1	4	CCDC88A	5	ZFP62	1			GRAMD2	1	GDF6	5	FLT1	4	COL11A1	3	CACHD1	1	ITIH5	1		FYCO1	1	NFIX	3	TMEM135	7	PGRMC1	2	PTPN11	5	PCDHA5	4	C5orf32	1	FBXL16	3	HEG1	3	F11R	2	AKNAD1	1	SLC1A6	1	HECA	1	PEX12
KCNK10	3	STK38L	3	COL12A1	4	C8orf38	1			GUCA1B	2	RAP2C	5	GGA1	1	MTMR2	2	LRRC59	1	KRR1	1		FRMD4A	6	EIF5	3	RAD51AP1	2	UTY	8	SMARCE1	4	PCDHA4	4	SLC1A2	5	C1orf95	1	WTAP	3	DACT1	5	TTC8	2	PAFAH1B1	3	HSD17B6	1	ENOX2
MEX3C	8	LRP5L	1	CHODL	1	MYH9	6			CPEB2	11	SUDS3	1	TAF8	1	FOXP2	11	MEX3C	8	MFN1	4		PITPNM3	3	HTR4	2	MCFD2	4	KDM6A	8	SCGB2A2	2	PCDHA3	4	HIVEP1	3	CEP170	1	RNF13	4	NUP43	2	BEX4	1	CXCL1	2	TNS3	3	GPR180
N4BP1	3	FBXO28	4	CELF2	15	MYEF2	4			BCL11A	5	C5orf24	2	HSPA12A	4	FIGNL2	5	ZFX	12	TBL1XR1	2		VAMP7	2	EIF4B	6	GXYLT1	5	SPIN1	8	IKZF2	8	PCDHA2	4	ZIC2	4	ESYT2	3	FRRS1	1	FAM76B	4	AC008964.1	1	LANCL1	3	RNF150	1	GPD1L
RNF4	1	CCDC88A	5	AKAP1	3	OCIAD1	1			USP2	3	MLLT11	1	NLGN2	2	PEAK1	2	COG2	1	SOX4	6		ZNF791	1	ELL	2	ATP11B	2	SUN2	2	SCGB2A1	2	PCDHA1	5	SIRT1	3	GRPEL2	3	SYNE1	1	QSER1	5	KDELC2	1	PFDN4	2	CRISPLD1	6	EBF2
PHB	1	PTPRF	3	ANO5	2	DNAJC5	3			HEATR4	1	CD3G	2	STK16	1	LIN28B	2	SPRY4	3	S1PR1	1		DUSP22	1	MAT2A	3	TMOD1	4	DARS2	1	HNRPDL	4	DLGAP4	4	SLC26A3	1	TNRC6B	17	SLC38A4	1	C6orf174	5	C1orf227	1	C1QTNF1-AS1	1	COX10	1	PDIA6
AAK1	10	STAU2	2	KIAA1549	3	WDR45L	2			C9orf5	3	ZFAND1	1	STC2	1	TMEM48	5	CLIP2	1	C7orf41	4		CDKN2D	3	KLF8	2	CDC40	1	PDZD7	2	QKI	10	TRIM33	2	EPS15	5	C6orf223	1	ZCCHC14	6	TMEM48	5	EMCN	1	ATPIF1	1	MOBKL3	3	ERCC8
SYNCRIP	8	FAM49A	2	FAM65B	2	SMAD5	3			FHAD1	1	INO80	2	ODF2	1	FBXO32	4	EVI2A	2	SIK2	2		MFSD7	1	42069	4	NPR3	5	GOLPH3	2	LSM7	1	MICAL3	2	PHOX2B	6	ZMAT3	5	PER3	1	LHX2	1	KLRF1	2	NEUROD6	2	HSPE1-MOBKL3	3	GAL3ST4
C15orf32	2	IPPK	6	RBPMS	5	RECQL	1			STAT3	2	SPCS1	1	BBS12	1	PDK1	1	USP25	2	MYF6	1		MAGIX	2	TNRC6A	4	CNN2	2	C1orf198	2	G2E3	1	PTBP2	3	ATP5G2	2	UBTF	6	VCPIP1	6	FAM63B	2	RP11-295D22.1	1	TXNDC8	1	DKK3	4	PTMA
KIF3B	5	GZF1	3	WDR55	2	KIAA0195	4			HIF3A	3	KALRN	3	SYK	1	HECW2	3	GK	5	CS	3		CDR2	3	PARD3B	3	TBC1D12	2	ADAMTSL5	1	ZNF503	4	BCORL1	3	OSTM1	4	MAPK9	4	TXLNB	1	CCNT2	12	ZNF793	2	ASCL2	1	IGF2BP2	4	SERINC5
RAB22A	5	FST	2	ANKH	3	CENPJ	2			PDCD6IP	4	PATE2	1	CIT	1	ODZ1	13	SIRT7	1	CASK	9		RP11-863K10.7	1	TIMP3	2	CTCF	3	NSUN5	3	EIF1	4	SLC6A6	4	PTPN14	4	NOVA1	8	FAM117A	2	SBNO1	8	DPPA3	1	RAET1L	1	C1orf173	2	PDE8A
ST13	1	GTF2I	3	TRIM39	2	FBXO45	10			TBC1D22B	3	XIAP	9	ALG6	3	DNAJC30	1	PREX1	2	TLL1	2		ZNF709	2	SESTD1	6	SCAI	5	INTS2	2	SPG20	3	PCGF3	7	NOVA1	8	UBN2	9	AP4E1	2	CPEB2	11	PUS10	2	MMP7	2	TANC2	12	ETV3
C14orf1	1	NPTX1	4	CPSF6	10	COX18	1			ARL6IP1	2	P2RY2	1	RFX7	4	HTR1D	1	CAMKK2	1	PURB	13		ZNF709	2	C20orf160	2	ATXN3	2	TLR7	1	EIF2S1	1	KDM5C	3	PPARGC1A	11	MTF2	4	LRRC8D	1	HECTD1	2	SNX31	1	HAAO	1	CHD9	6	PPP1R10
ZNF827	1	RBM47	6	CLTC	7	C5orf41	5			EHD3	2	PBRM1	5	UBE2R2	5	FLT3LG	1	AKAP6	5	DPYSL3	6		ARHGEF10	1	UPF3B	1	GAB1	4	BACH2	8	SEMA3A	6	PTPN1	4	SRFBP1	1	NHLH1	2	FAM179B	1	RSPH1	1	TMEM257	1	CTXN3	1	ZBTB33	3	NRP1
GPC6	8	APPBP2	8	FBXO32	4	CYCS	2			ADAMTS18	2	DIXDC1	3	SMCR8	1	RPS27L	1	FUT4	3	TCEAL8	2		DCP1A	10	ODF3L2	1	NFIB	15	ARHGAP24	2	ZNF514	1	VAMP7	2	CKS1B	1	TPD52	1	OSBPL3	4	DIS3	4	EPHA7	5	C10orf53	1	ATP2B2	7	TIAM1
RND2	2	UBE4A	5	MAP2K4	4	C18orf55	1			KIAA0141	2	NUBPL	3	GOSR1	5	IGF1R	12	DVL3	3	TNPO1	12		ATP2B1	3	TNIK	1	AUH	2	PRKAR2B	2	PKP2	1	MAPRE1	6	CFTR	3	INTS6	7	GRM5	7	PORCN	1	ZNF615	1	LSG1	1	ZFP91	3	FAM190A
PRKAA2	6	DDX42	1	NR3C2	2	APBB2	7			L2HGDH	3	SUMO2	1	OPA3	1	PCDH17	3	SP2	3	ROBO1	1		TUSC1	2	42258	4	RAB11FIP2	1	GLTSCR1	2	FKBP1A	3	VSX2	1	CBS	1	CCDC85C	5	HS3ST3A1	2	PTEN	6	TMEM196	2	FAM43B	1	GOSR1	5	SCOC
GATAD2B	7	BRWD3	11	LOC100507421	5	RASSF8	8			SPTBN1	4	EIF2C4	2	FCGR3A	1	PDE2A	1	IQCJ	1	DCX	9		HDAC7	2	TET3	15	NCBP1	4	MAP4K3	1	POGK	1	INHBB	3	SAP18	1	FZD3	5	ETV1	4	GMFB	6	RAB39A	1	MYLIP	5	FKBP5	7	ACSL1
KCNJ9	1	PSMA5	2	RBM39	4	E2F3	5			COL5A2	1	FAM120A	6	DCAF11	1	PXT1	2	CELF1	7	CPEB2	11		PIK3IP1	2	TMEM47	1	TNFAIP3	3	AKAP5	5	USP28	3	SGCD	5	GTF2E1	3	CBX5	12	SPAG9	6	FKBP5	7	ZNF75A	1	OPN3	2	LIN28A	3	RAPGEFL1
C19orf42	1	TANC2	12	KLF12	9	XRCC6BP1	1			STRN3	5	UBE2R2	5	SELV	1	UBE2Q1	4	PPP1R9A	5	HDAC4	5		ZNF224	1	GCFC1	2	PTGDR	2	PPT1	1	KBTBD10	1	SUGP2	1	ARHGAP5	11	C1orf144	1	BIRC6	3	TNFRSF21	1	KRT20	1	VLDLR	2	GAN	2	RYBP
TMEM35	1	SYPL2	3	EYA4	6	PRDM8	1			SORT1	3	OPALIN	1	CABLES1	2	WASL	2	TRAF6	1	BACE1	6		CPNE1	1	UBAP2L	7	IPO8	2	PPP1R7	2	ZNF295	3	TMEM17	2	TACC2	1	FER1L6	1	HEY2	3	ITGB8	4	CCDC50	4	ZMAT3	5	UVRAG	4	ATP6V1G1
PRELID2	1	PRDX6	1	IRS2	2	SMCHD1	4			RNF141	2	CRELD1	2	AFF1	6	LRRC8C	2	YAF2	5	PCMTD2	1		NTSR1	1	IRX6	2	ANO4	2	PRKAA2	6	MRVI1	3	CHST15	2	TACC1	5	C20orf112	8	DLX1	2	GRIA3	2	ZNF345	2	CCDC73	1	BIVM	4	ATP5G3
C1orf185	2	TPPP	1	STX5	2	ZBTB38	4			SESTD1	6	C17orf47	1	BAG4	1	TBC1D15	6	SHROOM4	3	MAT2A	3		MXD4	3	FRS2	4	TOP2B	1	STXBP1	3	USP3	1	SLC39A13	1	ATRX	4	NIP7	1	MEGF10	3	CYB5B	2	VSTM2A	1	NKX3-1	1	JHDM1D	13	CELF4
FAM174B	1	TET2	3	GLIS2	1	SPG20	3			DAB2IP	1	CACNA2D2	4	PPP2R5D	1	H3F3B	8	SP1	12	SHISA9	7		RELL1	2	HSPG2	1	ZNF655	1	JUN	2	ARHGEF2	2	BMPR2	7	MORF4L2	3	TMF1	4	EPS8	3	VEZF1	6	TMEM78	1	C2orf68	2	TACR1	1	MYH9
EIF4G2	6	ZNF217	2	PGF	1	TTC13	2			BACE1	6	CLEC5A	2	ANGPTL6	1	CCNYL1	3	IDH2	1	SCN2A	1		KCTD9	3	CCDC88A	5	RAB8B	6	NTM	3	MID2	9	SEC63	5	DNAJA2	1	CYB5RL	3	SLC8A1	5	MYEF2	4	CDH19	1	DENND1B	3	AICDA	2	C15orf48
XPR1	5	TNFRSF19	1	TMEM200B	2	SYNCRIP	8			MTMR12	5	PURB	13	ACCN4	2	NHLRC1	1	SVEP1	1	CD83	1		MAN1A1	2	SLC5A3	7	DUSP19	2	WTAP	3	ENOX2	3	ATXN1	3	TMEM38B	1	C7orf41	4	RABL3	3	LPGAT1	9	TMLHE	1	PAK3	1	PKIA	7	FBXO11
PSMD7	1	CXCL12	1	DIRAS2	2	GEMIN5	1			SIDT1	1	DRAM1	3	HMGXB3	1	EHMT1	1	UBAP1	5	SSR1	6		SPTBN4	1	AK2	1	CRLF3	3	RELN	1	WSB1	2	BAHCC1	5	AK5	1	WASF2	3	EEA1	3	EHF	3	FZD3	5	POLR3G	2	NFIB	15	EZR
E2F1	2	KDR	3	EPB41L1	6	TMEM216	1			WHSC1	5	ARSJ	1	BMF	2	KATNAL1	3	SRGAP3	6	TMX3	5		DLX5	2	KIAA0649	1	IPMK	3	LYRM2	3	KLK7	1	FABP2	1	BACH1	5	SLC35C2	3	HS6ST1	2	COX7A2L	1	PYGO1	1	GNAQ	1	AEBP2	9	LEKR1
CCDC85C	5	KLHDC10	4	CDK14	8	CHCHD3	1			TTBK2	1	TM9SF3	6	CLASP2	6	ZNF662	1	HLF	5	FAM84B	2		LEF1	2	PPARGC1A	11	BTAF1	5	ABHD10	1	ZNF292	3	CHP2	1	PHF14	4	EZH1	1	KLHL1	1	RBM20	2	CLEC4D	1	AC124890.1	1	FAM19A2	2	BNC1
AMPD3	3	UCK2	2	IRF2BP2	7	RPTOR	1			LDB3	2	KTI12	1	THAP3	1	HBEGF	4	FAM120C	6	CCNT2	12		PHOX2B	6	PDE7A	2	SEC24A	2	HNRNPU	8	BAI3	4	TNRC6B	17	ZC3H7A	1	UBE2K	5	CALB1	3	POLDIP3	1	ANO8	2	SLC6A14	3	FOS	2	PIK3R1
KIAA0240	7	NETO1	6	ALG9	3	SGOL1	2			ARHGEF4	1	TBL2	1	PEG3	5	FGD4	3	HERPUD2	1	TMEM231	1		CNGA3	1	EHF	3	HDX	2	HSPA13	3	RPS6KA3	7	ZNRF3	6	BHLHE40	5	PCGF3	7	KLF6	5	CBX4	4	ZNF25	2	PRRG4	4	LPHN2	8	BHLHE40
ALG9	3	AKAP9	1	MDGA2	4	FOXN3	7			NFAT5	11	FAM122A	1	KLF12	9	MBNL3	7	ZNF664	4	ESR1	5		IRF3	1	CELF1	7	CBFA2T3	2	RUNX1T1	15	SEC24A	2	TLN2	2	RBM4B	1	RNF24	3	TASP1	1	SCN8A	2	PAPPA-AS1	1	TCTEX1D1	1	TEAD1	17	TMEM173
HNRNPU	8	CRIM1	4	PTPRF	3	IMPAD1	3			RAB3IP	3	GLIPR2	2	ACCN2	3	KIAA0895L	1	MAP3K1	6	ELN	2		FAM57B	1	RABEP1	3	N4BP1	3	BMP7	1	TMEM185B	3	IRF2BPL	4	LIF	2	TAF9B	2	FAM125B	4	ZNF697	2	SPARCL1	1	TMPRSS11E	1	SLITRK1	2	RHBDL2
UBAP2L	7	TULP4	3	KCNJ10	2	IPMK	3			CA7	1	RNF139	3	NAA40	1	ADAMTS15	1	HNRNPH3	1	ABCC1	1		CCM2L	1	TRIM67	5	SLC4A7	1	EIF1	4	GTPBP10	1	PHOX2B	6	TOR1A	1	C14orf43	5	PCBP1	1	GPR22	1	STEAP1	1	ZDHHC15	2	GPR153	1	VPS54
NCOR2	1	THAP11	1	C17orf81	1	PPFIA1	3			C6orf174	5	DUSP16	2	EHD3	2	MAP3K1	6	TRIL	2	ZDHHC5	4		SMKR1	1	SPAG9	6	SEMA6D	2	ZBTB38	4	UBR7	3	FAM134C	6	PGPEP1L	1	KCMF1	11	FBXO8	2	KHSRP	4	EIF5AL1	1	FJX1	1	SRSF10	3	XPR1
FMR1	2	SKI	2	CPEB1	4	CREB1	4			TGFBR2	4	NR2F2	7	MECR	1	LINGO2	1	RANBP2	5	H2AFV	1		ZNF629	3	ADCY1	6	MAGOHB	1	BCL11B	8	CNN2	2	NOS1AP	1	FAM70A	2	NEURL1B	2	SHISA9	7	ZHX2	3	ANKS1B	4	PABPC5	1	EML6	3	PTHLH
SLTM	4	THRB	7	CLDN22	3	HIVEP1	3			GK	5	KIAA1949	1	PLEKHM1	2	FOXF2	3	EML4	5	GALNT10	3		GMPS	1	UMPS	1	KL	3	KPNA3	6	BTBD3	3	BLCAP	2	EIF5	3	BCL7A	5	ANO6	4	SPICE1	3	MIA3	3	FAM8A1	1	PPAP2B	6	MEGF11
RIMS4	5	ABHD4	1	PLAGL2	5	FBXO5	1			TRPC3	2	OTUD3	1	KCNJ11	3	HSPA5	3	GALNT13	3	PI15	3		CD300E	1	PTRF	2	SKAP2	2	ILK	1	SRP72	1	WDR82	4	PITX2	3	KHNYN	3	AHCTF1	4	ATRN	5	TRIM6	1	LRRC34	1	RPGRIP1L	7	CHD9
EEF1A1	3	FBXW11	6	HCN1	3	CCDC43	1			FAM155B	4	UQCC	5	C3orf57	2	C9orf7	1	CPD	5	CTCF	3		UBE2QL1	2	EIF2C1	5	PPFIBP1	4	EPN3	1	PTGES3	1	PHF21A	8	NPR3	5	RBMS3	2	BCHE	1	FRA10AC1	2	SLC10A7	1	TMEM135	7	CACNA1D	3	DLAT
KIAA1211	3	CDV3	5	NETO1	6	ACTR3	1			NR5A2	1	SLC12A2	3	NEK9	1	MACF1	3	CALML4	3	CNOT3	1		URB1	1	C12orf24	2	CPEB4	12	SPEG	3	WIZ	2	RGMB	3	PPFIA1	3	KLK10	3	PLP1	2	MOBKL1A	3	EBF1	7	NEK10	1	RYR2	2	RBMS1
KIAA2018	7	PAPPA	7	FAR1	2	ZFP14	2			DIXDC1	3	TNRC18	5	MLEC	5	C5orf51	1	SEMA3A	6	FOXG1	3		KLHL42	1	COPS2	6	ASAP1	1	IRX2	2	AHCY	1	SIKE1	1	FBXO34	5	GBAS	2	SFXN1	1	MLL2	8	IL6ST	2	TNFAIP6	2	SALL1	5	SETD7
UBE2G1	5	LDOC1L	1	MSI2	2	ATP5S	1			STAT2	1	ANKRD11	1	GPR62	1	LMO3	4	ACOX1	2	C1orf43	1		LHX3	1	KLHL29	6	TXLNG	5	ASB8	1	VTI1A	2	OLA1	3	RHOBTB1	1	FBXO28	4	TSPAN7	2	RUNX1T1	15	C5AR1	1	PAX4	1	KPNA4	10	MACROD2
TBC1D20	1	C15orf29	2	FADS6	1	C10orf46	1			INO80C	2	BPTF	5	GLIS3	6	OLFM3	4	SNX18	2	LPHN2	8		CHMP4B	1	LRP4	2	FRA10AC1	2	RAB27B	1	PDYN	1	WBSCR17	2	GPNMB	1	CELF2	15	STRBP	4	TGFB2	4	SLC16A9	2	PAPSS1	1	JOSD1	4	ZNF80
ARID1B	3	PITPNA	2	SOCS6	5	TMEM33	6			HIF1AN	4	WDR43	2	TMEM154	2	PCNX	6	FAM175B	3	CREB1	4		CTSD	1	ZNF592	3	STAT5B	2	TRPM7	8	PREP	1	KCNS2	2	FAM169A	5	MAP3K9	1	PODXL	2	PTH2R	1	LTB	1	NR4A2	5	DPY19L4	4	SLC6A1
LHX1	6	ARHGEF2	2	C6orf174	5	RFX7	4			IKZF2	8	WASF3	4	FAM164C	1	ERBB4	10	DCBLD2	6	IL13RA1	3		TENM3	1	VWA3A	1	CPSF6	10	ADD1	1	PER2	3	PTPRG	1	SRP9	1	TTC39C	3	FLVCR1	1	SHISA9	7	TMEM56	4	MTMR1	2	SETD2	2	PRKD1
CDK19	4	PLXNA2	12	C20orf103	3	PCCB	1			PITPNC1	1	PPARGC1B	10	ZC3H7B	7	DCP1A	10	UQCRB	3	THAP6	2		EPS8	3	ARID2	6	VCAN	2	TTC9	2	ADRBK1	2	SPCS2	3	BEND2	2	SMAD4	10	CYB5R4	1	RICTOR	5	ZNF713	1	PAPD7	3	KIAA0494	6	IGSF3
TGFBR3	4	SLC12A6	3	FLJ36031	3	NAA30	2			OSBP	4	OTUB2	1	ANAPC7	2	ZFAND5	8	HMGA2	6	NSMAF	1		ATP9A	1	ADD3	4	ARHGAP20	6	USP9Y	4	SYNJ2	1	MTUS2	2	GFM1	1	LRRFIP1	2	CYR61	2	EVC2	1	C15orf61	1	NALCN	1	AKAP2	7	LAMC1
FRMPD4	6	AKIRIN2	2	THRB	7	TNRC6B	17			NRXN3	3	PPM1E	2	ASB10	1	ARRB1	2	CDH2	5	NDFIP2	7		PLXNA3	1	HNRNPAB	1	PITPNA	2	G6PC2	1	EML4	5	PDE4DIP	2	FAM21C	1	ATP1A2	3	MLLT6	8	FGD6	1	POLR1D	3	CD9	1	PALM2-AKAP2	7	SGMS1
KCNAB1	1	CCDC50	4	PRKD1	5	ANKRD12	6			STK35	7	HIPK2	10	UBXN7	3	BAZ2B	7	DAAM2	3	ZDHHC9	5		ACBD4	1	PLOD2	1	BLCAP	2	RBMS2	3	ARHGEF26	1	GJC1	5	CAST	2	NDUFA7	1	NPM1	2	PEX3	1	TRIM5	2	NXPH2	1	HDAC3	2	BPTF
CCNG2	2	GSDMA	1	ZEB1	6	TNRC6C	7			MLLT6	8	C9orf41	2	SMC1A	4	NFAT5	11	ITGB8	4	RTF1	5		CLASP2	6	TSPAN3	2	LRRC4	2	ANGPT2	3	RHOU	1	MON2	3	INADL	3	SMARCC1	3	PWWP2A	1	HNRNPH1	1	STRADB	1	CACNA2D1	2	FBXO11	7	WWTR1
HNRNPA3	4	ZBTB41	5	GMFB	6	FBXW7	1			RGMA	3	ZNF710	2	SLC25A25	1	KIAA1244	2	ARL1	1	STYX	7		EBF1	7	BZW1	3	VGLL3	2	RBFOX3	2	KRTAP4-4	1	STYXL1	1	NHLH2	4	PEX13	5	FOXJ2	1	TTC4	1	SPANXA1	1	GALNT3	1	CLCN5	9	POP1
COPS8	1	PPP3CA	5	HNRPDL	4	NR2F6	1			ASH1L	8	ZFYVE28	1	ADPRHL2	1	USP46	8	ZDHHC14	1	GOLGA1	4		CDC42BPA	5	DAAM2	3	SLC25A4	2	FBN1	7	ANKRD6	1	MYLK	1	FAM21B	1	DCAF10	3	RSPO2	1	IRS1	5	PITX2	3	RP11-67H2.1	1	KAT6A	3	ITGA4
OTX1	3	MESDC1	4	DERL1	2	GPR137C	2			CSNK1D	1	ESRRG	9	NFASC	5	SBNO1	8	LAMTOR1	1	IL1RAP	1		BAHD1	3	CLASP2	6	POM121	2	CENPP	2	PRKCI	1	C16orf45	2	FAM21A	1	FAM13B	4	CHN2	2	HOXC9	2	GPR126	1	HSD3B7	2	DVL3	3	SLC16A6
XKR6	2	GSTM3	1	EIF4B	6	BCL10	2			SLC8A1	5	CCDC102A	1	ENOX2	3	CBX5	12	NEDD4	5	WAC	4		ZFP3	2	SPOCK2	3	POM121C	2	RCHY1	2	TMTC3	1	BCL7A	5	PCSK1	4	PIGN	2	DCP2	6	KIAA1033	3	TAF12	2	CYP7A1	1	TMCC1	3	SPAG9
STRN	11	ZNF710	2	RALGAPB	2	FBXO22	1			C12orf34	3	LOC388630	4	IL25	1	ARHGEF17	3	DCDC1	1	TRAF3	3		LSM11	1	MEIS2	7	GRPEL2	3	TCF7L1	3	TMEM196	2	ZDHHC5	4	ACPP	1	PPM1D	9	UNKL	1	ZNF503	4	HEG1	3	ZNF440	1	FBXO41	2	FAM126B
CCDC113	1	CIRBP	1	GFPT1	5	ZC3H6	3			NEDD4L	3	EIF4B	6	ACBD7	1	EDEM3	3	GNPTAB	2	PTPN1	4		BTRC	5	ZMYM2	4	ZC4H2	2	CALCR	2	ATG5	2	ARHGEF10L	3	INHBB	3	KPNA3	6	GCNT2	3	RAN	1	SLC30A6	2	HCAR1	1	FAM190A	4	FERMT2
ANKRD17	6	PLAGL1	2	KCTD9	3	USP44	1			ATP6V1C2	2	ZIC3	3	PTRF	2	ZNF362	3	ARRDC3	4	KIAA1967	2		CHRNA10	1	CMTM4	8	FAM40B	3	AQPEP	1	MEMO1	2	CRB2	1	ZMYM3	2	LHX1	6	ATP1B2	3	DYRK2	3	AC137056.1	1	ABHD14B	1	ACIN1	1	TMEM48
DENND5B	4	STX16	3	CELSR2	3	STAM	3			FN1	1	GNG3	1	SLAMF6	1	MYO10	3	ARHGAP5	11	PGRMC2	3		TEX261	3	KIAA0355	5	POU4F2	1	ERC1	1	MRPS25	5	DUSP10	1	PRTG	8	RIC3	1	FNDC3B	3	USP32	3	PI4K2B	1	GEN1	1	WNT3A	2	TRHDE
CIC	2	CELF2	15	ANKRD52	14	CCAR1	2			ENHO	1	PSME4	1	HDAC4	5	ARFGEF2	4	PSMB2	1	CRTAP	4		ADIPOR1	1	CHD2	5	AGAP1	2	FZD7	2	DPP8	1	LBH	2	COL12A1	4	FAM123B	3	KCNA1	2	PI15	3	ENTPD7	1	PTPLB	1	MIPOL1	5	LAMP2
IL16	1	GNPNAT1	4	RAB1A	6	EPHA7	5			C15orf54	1	ARID5B	5	ARCN1	2	RAB2A	5	UHRF2	1	MTMR9	5		FAM83F	1	EIF4E3	7	INTS6	7	NUBPL	3	C1orf151	2	RUNX3	3	GLI3	2	PTPN11	5	SLC39A10	6	RADIL	1	CXorf65	1	USP43	2	SMAD2	9	NLGN4X
STEAP4	2	ELF2	4	AMIGO1	2	RHOQ	7			PALM2	4	DCP1A	10	KHK	1	PCGF3	7	FAM53C	4	SRSF7	3		ZC2HC1B	1	SPOCK1	4	DLL4	3	TET3	15	CSNK2A2	1	SOCS6	5	SLC25A40	1	SRCIN1	3	RORA	19	BDNF	7	CYP3A5	2	B3GNT9	3	KIF1B	6	PPP1R3F
DLG3	6	ZNF521	3	HMP19	3	WAC	4			KIAA1522	3	MTCH2	3	HNRNPUL2	5	RAPH1	6	NR2C2	5	HDAC5	4		F8	1	CHST11	3	SMARCAD1	5	TCEB1	1	UBAP2L	7	PRR7	3	ELF2	4	C10orf88	1	FKBP4	2	HNRNPH2	3	RAB31	2	WNT3	3	KIF26B	1	ANK2
BSDC1	2	RALGAPB	2	XIAP	9	PRKAG2	2			POLE3	1	SIM1	1	FRK	1	INSR	3	COL4A5	1	ARHGAP5	11		FAM222B	2	LMX1B	4	RPRD2	3	VAPB	6	PLXNA2	12	TXLNA	3	SRSF7	3	IGF1	6	GRAMD4	3	RPL36A-HNRNPH2	3	DNAJB9	1	SCML2	1	NPNT	3	DCC
SLC2A3	3	CTDSPL	3	TANC2	12	CLIC4	4			HOXA5	4	PRDM16	7	KLHL29	6	NFATC3	2	HIPK2	10	H3F3B	8		MB21D2	2	GATAD2B	7	UBE2R2	5	PLAG1	5	STK24	1	THRA	2	VASH2	4	SLC2A13	2	CNNM2	1	AMOT	2	SLPI	1	FGF19	1	KIAA2022	5	MR1
ZSCAN30	1	ZCCHC2	3	MOCS1	3	ZC3H12B	3			TSPAN31	1	JARID2	2	SERTAD4	1	FMN1	2	LTN1	2	ATG5	2		OSCAR	1	PRKAG2	2	ATMIN	3	RAB7L1	4	AEBP2	9	PRDM16	7	TAC1	1	IL10RA	1	RBM38	2	UBE2Z	1	GDAP2	4	GULP1	1	WHSC1	5	DKK3
PITPNM2	2	RORA	19	PTCD1	1	MXI1	1			CSRNP3	11	SERF2	3	NCOA5	2	C11orf41	5	FNTB	2	RAB11FIP1	1		GRAMD4	3	KCMF1	11	ORMDL1	2	B3GNT9	3	CPLX2	2	ZNF238	5	LPGAT1	9	REPS2	9	RNF2	2	GABRA1	4	GABRB3	6	SERP1	2	ZIC3	3	PCDH18
POU2F1	16	CYR61	2	ATP5J2-PTCD1	1	RBM17	2			MFHAS1	3	SLC7A3	1	RAP1GDS1	2	PITPNM3	3	MATR3	6	VAMP4	4		IGHMBP2	1	SRL	1	IPPK	6	PGAP1	8	ESR1	5	PLAA	2	NDUFA5	1	SLC9A8	2	GOPC	2	ZFAND3	5	OLFM3	4	TRIM21	1	GNB4	3	NLGN4Y
CAPN6	4	ZBTB20	2	PIP5K1C	2	PAPD5	5			EMX2	2	ACADSB	1	GPR173	4	FAM126B	9	CHURC1-FNTB	2	GRHL1	2		GPN2	1	BEND3	4	HDGFRP3	1	TCF20	3	A1CF	2	POU2F1	16	TCEA2	1	NUFIP2	12	PCYOX1	2	C17orf96	2	C5orf28	1	RP11-386G21.1	1	PCDH9	3	GRIN3A
PDE4D	8	SHISA9	7	RAB4B	1	HOXB13	1			EPB41L1	6	ZC3HAV1	1	PRDM10	1	CUX1	14	ITPK1	1	MLLT1	3		IGF2R	2	USP34	3	ZMYND11	4	USP15	3	SPATS2L	5	SLC5A3	7	CLPTM1L	1	GNPNAT1	4	BLOC1S2	1	DDX3Y	6	ABHD1	1	ODF3	1	PAX6	9	CBX1
ZNF618	7	NFIB	15	GNE	4	HBS1L	1			RTF1	5	ATP6V0A2	3	CHST11	3	NFIA	11	COL12A1	4	ELMO2	4		TMEM133	2	ARHGAP23	1	UTY	8	SPRY1	4	ABCA1	2	PCSK2	5	ZFHX3	10	SGTA	1	PTCH1	8	DDX3X	8	CRYBG3	1	LRIT2	1	ATPBD4	4	DCAF5
SPOPL	3	UBR7	3	DPY19L3	2	TIPRL	1			TMCC1	3	FZD5	7	PBOV1	1			CSRNP3	11	WDR26	4		ATG12	3	HOXC11	2	FANCI	1	ZNF81	5	VASP	2	SNRK	5	LRP1B	3	NLN	3	ERLIN1	1	VDAC2	3	CLTA	1	CXCL2	2	TRPS1	11	KIAA1462
ZKSCAN1	2	KLHL15	6	IRGQ	2	STK38	2			IRF2BP2	7	TBCEL	1	KAT6A	3			MAML3	2	DCDC5	1		CLPS	1	UBAP1	5	FDXACB1	1	VHL	2	GGCX	2	RAI1	6	LEFTY2	1	ZEB2	6	FAM13B	4	FAM125B	4	RRAGA	2	B3GNT2	2	SENP5	6	FAM131B
POLR2J3	2	ZFPM2	6	SETD7	8	MED13	6			CHAC1	1	ZNF436	1	CHRNB4	1			ZMYM2	4	ACSL1	3		VGLL2	1	EPB41L4A	1	KDM6A	8	MIPOL1	5	C6orf25	2	CLTB	1	NUTF2	1	METAP1	3	CTTNBP2NL	4	HSPA5	3	UCHL1	1	C9	2	BCOR	2	KPNA4
SH3PXD2A	10	VEZF1	6	PARVA	3	BRWD1	1			FAM171A1	1	ZNF618	7	CDC42SE1	2			RUNX1T1	15	ATP11A	5				FHL1	1	SATB1	7	NUDT12	2	BCDIN3D	1	C9orf5	3	KIAA1598	1	USP12	2	PBX3	6	KCTD16	2					PHIP	8	CDR2
SSR1	6	GCLM	2	IL22RA1	1	ABCC9	3			FAM190A	4	TAL1	4	GLYR1	4			SMAD4	10	IKZF2	8				AFTPH	1	CEP57	1	PAX6	9	UBE3B	1	AKAP1	3	ZNF207	2	VEZF1	6	CISD1	1	EPB41L2	2					ARHGAP5	11	ARNT2
TCEANC2	3	AKT1S1	1	ADRA2A	3	ZNF652	8			C20orf4	1	EXPH5	2	RORA	19			LRRC8C	2	TEAD1	17				KLF13	4	WTAP	3	RWDD4	5	MTMR9	5	DPYSL3	6	BCAP29	2	TCF12	3	TNS3	3	NRF1	3					TRAPPC8	4	DLX5
UHMK1	3	NFIA	11	KIAA0226	1	TMX3	5			SRSF1	14	MKLN1	6	AGFG2	3			DCLK1	7	RABGAP1	5				JHDM1D	13	SPSB4	2	PHF15	7	PHC3	7	SMAD2	9	GRIK3	6	PAG1	5	GALNT4	2	MBNL2	5					DIP2B	2	TFAM
PURB	13	HSPA5	3	SIN3A	4	CLIP1	1			CBL	10	TCEANC2	3	CCDC141	2			TAOK1	13	ZFAND3	5				DTX1	1	ZNF839	1	FAM114A1	2	ARID3B	2	KRIT1	3	IL12B	3	NFE2L1	2	POC1B-GALNT4	2	DCBLD2	6					NADKD1	2	GIT1
CDR2L	1	FGL2	1	FREM2	3	MED1	6			PHOX2B	6	USP37	3	TNK2	1			CDH6	4	POU2F1	16				LEPROTL1	3	PTPRK	1	GPR112	1	CDC42BPA	5	SRGAP3	6	IRF2BPL	4	PLAUR	2	MRPS18C	1	TEX261	3					SLC35D1	4	DCAF8
SH3TC2	10	GSK3B	7	IGF1R	12	MARK3	1			STRN4	2	C9orf72	1	INO80	2			USP13	3	RAP2C	5				MAFG	6	NEK6	3	TRPS1	11	CYLD	4	EYA3	4	GLIS3	6	PIK3CD	1	TBC1D1	1	KLF5	3					MB21D2	2	KIAA0825
OLFML2A	2	TNF	1	SMAD2	9	LBR	2			C20orf112	8	SHISA9	7	LENEP	1			TNRC6A	4	EWSR1	2				PAX6	9	FGF2	4	HOOK3	5	SIAH3	1	KCTD11	1	PHF8	4	C11orf41	5	CDC7	2	C10orf140	1					FAM102B	2	FOXJ3
SLC24A2	5	BTG1	7	VSIG10	2	SLC25A16	1			PRRT4	1	RET	1	CHD2	5			VGLL4	5	MTDH	10				ACTR3B	1	PRMT6	2	CDK13	4	NLRC3	1	ZFHX4	13	H3F3A	2	B4GALT5	1	ZNF704	7	RBM27	4					TLR4	1	CDH6
BBC3	4	SPRED1	7	PPP3CA	5	UBE2H	6			VPS53	3	C12orf12	2	SCD5	3			UBE2W	5	RALBP1	2				SAR1A	1	MED12	2	LCOR	5	PHYHIPL	1	BAIAP3	1	FAM136A	1	ZNF664	4	LAYN	3	LPCAT3	1					STEAP4	2	CELF2
EFNA5	5	CLCN2	1	RIMKLB	6	SCLT1	1			LIN7C	3	PAX6	9	FGF11	1			MFAP3L	4	ERBB3	1				TFAP2E	1	FZD5	7	PPARGC1B	10	RYR3	1	RABGAP1	5	HMGB2	3	XDH	2	GORAB	3	CDK6	4					NFE2L1	2	NAALADL2
TET3	15	ARHGAP12	2	SMAD4	10	NUBPL	3			TCF15	1	UBTD2	2	SLC4A4	6			NFIA	11	TNN	1				SYNRG	3	DCBLD2	6	POU2F2	4	BCL6B	1	BNC2	12	AEBP2	9	RAD50	1	ACVR2A	2	TSLP	1					RAD23B	5	SLC4A10
KIAA0040	3	SCAMP1	6	APLNR	1	USP14	2			ESRRA	1	KCNK10	3	C22orf46	2			ZNF516	2	GLI3	2				NHLH1	2	XPR1	5	DDX5	4	MFSD1	1	SLC39A10	6	ZNF623	1	XIAP	9	HIPK2	10	TMED9	1					FBXL17	1	CCBE1
MAP2K7	3	APBB2	7	FAM190B	3	TRIP12	2			YTHDC1	5	SRSF1	14	SV2A	4			NUDT4	4	SEC63	5				PCGF5	4	DOCK3	1	IFLTD1	1	TET3	15	WAPAL	4	PTPRB	5	MREG	2	WASL	2	TRRAP	1					SAP30L	4	EVI5
C4orf19	1	GLS	4	PLXNA2	12	CLCN5	9			PDE1B	1	TNPO1	12	EFNB3	2			SHANK2	7	EBF1	7				TNRC6B	17	PARP9	1	STRN3	5	ASB7	2	FAM178A	3	HMGCS1	2	YPEL3	1	TMEM194A	1	42254	1					HNRNPH2	3	CTBP2
ZNF652	8	GTDC1	6	GOSR2	5	HOXA1	1			CREBBP	7	MIDN	2	LBH	2			FNIP1	6	ZFHX4	13				LYPLA2	3	FNBP1L	3	TMEM229B	3	ADAMTS19	3	C9orf25	3	NRG3	1	MATR3	6	ZNF33B	2	C7orf16	1					SELT	4	IGF1R
ZBTB34	6	UBE2E2	1	LPP	8	FGF7	6			AGPS	6	CPD	5	ORC5	1			KLLN	3	KDM4A	3				ZBTB5	3	FBN2	1	CAMK1D	4	FAM70A	2	CAPZB	2	PLA2G12B	1	RND2	2	PDIK1L	2	SLC6A15	3					BNC2	12	VASP
PHF8	4	MAPRE3	1	SH3TC2	10	SH3BGRL	1			UBP1	5	HUWE1	3	CDKN1A	2			KIAA1432	4	ATL2	4				PPAP2B	6	ERBB2IP	1	NOTCH2	3	DTX4	2	GIGYF1	2	IMPG2	4	JAK3	2	CDC14B	2	NAB2	1					ZNF740	3	KLF12
TANC2	12	KIAA0195	4	C7orf60	3	HNRNPR	4			ASB11	1	LMO4	6	STK35	7			CUX1	14	PATZ1	3				ZRANB1	2	ZNF354C	1	ZFP91	3	RHOB	2	TNFAIP8L3	1	C11orf61	2	VTCN1	1	CASK	9	DBC1	1					C15orf32	2	SGCD
KPNA1	6	CLTC	7	CNP	2	UBE2D2	5			BCL7A	5	IMPG2	4	PTPN5	1			LIFR	7	CCDC50	4				LONRF2	2	PSIP1	3	ACADVL	1	SYNCRIP	8	ITPR1	1	PDS5B	4	RAB3IP	3	KCNMA1	2	NEGR1	5					CNBP	6	VGLL4
KDM5A	8	DHX15	4	C1orf183	3	USH2A	1			C2orf63	1	PGBD5	1	JOSD1	4			RORA	19	SNX2	1				PPARA	3	TGIF1	1	FGD1	1	MDGA2	4	RAB6B	6	WDR26	4	ADAMTS5	4	DDX46	1	PEG3	5					ACTN2	1	PARD6B
ST8SIA3	6	RBM14	1	C20orf112	8	SGMS2	3			FUBP3	1	FRAT1	3	SMURF1	3			MLEC	5	TCERG1	2				ZNRF1	4	PARD6B	3	STRN	11	UBE4A	5	RBM39	4	ZNF25	2	APBB3	1	HEPHL1	4	KIAA0494	6					ALPK3	4	FAM73A
PLXNA2	12	SUV420H2	1	TNRC6B	17	SULF1	3			ZNF503	4	CYP2U1	1	NSUN4	2			GATAD2B	7	TMOD3	2				PTPN3	3	ELF5	2	C1orf21	6	ZNF664	4	PAPD5	5	RBM39	4	SPTLC3	1	UBXN2B	3	REV1	1					SCAMP1	6	C2orf88
QKI	10	AICDA	2	BNC2	12	CDAN1	1			KSR2	5	LRRC55	1	TJP1	3					GPATCH8	5				BRWD3	11	YES1	3	SPRY2	3	EEA1	3	ATAD1	6	NFAT5	11	PLA2G15	1	GRIK2	6	DSEL	6					STX11	2	GRIK5
IGF1R	12	GLCE	2	VPS13D	5	CLYBL	5			TMX3	5	E2F1	2	PAPL	1					NCKAP1L	2				CREBZF	13	ASF1A	3	KHSRP	4	PCGF3	7	MAP1A	2	TBC1D4	2	DMRTA2	4	C6orf162	1	NEUROD6	2					RAP2B	4	OBFC2A
AMZ2	1	OSBPL9	2	KCNJ8	1	LYPLA2	3			SIN3A	4	TMPRSS11F	1	TMEM127	2					LMX1B	4				CHD5	2	MARK1	3	NAMPT	5	CLRN1	1	PGAP1	8	ZNF704	7	COX11	1	ERAS	1	RIMBP2	2					C8orf83	5	KLF15
IFNK	2	BAIAP2	2	SMG1	5	ST6GALNAC3	4			UNC80	1	PPARGC1A	11	CDK12	2					USP54	1				BCL2L11	5	LPAR1	1	CNTD1	3	TTC23L	1	RNF216	2	PPP2R2B	1	GNE	4	TTL	1	PIPOX	1					MIER1	7	FLG2
		ADAMTS5	4			GNPTAB	2			PTPRT	2	KLHL15	6	HTR4	2					SMARCA5	7				EXTL1	1	CLCN3	2	GALNT10	3	ALDH1A2	2	CDC73	4	MESDC1	4	ZNF341	2	DCP1A	10	BCL11B	8					MARCKS	8	STRN3
		RGS7BP	4			MSL2	2			FAM175B	3	GRID1	3	WDTC1	4					KIAA0664	3				CXADR	3	GK	5	SHOX2	5	PMVK	1	RABEP1	3	SCD5	3	NXPH3	2	REPS2	9	R3HDM2	2					DCLK1	7	FOXG1
		SMCHD1	4			SMAD2	9			TSPAN3	2	CCNDBP1	1	SHE	2					EFNA4	1				HS2ST1	6	RIPK4	1	PGP	2	NKAIN2	5	PAM	1	SLC30A4	4	CRB3	2	C14orf43	5	CYTH3	3					THRB	7	NIPBL
		SUZ12	3			CCDC91	1			COX4NB	1	GANAB	1	BACH2	8					SLC25A4	2				IGFBP4	2	C3orf52	1	ZBTB7A	4	FAM71F2	1	HOXA7	2	FAM120A	6	BRPF3	2	DNAJB5	3	NCOA1	6					SATB1	7	SLC7A11
		TAOK1	13			CDK17	2			RERE	4	YES1	3	FAM76B	4					KDM5A	8				CAPRIN1	4	NUAK2	1	ZC3H14	2	XDH	2	SOX17	1	TMX3	5	UVRAG	4	LMO3	4	NUFIP2	12					ARID5B	5	NDST1
		MAP3K2	7			NUDT4	4			TMEM154	2	IGFBP5	5	SMG9	1					GRIN2D	1				PIK3C2B	2	NEDD4L	3	CSNK1G1	4	BFAR	1	GAB2	1	SMARCE1	4	CCND2	9	UNC5D	3	CBFA2T2	4					LFNG	1	UBE2D2
		LPGAT1	9			TFEC	2			GEMC1	2	UBE2K	5	SYT14	2					PUM2	4				TOP1	5	SH3PXD2B	1	NEUROG2	3	ILDR2	5	WNT3	3	FGFR2	4	PDCD4	1	RBM26	2	ABHD2	3					ZC3H12C	4	SREK1IP1
		RYBP	8			ARL10	2			TTC9	2	ELFN2	4	METTL16	2					PGAP3	1				GTDC1	6	DNAJC16	5	JAG1	2	ZC3H4	5	CHL1	2	RWDD4	5	NAA50	3	LGR4	3	GZF1	3					ZC3H7B	7	CALR
		NAP1L1	4			ATAD1	6			GGA2	1	ZCCHC14	6	GADD45B	1					HOXC4	2				GRIK3	6	SMEK2	3	GEMC1	2	MTF1	9	SHB	3	SLBP	1	EIF4G2	6	ZIC2	4	RUNX3	3					CLIC4	4	DACH1
		RAB11FIP4	1			AZIN1	4			FOXI1	1	HSPA13	3	INO80D	12					NUP153	3				RPL29	1	JAZF1	5	NDEL1	5	OSTM1	4	TTC7A	1	C3orf62	1	MAFG	6	RHOQ	7	RUNDC3B	1					ZNF618	7	TET1
		TNPO1	12			RAD21	3			MLL2	8	NANOS1	2	KY	2					ARIH1	2				C14orf101	3	MAPRE1	6	LMO4	6	BAX	1	CRMP1	1	C11orf30	2	DAAM2	3	ELAVL4	1	TRIM35	1					CCDC85C	5	TBL1XR1
		NAV3	3			GIGYF2	3			TANC2	12	PSKH1	4	DNAJB1	4					CPNE8	1				SSH1	2	ETV1	4	JOSD1	4	SV2A	4	ZC3H10	1	TRERF1	6	CRLF3	3	MEIS2	7	ZCCHC8	4					FLJ36031	3	ERMN
		PPP2R3A	5			ZNF862	1			LPP	8	ARL10	2	TXNDC12	1					HIC2	8				ARPP19	4	NUP50	1	IYD	1	SLC25A23	1	VPS13D	5	BBC3	4	ANAPC16	5	RAD21	3	ARHGEF7	2					EBF1	7	PITPNM2
		YWHAG	4			GRIP1	2			ALG9	3	NOVA1	8	CS	3					FANCD2	1				ATP2B2	7	ANKRD17	6	CBX5	12	GALNT10	3	CHD5	2	CEP57L1	2	KLF4	3	C20orf24	1	NAALADL2	2					ATP7A	3	HOXC8
		INO80D	12			PEX13	5			SYNPO2	6	CUX1	14	LIN28A	3					LHFPL2	4				KCTD1	2	AFF4	6	WAC	4	REV3L	4	AFF1	6	EN2	7	ZFAT	1	TGIF2-C20ORF24	1	USP6	5					GABRG1	1	MRPS25
		FAM76A	2			STYX	7			FAM126B	9	NOTCH3	2	PSD2	1					LDLR	2				DDX3Y	6	ELOVL2	5	ETV6	3	EN2	7	TRERF1	6	ZFY	8	ZNF148	14	AKAP6	5	SNRPB	1					NFAT5	11	LOC100130890
		LOXL4	1			GPATCH8	5			FOXN3	7	PARVA	3	ZNF148	14					ACTC1	2				IPO7	5	PKD2	3	TET2	3	DNAJB1	4	ZZZ3	5	CYFIP2	2	AGFG1	9	RCHY1	2	GABPA	4					MBNL3	7	RPTN
		ATXN7L3	5			NAV1	4			SLC30A4	4	STXBP5L	4	CNTNAP1	4					LYRM1	1				FAM134A	1	PRRG4	4	GRIK3	6	CARM1	1	SETD1B	3	ZFHX4	13	SLC26A7	2	EN2	7	MINK1	2					TMEM132B	4	ENAH
		GLIS3	6			CRLF3	3			VPS13D	5	STX12	6	POLR2F	1					CEP63	2				PPP3R1	8	MSTN	1	FAM190A	4	S100B	1	CTNNBIP1	2	ZZZ3	5	IRF1	6	C6orf204	7	RPRD1A	5					EXOC5	3	ADAT2
		SEMA3A	6			LSM14A	2			SRRM4	8	BMPR1A	1	NAA25	5					GPR115	1				MAPK10	2	CUL1	4	MYT1L	7	ADAM19	3	IGFBP4	2	SHANK3	4	SEMA6B	2	C12orf34	3	PHC3	7					CNP	2	HES5
		STK11	2			GCLC	1			RAB2A	5	SH3TC2	10	MKLN1	6					MEGF6	1				UBE4A	5	BNIP2	2	PPAP2B	6	RHOG	1	TMEM79	1	GGNBP2	1	ISX	2	CSDA	1	KIAA1324	1					PTPRB	5	AAK1
		ANTXR2	12			ERMP1	1			ANTXR2	12	KCNJ14	1	DICER1	6					BTG1	7				DDX3X	8	PDIA6	2	ENPP6	2	TMEM178	2	ADCY9	2	STAC2	1	DLGAP4	4	IPMK	3	ELAVL1	6					MLEC	5	MAN1A1
		RCOR1	7			C6orf204	7			SP1	12	VCP	3	FOSL2	1					HAND2	2				OTX2	3	ATP1B3	1	SRRM4	8	ST3GAL5	1	OPCML	6	MYLIP	5	GIPC3	2	SLC12A5	4	PHF14	4					AAK1	10	SYT4
		RREB1	6			ELOVL2	5			CAMK2B	4	GJC1	5	PCDH10	4					C9orf150	2				JPH4	2	KITLG	3	AKAP2	7	ARL5B	4	PMEPA1	6	ATP6V1C1	5	C16orf45	2	BAI3	4	RORA	19					C11orf41	5	MLL
		MTF1	9			KLHL14	1			42250	6	KIAA1522	3	CASK	9					CEP350	6				UBFD1	2	DNAH5	2	PALM2-AKAP2	7	ATAD1	6	BTBD3	3	SETD7	8	KRAS	7	NR1D2	2	CELF2	15					ZIC4	2	SATB1
		ZNF704	7			STMN4	1			FBXL7	2	ASB13	1	SMO	2					MYO1B	1				SHROOM4	3	HOXB5	1	ANTXR2	12	SMAD3	3	GABRB2	3	UBAC1	1	FZD5	7	TWIST1	1	MED12L	3					ADAM7	1	FGF5
		ZC3H12C	4			FTSJD1	2			ARF3	2	KCNK3	4	AAK1	10					PPAT	1				GLG1	5	YEATS2	4	COL4A4	3	TADA2B	1	BMF	2	UBN2	9	CAPN5	2	IL1A	1	CRIM1	4							CCNJ
		RHOQ	7			VKORC1L1	1			DGKG	3	ETV5	3	HUWE1	3					GFRA2	2				SLC25A36	2	PHF19	3	ARHGAP36	2	EIF4B	6	DCX	9	ANAPC7	2	HS2ST1	6	TCF7L2	7	PHF21A	8							WIPI2
		CNOT6L	10			SKP1	1			GJC1	5	MOBKL1A	3	SLC16A12	2					CACNB4	2				ACVR1C	6	FOXP2	11	A2LD1	1	ACACA	1	RNF165	8	LMX1A	5	ATP6V0A1	2	NUDT21	3	ZNF280C	6							HDAC9
		SLC20A2	1			PAK4	2			CLIP3	2	FTSJD2	2	CNNM3	1					FREM2	3				POU2F1	16	ARMC8	9	WWC2	6	PHF14	4	SEMA4C	3	PPM1B	5	CDV3	5	HSPA12A	4	CKAP4	1							TGFBR1
		GPR133	1			NFYB	6			NMT1	6	ZFHX2	5	FPGT	2					TTYH2	2				ZBTB22	1	ERLEC1	2	INO80D	12	HOXC8	4	RIMBP2	2	ADARB2	2	KIAA1644	4	TSC1	2	UNC13C	3							ZC3H4
		ARHGAP5	11			EDIL3	1			ENAH	11	MATN1	3	IGF2BP1	9					WFDC10A	1				TUBB1	3	SLC6A14	3	FBXL20	7	PCBP2	4	AGAP3	2	TMEM85	1	KLHL3	2	RASSF10	1	CELF1	7							TMEM135
		ZEB2	6			DPY19L4	4			DIAPH1	2	FAT3	3	RAVER2	1					DPF3	1				CMIP	3	H2AFJ	1	ZFHX4	13	SLC2A3	3	GNB4	3	ANKS1B	4	FKBP5	7	SNCA	5	KIAA1486	2							MEF2A
		SPTBN1	4			TRIM2	2			HIPK2	10	RPGRIP1L	7	EPHA5	4					RASSF8	8				RORA	19	TMPRSS11B	1	HIC2	8	BRAP	2	C6orf168	3	PTER	2	KIF3B	5	ZZZ3	5	TAF1	1							PDS5A
		PODXL	2			FAM59A	1			RORA	19	SRGAP1	2	VDAC2	3					GABRA1	4				NPEPPS	5	ICK	6	MXD1	3	ARL15	1	GRB2	1	PBRM1	5	PTPRU	2	ROD1	2	C6orf204	7							PCNX
		FMNL3	2			PURB	13			C9orf47	2	DLG3	6	ZMYND11	4					MIER1	7				GZF1	3	DIP2C	5	MBNL3	7	MCL1	2	PIK3C2B	2	MMGT1	2	NIPBL	8	ADARB2	2	PARP11	2							SLC4A4
		CCNT2	12			ZMIZ1	4			ALPK3	4	CCND2	9	KCNE1L	2					WFDC10B	1				FOXN3	7	TBC1D15	6	SPTLC2	4	ST7L	2	TSHZ2	11	SLC12A5	4	IRF6	2	TFDP1	1	BRAF	1							LARP4
		TRPS1	11			SCN1B	1			ERBB4	10	SYN3	1	ATRN	5					GRSF1	3				ANK3	5	ADAMTS6	2	NUFIP2	12	SLCO2A1	2	PDS5A	5	ZDHHC15	2	CLYBL	5	GRM8	2	NAT14	1							DCP1A
		TFRC	4			TEF	1			LUZP1	4	ALG10B	1	GYPC	1					PCSK2	5				TMEM120B	4	ELOVL3	1	SEMA6A	4	ANKRD33B	2	SHE	2	MSI1	6	SERPINB6	1	C1GALT1	4	SPAST	3							SOCS4
		MARCKS	8			UST	2			IGF1R	12	NFIB	15	PPP1R3D	1					USP28	3				PCDH19	6	EBF3	4	INADL	3	PPARA	3	FOXN3	7	RAB11A	4	PFKFB2	2	ZFAND5	8	ZFX	12							ENPEP
		ZNF148	14			COG5	2			FRMD4A	6	KLLN	3	DNMT3B	2					UBE2G1	5				RAI1	6	GLS	4	PKIA	7	PPP1R3B	2	WIPF2	2	FAM177A1	1	RAB3B	3	ATP1B1	2	ATXN7	5							CDK5R1
		EIF5A2	4			HOXA5	4			KCMF1	11	RYBP	8	FAM155B	4					HIGD1A	3				ASH1L	8	HIPK3	5	HLF	5	FADS1	1	NHS	4	P4HA1	1	DIP2C	5	SIRPA	4	SENP5	6							ERP44
		E2F3	5			PLEKHH2	2			PEG10	4	RABL3	3	SYNPO2	6					ZBTB39	4				ALKBH5	4	CASZ1	5	FOXK2	4	ONECUT1	1	FIGNL2	5	DNAL1	7	LOC100287177	1	JAZF1	5	PER2	3							ZBTB7A
		BEND4	5			OXCT1	2			HMGCLL1	1	MAPK9	4	RANBP10	3					L2HGDH	3				TMEM135	7	C12orf23	2	TFRC	4	ALX4	1	TAL1	4	ATXN1	3	TFCP2L1	3	NCK2	1	DNAJC14	1							CNNM1
		C20orf177	2			STIL	1			SPARC	4	HTR7	1	TRAIP	1					SH3BGRL2	2				DCX	9	NDEL1	5	PDE7B	3	TMEM188	2	RNMT	1	NFIB	15	HIPK2	10	EPC2	5	ZNF532	4							ZFHX3
		CCND2	9			CLINT1	3			AAK1	10	CREBZF	13	YEATS2	4					RAB22A	5				IGF2BP2	4	KPNA1	6	AP3S2	1	WDHD1	1	NAA15	9	STX12	6	EFNA5	5	CDS1	2	PRTG	8							PAX6
		RC3H1	5			NOTCH1	2			ANKRD13C	4	GPR26	3	CCDC64	3					LPGAT1	9				CADM2	6	MRC2	1	LANCL1	3	FAM176A	3	VAMP2	4	C4orf33	2	NTRK3	1	FZD2	2	FKTN	3							PLAG1
		KCNN3	6			CMTM4	8			MARK2	5	PIP5K1A	1	USP5	1					ABHD5	2				FAM84A	4	C1orf96	1	RHOQ	7	GSPT1	5	TP53INP2	2	RPRD1A	5	SLC22A7	1	ARL4A	1	MGAT2	1							PRKCE
		SP1	12			AGPAT5	5			BCL2	2	CALCR	2	DNAL1	7					PPP1CB	7				CREB5	6	NAA38	2	XPO4	4	TSHZ2	11	ADAT2	5	THRAP3	1	MCTS1	6	C13orf23	1	DICER1	6							BCL2L11
		VPS53	3			FAM91A1	3			SOCS7	4	MTDH	10	C15orf27	1					GALNT2	1				SEMA4G	2	ERN2	1	SHISA6	3	EIF5A2	4	DENND5B	4	ELOVL5	1	SMC1A	4	MGA	5	C14orf169	1							ATP13A3
		USP46	8			SCAF1	1			ZDHHC9	5	GPC6	8	ILDR2	5					CMTM3	2				ADCY6	3	SMARCC1	3	C15orf38-AP3S2	1	C9orf41	2	PTPN9	2	DSCAML1	2	PRKACB	1	SOCS4	3	CMTM8	1							BRWD3
		BCL11B	8			ENY2	2			JHDM1D	13	PHF21A	8	C1orf21	6					PHIP	8				EPB41L1	6	HEXIM1	2	ZADH2	5	BDH1	1	PDE10A	6	NEDD4L	3	DAPK2	1	CNOT1	1	SUPT16H	2							ANKRD52
		ITPRIPL2	5			EPHA5	4			SLC30A7	3	SV2B	1	MYCBP	3					UHMK1	3				MMAB	3	FAM131B	2	ATP2B2	7	CHTF8	4	BRWD3	11	NNT	2	LOC388630	4	PPP3R1	8	ZBTB47	1							FUT9
		RNF10	1			KRAS	7			ODZ1	13	CPEB2	11	ATP1A2	3					VCP	3				CPD	5	KIAA1804	2	KRAS	7	AKT3	3	PACSIN3	2	GALNT7	4	DCP2	6	GABRA1	4	PLCH1	2							NFATC3
		BBC3	4			MN1	3			ZNHIT6	1	NPAS3	10	CYB5RL	3					TBL1X	2				EFNA5	5	NACC2	3	VPS24	2	LRRFIP2	2	LMO2	1	CCRN4L	1	MTCP1	1	ZNF512	2	MACROD2	4							SRSF1
						BPTF	5			TULP4	3	BMPR2	7	EN2	7					PI4KB	1				CREB1	4	LMAN2	1	RNF103-VPS24	2	ZBTB34	6	CSRNP3	11	CNTN3	2	ANK1	1	ARNT2	2	SLC7A14	6							PCDH17
						GOSR1	5					AGAP2	2	NAA15	9					SEC22C	2				EYA3	4	KIAA1210	1	ZNF609	5	LCORL	6	GRIK2	6	ENAH	11	RBMS2	3	PDXDC1	2	PXT1	2							ITPRIP
						HP1BP3	3					TNPO2	3	ALAD	2					CPEB1	4				NFIA	11	PTK2B	1	HMGA1	2	SLC39A7	1	CELF6	1	ZDHHC20	4	POU2F2	4	ARID3B	2	MFN1	4							BCL11A
						UXS1	1					IQSEC2	2	HIF1AN	4					LRRTM4	2				NFIB	15	MAP3K1	6	WHSC1	5	ANKS1A	4	RNF214	4	PPM1D	9	MYH9	6	FOXA1	4	ST8SIA2	7							ARHGAP5
						MCMBP	2					C1orf183	3	LAYN	3					DIAPH2	1				PEG3	5	NUP43	2	C14orf45	1	SLITRK4	5	IRF1	6	MCC	3	RBBP4	6	NPTN	1	NHLRC3	1							GRM5
						SLC25A36	2					ASH1L	8	TRIM55	1					MARK2	5				NPAS3	10	ROBO2	3	MLLT6	8	USP46	8	RGS6	3	SLC7A2	1	RAPH1	6	LRRK2	1	ROBO2	3							SP1
						HELZ	5					FGF2	4	HNRNPA3	4					ZNF629	3				ARHGAP5	11	SMURF1	3	TFCP2L1	3	IGF1	6	USF2	1	SEMA3A	6	PAK2	4	RP2	1	VGLL4	5							TEAD1
						SLC30A6	2					SPOCK1	4	MYOG	1					ZFYVE20	2				CCNT2	12	GPR64	2	UBE4A	5	FBXO33	5	LHFPL3	4	FOXJ3	4	HNRNPA3	4	GNAO1	2	DSC2	1							IPPK
						INO80D	12					TET3	15	SAMD4A	7					INTS6	7				ATG13	1	EGR3	6	ZNF507	2	JPH2	1	C2orf53	2	PARP8	3	SP7	1	SMAD7	4	NR6A1	2							NAA50
						QKI	10					KLHDC10	4	C2orf18	1					CSK	2						CSNK1G3	2	CREBZF	13	FUBP1	2	SIN3A	4	LUZP2	4	KDM2A	3	ANGPT2	3	DCDC2	3							SNX27
						WAPAL	4					ADAT2	5	CD164L2	1					GUCA2A	1						ZNF395	1	C5orf13	2	SLC7A6	2	GAS7	2	KIAA1549	3	KIAA0040	3	YTHDF2	1	LARGE	1
						IQGAP1	2					SSH2	5	GAP43	3					PPM1F	1						CLASP1	4	USP9X	7	OLFML2A	2	ZYG11B	4	RAD51AP1	2	CRTAP	4	PAK7	1	RBM41	3
						YTHDF3	2					PGM2L1	2	PCDH19	6					AGAP3	2						KCNK5	2	CUX1	14	ARID5B	5	PRUNE2	2	EVI5	5	PURB	13	SS18L1	4	AEBP2	9
						ANAPC11	1					LIFR	7	KLC2	2					AQP5	1						UBAP2L	7	EPHA7	5	NAA15	9	RPL15	1	SUFU	4	SLC6A6	4	IL10	4	RHBDL3	1
						COX8A	1					FZD4	6	MRPS25	5					MAP3K8	2						ZNF365	3	RASSF8	8	DDA1	1	UBR3	1	ROCK1	1	TMEM41A	1	WDFY3	2	CHD6	2
						PCBP2	4					KIF3B	5	SPRYD3	2					GABBR1	1						ZBTB34	6	SHANK2	7	KHSRP	4	RAB1A	6	VSX1	2	SRSF1	14	BEND3	4	MYT1L	7
						TLK2	3					TANC2	12	MBD6	2					SLC16A6	5						LPPR4	3	XYLT1	7	MARCKSL1	4	PPM1D	9	PRKCE	6	PGAP1	8	ID4	2	ANAPC1	1
						RBM12	5					RRP15	3	CSRNP2	2					ZFX	12						EMP2	2	NPNT	3	THAP1	1	ZER1	5	NPAS2	2	NKPD1	1	ZBTB33	3	C18orf25	6
						CLTC	7					C10orf26	2	GABBR2	1					TMTC1	5						GLG1	5	C8orf83	5	FAM55C	5	CASZ1	5	STAM	3	PSKH1	4	KCNA4	2	MBTD1	4
						MAPK1IP1L	3					PCDH19	6	ARF3	2					PHYHIP	1						ISOC1	1	ZBTB41	5	CASP3	2	C16orf70	2	RAPH1	6	BACH2	8	IPPK	6	GAP43	3
						UBR5	2					RNF121	1	PCDH11X	1					DCBLD2	6						RICTOR	5	NHLRC2	1	GXYLT1	5	ALKBH5	4	C20orf103	3	ANTXR2	12	MYCN	3	MORF4L1	1
						HNRNPA1	4					ZNF518A	3	PCDH11Y	3					SNX6	2						ZNF572	1	LOC400950	1	GTF2E1	3	SPEN	4	C9	2	GPD1	3	RBFOX1	1	PEX13	5
						HIVEP2	6					AGGF1	2	IRF1	6					ILVBL	1						ACAT2	1	TUBA1A	2	HNRNPU	8	TCF7L1	3	JUND	2	MON2	3	SGK494	2	ONECUT2	9
						WNK3	4					TBX6	2	KCTD21	1					MARCKS	8						GHITM	1	GTDC1	6	TNPO3	1	RNF139	3	RASGRF1	6	CRISPLD2	2	METAP2	1	TFAP4	1
						SLC26A2	2					SGCD	5	MOCS1	3					NEUROD1	4						B4GALT6	3	LRRIQ1	1	BAZ2A	6	CEP350	6	SFSWAP	2	CRY2	1	COL16A1	1	ZFHX4	13
						USP6	5					DTWD1	1	MARCKS	8					OGT	3						ATPBD4	4			STXBP5L	4	NAV3	3	PLCB1	2	HIP1	1	CAMK2G	4	USP25	2
						USP32	3					ARL3	3	CYTH1	1					SMG6	1						RAB1A	6			ASCC3	1	CSNK2A1	3	TRPS1	11	MMP16	4	TRPS1	11	UBE2Q1	4
						TMPO	4					ELK1	3	SLU7	1					UQCC	5						SMAD2	9			SRF	3	SP4	4	ZNF281	6	GDAP2	4	PTPN3	3	BCKDK	1
						MECOM	2					SOCS7	4	TMEM86A	1					NCBP1	4						SPRY2	3			MFHAS1	3	CDH23	1	FSTL5	1	CECR6	1	VPS13D	5	DCAF6	1
						SERBP1	4					MINK1	2	DSEL	6					RECK	2						KLF3	9			INTS7	1	ERI3	1	TBX5	4	U2SURP	3	MARK2	5	USP37	3
						ZSWIM6	3					42250	6	TNRC6C	7					RSBN1	6						RCOR1	7			KLLN	3	ARL8A	1	ESRRG	9	TAOK1	13	IGFBP3	2	SNAP25	2
						UBR1	2					CPEB4	12	NMT1	6					SYNPO2	6						PTGER4	1			GRINL1A	2	DAPK1	2	ZC3H12B	3	DSEL	6	SCHIP1	2	PSME3	2
						RWDD4	5					MYLK4	1	FBXL2	2					GABPA	4						WDR33	2			GCOM1	2	DEDD2	3	GCA	2	LYPLA2	3	IQCJ-SCHIP1	2	ZFY	8
						RAD52	1					ATXN1L	4	CCNJ	4					SEZ6L2	1						MARCKSL1	4			C1orf85	2	CNTN3	2	ARID4B	7	ATP1B2	3	TCF4	7	BTF3L4	4
						CHST11	3					CYB5RL	3	HNRNPA1	4					CSGALNACT1	1						NCOA7	1			LHX1	6	CSNK1E	2	TCF7L2	7	MTMR3	2	PTGER3	2	PIGU	2
						NSD1	6					PHF14	4	SLC24A4	7					MAFG	6						SETD6	2			PLCG2	1	HOXC10	4	KLRAQ1	2	QKI	10	GREM1	6	ZBTB37	1
						SH3TC2	10					IGF2BP1	9	AGBL4	1					CELF2	15						FXR1	6			ARMC8	9	NOG	3	PGAP1	8	ANKRD52	14	RCOR1	7	HERC3	2
						CDK5R1	2					TMTC1	5	TMCO7	1					TPM4	2						ZDHHC21	5			FBXW11	6	CBX5	12	MRPS23	1	PHIP	8	KCNJ2	2	KAT2B	2
						TGFBR1	4					EWSR1	2	KIFC2	1					MYEF2	4						G3BP2	1			C20orf112	8	UQCC	5	DHX33	2	ANK3	5	FAM198A	1	EPC2	5
						RORA	19					BZRAP1	2	ZFP3	2					FAM190B	3						RANBP9	5			KLHL29	6	ERC2	2	PTEN	6	RPS6KA3	7	FOXP2	11	RYBP	8
						FOXP2	11					OSTM1	4	UPF1	2					ARL3	3						KIAA0753	2			PTPRJ	3	PHIP	8	CDS1	2	EVI5	5	PPP3CA	5	CAMK2G	4
						ZNF704	7					YLPM1	1	SOX10	1					HNRNPC	2						ZBTB2	1			PRR3	1	TBX5	4	OSBPL6	1	PPFIA3	2	TXLNA	3	SLC24A2	5
						HTR5A	1					FBXL20	7	FAM53B	3					DIP2C	5						SPATA18	1			KDM5A	8	PDE4D	8	DBT	4	COG6	1	SDF2L1	1	SALL1	5
						RIMKLA	5					CHCHD1	1	ATAT1	1					SCAMP5	2						PGAP1	8			SF1	4	PDE3A	1	DCP1A	10			SLAIN1	2	SFPQ	1
						TET3	15							ATXN1L	4					UBE2D3	6						STX12	6			RAI14	3	SLC8A1	5	MMD	2			ANKRD13C	4	ZFAND5	8
						RBFOX3	2							AP1G2	1					ELL2	3						SERINC5	4			ZBTB41	5	ACTR1A	5	ING3	3			BICD2	5	PPP4C	1
						CHD2	5							JMY	5					CALU	4						SYN2	1			TTC28	4	ANKRD17	6	RAP1B	1			E2F7	3	RHEB	3
						FBXO21	1							KCNQ5	1					CRHR2	1						PDCD10	2			KLF9	3	SMARCAD1	5	NPAS3	10			LCP1	1	PPP1CB	7
						CD28	2							MLL2	8					ERC2	2						GJA1	1			CELF2	15	KCMF1	11	EML6	3			SON	1	FUBP1	2
						PPP3R1	8							HEYL	1					CUX1	14						QSOX2	1			RGS3	2	CHMP7	2	TSHZ2	11			POGZ	4	SOX5	2
						IPO7	5							UBE2L3	4					DEDD2	3						PPP1CB	7			PSEN1	1	DRP2	4	IGF2BP1	9			SLC16A6	5	HP1BP3	3
						MIER1	7							ZFAND5	8					PBX2	2						PKIA	7			GRIK5	2	SLC1A3	3	RNF125	3			ZSWIM1	1	ARMC8	9
						CCDC68	1							CLU	1					SAP30L	4						KHDRBS3	2			LPP	8	KDELR2	2	KCTD14	1			DCLK1	7	FBXO11	7
						TGFBR3	4							ZDHHC23	2					JDP2	5						CAMTA1	5			SAP30L	4	EFR3B	4	HHIP	3			PLG	1	PRRC2A	2
						RBMS3	2							C6orf204	7					KLF3	9						RPGRIP1L	7			SMARCC1	3	USP28	3	TTC39C	3			EEF1A1	3	CSNK1E	2
						RSBN1	6							NFIA	11					JHDM1D	13						TMED7	3			PRR14L	2	ZDHHC2	3	ENPP1	2			ZNF644	3	DYRK1A	6
						DIEXF	1							CHTF8	4					CREBZF	13						PTEN	6			GPR26	3	PAPPA	7	AKAP6	5			LMO1	3	FAM169A	5
						STRN	11							STX1B	2					MAP3K2	7						PRKAA1	4			SAMD12	8	SH3GL2	1	SLC22A17	2			INO80C	2	SPRED1	7
						EPC2	5							ZCCHC24	3					ELOVL2	5						PPIL1	1			CAPN5	2	MLL2	8	SHANK2	7			CDH2	5	FAM199X	3
						GLIS3	6							KLF3	9					MYO10	3						THEMIS	1			DCUN1D5	2	UNK	1	BCAS1	2			TOB2	4	DOCK9	2
						HNRNPU	8							HSF5	2					FOXP4	3						PRTG	8			KCNK5	2	CBX1	2	SERP1	2			RASSF8	8	C2CD4C	1
						MBNL1	6							C11orf9	1					STEAP3	2						REPS2	9			RNF185	2	DPYSL5	3	RBM47	6			PJA2	5	ZNF451	1
						MLL	4							ACTR1A	5					CCND2	9						SPOPL	3			LIFR	7	CNOT6L	10	SGK3	4			CPEB4	12	ANKRD13C	4
						NAB1	4							ADCY5	2					DLG3	6						REV3L	4			CADM2	6	KCNC4	2	C8orf44-SGK3	4			ZNF281	6	HNRNPUL2	5
						RNF24	3							APLN	3					DTNA	4						SLC6A4	1			FAM135B	3	WNT1	3	DSEL	6			NPAS3	10	BMI1	3
						SREK1IP1	5							RASGRF1	6					ATP2B2	7						PKNOX1	3			CMTM4	8	USP9X	7	DPYSL3	6			ASF1A	3	COMMD3-BMI1	3
						GXYLT1	5							DDX3Y	6					PKHD1	1						RAD23B	5			ANKRD52	14	FBN1	7	CUL1	4			LRRN1	1	SOX9	5
						LRRC58	2							MGLL	1					MED1	6						RANBP2	5			ZBTB8A	2	DIO2	3	LMO4	6			LIFR	7	FOXO1	7
						C3orf63	4							CABP7	1					PAX8	3						WNK3	4			FOXP4	3	PTPRJ	3	ATP7A	3			FAM160A1	1	SEC63	5
						NR3C1	7							CCDC93	1					VAPB	6						C1orf9	1			SIPA1L3	2	LARP4B	3	DMWD	2			MYSM1	2	RBFOX2	3
						CDC27	4							DDX3X	8					TNRC6B	17						FAM13B	4			KCNC4	2	HNRNPA2B1	4	NOTCH2	3			RNF141	2	GPR180	5
						UBN2	9							MAP2K7	3					HIPK2	10						GPD2	3			IGF1R	12	D4S234E	1	PPP2R5E	3			ATP6V1C1	5	SIAH1	5
						NOVA1	8							VANGL1	3					ZBTB44	5						RUNX1	4			ELK4	5	PCGF2	1	SH3PXD2A	10			TOX	5	UBAP1	5
						KCNK15	1							DHX35	1					NUFIP2	12						UBE2O	2			POU2F1	16	CACNA2D2	4	PFDN4	2			DNAJC5	3	THRB	7
						YWHAZ	3							NCDN	1					PERP	1						CEPT1	1			FOXP2	11	SERBP1	4	ANKRD50	6			FGF12	3	GAD2	2
						KIAA1432	4							LPHN2	8					NSD1	6						HIPK1	7			SLC25A15	1	ADAM9	2	CHD1	1			ARHGAP29	3	KIAA2022	5
						HIPK2	10							ARHGAP27	1					HIPK1	7						ATRN	5			TTBK1	2	DYRK2	3	ABR	4			SIX2	1	IGF1	6
						ZDHHC7	1							SLC35F2	1					SDK1	2						DOK6	3			IPO5	7	EYA4	6	LAPTM4A	1			MTCH2	3	ATP7A	3
						ZFHX4	13							RASGRP4	1					GOLGA4	1						NUFIP2	12			CAPN6	4	FAM120A	6	MREG	2			NSUN4	2	YME1L1	1
						ANKRD52	14							DND1	1					ZFHX2	5						CDKN1B	3			HIF1AN	4	GRIPAP1	2	COG3	1			HNMT	2	PAQR9	2
						ANO5	2							DUSP3	2												KCNMB2	2			PGR	4	SP1	12	CCBE1	4			ADAM9	2	TWF1	2
						ILDR2	5							ZNF704	7												PRKRIR	3			FZD5	7	KHNYN	3	PNOC	2			CLCC1	1	MTMR12	5
						GNA13	3							ADAM19	3												WHSC1	5			ONECUT2	9	PLCXD3	2	PIGN	2			GOLT1B	4	TNRC18	5
						ARHGEF9	1							PRRC2B	3												DTNA	4			PSD3	5	TARDBP	3	BMPR2	7			WNK1	5	CREB5	6
						MEX3A	5							MBNL3	7												FAM20B	1			TTYH3	1	SYNGAP1	3	AMPD2	1			ANKRD43	1	ATG4C	1
						SAMD8	3							DES	2												LPHN2	8			EIF4E3	7	TRA2B	5	EPC2	5			FIGN	2	TANC2	12
						DNAJC18	3							APBB1	1												SEC14L1	1			CACNG7	1	SSR1	6	VCPIP1	6			SLC25A12	2	LSM5	1
						CNOT6	1							ZCCHC14	6												AFF1	6			SRRM4	8	CASK	9	RALGPS1	4			NFIB	15	PRR7	3
						LAMC1	3							RAB11A	4												EPS15	5			TRIM9	5	CACNA1B	3	UBN1	3			ZYG11B	4	CACNA1D	3
						CELF2	15							SH3BGRL2	2												ESRRG	9			NPLOC4	2	CTNND1	3	APC	3			RNF138	5	SH2D2A	2
						BEND3	4							ABR	4												SUMO1	1			CYBRD1	3	WDR77	2	BCAN	1			C11orf58	8	CERS6	1
						NAA11	2							ZNF219	3												42250	6			BBX	6	MED14	2	USP31	6			SAMD4A	7	RFX4	2
						RAD9A	1							RIMS1	2												PPP1CC	1			NUFIP2	12	GSPT2	2	EIF2C3	1			KCNH8	3	MIA3	3
						DNAJB12	2							MED29	3												LYPLA1	1			QSER1	5	CCDC85A	3	NR2C2	5			ZFHX4	13	JAZF1	5
						GABPA	4							MMP15	2												SOAT1	1			ELFN2	4	PRDM11	2	PPFIA3	2			BAZ2B	7	PPP3CA	5
						PPM1A	5							CNIH2	1												COL4A4	3			ZADH2	5	RBPMS	5	EFNB2	5			VSX1	2	HBEGF	4
						FAM117B	4							ACOX1	2												SRSF1	14			NTN1	5	LMX1A	5	GRIK2	6			ANAPC16	5	C9orf47	2
						NEGR1	5							UBL4B	1												KCNJ3	3			NFYA	1	MAFG	6	SMARCC2	1			42258	4	ACTC1	2
						STX3	2							ST3GAL3	5												SLC1A1	2			HIC2	8	NUMBL	3	SLC9A3R2	1			SLC5A3	7	PAIP1	1
						ENAH	11							DBT	4												GCA	2			VAMP2	4	PRR12	4	HEPHL1	4			KLHL5	1	CUX1	14
						MTX3	2							RBBP4	6												RALGPS2	2			PRIMA1	2	PDE5A	2	DCAF7	4			FZD3	5	UPF1	2
						PAPOLG	6							SCN3B	1												FAM105A	1			CCNT2	12	N4BP3	1	SOBP	2			HERPUD1	1	CPSF6	10
						SPARC	4							C14orf43	5												OLA1	3			MFAP3	2	ZFX	12	DLD	2			PIAS3	2	TTPAL	2
						HAPLN1	4							IPPK	6												BET1	1			CCDC6	4	ZFY	8	KIAA1147	2			NEUROD4	1	SATB1	7
						CUX1	14							EFNA1	1												DCDC2	3			MXD4	3	DCUN1D3	3	SHC3	4			SLC26A9	2	DIAPH1	2
						AGPS	6							CCL21	1												SC4MOL	1			BAHD1	3	CDKL2	1	MAP3K2	7			PTPRE	8	BAI3	4
						RPS6KA6	1							SMARCA5	7												ST8SIA1	4			PEG10	4	MATR3	6	LPP	8			UNC13C	3	CLDN10	1
						KY	2							SPPL3	7												ACVR1C	6			ZNF148	14	CPEB4	12	C5orf24	2			JDP2	5	MLYCD	1
						ABCF2	1							SLC39A9	3												ADCK3	1			SBK1	3	L1CAM	1	SC5DL	1			CREB5	6	NOD1	1
														USP47	2												NPEPPS	5			CLYBL	5	HOXA3	2	SENP1	3			SOS1	5	CACNA1B	3
														TRIM33	2												SDC2	1			CLCN5	9	ZC3H7B	7	LRTM2	3			FGFR2	4	LIMCH1	6
														MED1	6												ZBTB43	3			TNPO1	12	CUL2	3	LDB3	2			KPNB1	2	ZNF295	3
														VAPB	6												ZNF654	2			DPY19L1	4	AKAP2	7	EIF1	4			GALNT13	3	BARX2	1
														CLYBL	5												KIAA1467	1			LARP1	5	PALM2-AKAP2	7	GATAD2B	7			KCNS2	2	TMEM183B	1
														CTIF	1												HOOK3	5			ZNF618	7	CLTC	7	KRT85	2			FOXP1	4	MEAF6	2
														BSN	3												ASB15	2			TLL1	2	PGM3	5	PTPN11	5			ACSL1	3	BCORL1	3
														SRRM4	8												RAP2B	4			RAP2C	5	AHNAK	2	LCOR	5			DNAJB1	4	ELK1	3
														CHRDL1	1												AAK1	10					ELK4	5	MEIS2	7			PPARGC1A	11	PMP2	1
														RGS7BP	4												HIC1	3					NCOA1	6	ARHGEF12	2			ATP2B3	1	TCF4	7
														PCLO	2												GNE	4					THRB	7	LMO1	3			MLF1	1	CDC34	1
														CYB5B	2												MMAB	3					PEA15	2	CLASP1	4			RAB11A	4	TGFBR3	4
														BTBD9	2												JAK1	2					ESRRG	9	DCP2	6			CELF2	15	MAPK10	2
														QKI	10												NFIX	3					AKT2	1	TBC1D8	1			CPEB2	11	BRD2	1
														RPL22	2												LCLAT1	3					TMEM201	3	RSPO4	1			ACVR1C	6	IGFBP5	5
														SYNGR1	4												MED13	6					ELMO1	2	FAM120C	6			PCSK1	4	PDCD10	2
														FAM102A	2												TLK1	2					PAX2	1	LRRTM3	4			42250	6	TMEM183A	1
														FAM123B	3												TMEM55B	1					ANKRD52	14	SYNCRIP	8			ICK	6	PCDH9	3
														ANKH	3												PROSC	1					RBM33	5	FAM126B	9			MDM4	3	PAFAH1B2	5
														DNAJC11	1												IGSF8	1					HIPK1	7	MTF1	9			UBE2M	1	TUBB	1
														HMGA1	2												HNF4G	2					INO80D	12	CCND2	9			ABHD12B	1	MECOM	2
														SOX12	4												MTF1	9					ZCCHC24	3	ZYG11B	4			BEND4	5	HNRNPF	3
														FOSB	5												STRN	11					GATAD2A	4	POU2F1	16			COL19A1	2	DAG1	4
														DRP2	4												LBR	2					SHANK3	4	TEAD1	17			RALGAPA2	2	ZFP161	1
														CLDN19	1												PNRC2	1					MTSS1L	4	ZNF148	14			POU2F1	16	BIN3	1
														AQP4	2												TNR	2					ONECUT2	9	HIVEP2	6			ARID2	6	FAT3	3
														MTSS1	2												ADRBK1	2					MGAT3	2	MAT2A	3			ARHGAP35	2	CNBP	6
														GDF11	4												TXNRD1	1					BCL11B	8	C14orf147	2			LMTK2	3	BNC2	12
														RUNX1	4												CS	3							GFPT1	5			DDX3Y	6	FNBP1L	3
														HEMK1	1												SLC4A4	6							TAF4B	2			PCGF5	4	CPNE4	2
														NUFIP2	12												NUDT21	3							MDGA1	3			PAFAH1B2	5	TARDBP	3
														KRT33B	1												SAFB	1							PDGFRA	2			SNN	2	GCC2	2
														ULK2	5												ZNF793	2							ZNF654	2			GXYLT1	5	ELK4	5
														TOMM34	1												FKBP5	7							MPEG1	1			PPP2R2C	4	IGF1R	12
														SEC14L2	2												ADCY1	6							ADAM10	3			FOS	2	UBN2	9
														KRTCAP3	1												CASK	9							TCF20	3			RAPH1	6	SHROOM4	3
														SENP5	6												ALDH1A2	2							DPYSL2	4			COPS2	6	PLEKHA2	1
																											KATNAL1	3							H3F3B	8			EYA4	6	ZNF317	2
																											AMBRA1	1							NAV2	1			BRWD3	11	ZMYM2	4
																											NT5DC3	2							CREBZF	13			RBM44	1	JOSD1	4
																											MAPK1IP1L	3							ZFX	12			SMG7	1	PPP1R3B	2
																											KCNAB2	1							C16orf72	6			NANP	1	SSX2IP	4
																											ZDBF2	3							HLF	5			CACNB4	2	MAML3	2
																											GNPNAT1	4							CSRNP3	11			METAP1	3	ZCCHC14	6
																											ATP11C	2							NBEA	5			C8orf4	1	SLC8A1	5
																											ZBTB44	5							GABRA3	1			BACH2	8	NEBL	2
																											TOX	5							MAB21L1	3			YTHDC1	5	PCGF5	4
																											ACTR2	1							CCNT2	12			PER2	3	STRN	11
																											E2F7	3							EGR3	6			DMRTA2	4	NFIB	15
																											CHST3	2							C9orf102	2			PHOX2B	6	SLITRK4	5
																											DDX5	4							CDK6	4			ATL2	4	LHFPL3	4
																											GALNT12	1							IMPACT	4			ARL5B	4	ATP6V1C1	5
																											SSH2	5							C16orf57	2			SACS	1	MSI1	6
																											C9orf170	3							TYRO3	1			AKAP5	5	LRTM2	3
																											ANKRD27	1							BMI1	3			UBE2W	5	DLG1	1
																											PTPRN	1							COMMD3-BMI1	3			TMEM151B	2	FAM18B1	2
																											ENC1	2							ZNF770	1			DDX3X	8	SLC22A5	2
																											TMOD2	6							SLC38A2	1			GDF6	5	SP1	12
																											ADRA2A	3							ULK2	5			SAMD4B	4	ARIH1	2
																											PPIF	1							GOSR1	5			KRAS	7	SRSF10	3
																											MTMR10	2							AGFG1	9			EYA1	1	RAPGEF6	3
																											RBM25	2							ANKRD17	6			TAF9B	2	KIAA1024	4
																											PDPK1	5							C14orf43	5			C15orf29	2	MAP3K1	6
																											USP9X	7							GDAP1	1			OSM	2	GAS1	3
																											USP9Y	4							GNAI3	5			MAB21L2	1	SH3TC2	10
																											HS2ST1	6							SORL1	3			CLOCK	3	SPTBN1	4
																											SATB2	5							IGDCC4	2			SHC3	4	LMTK2	3
																											TRIM63	3							SLC24A4	7			KDM5A	8	MARS2	2
																											NUS1	2							BNC2	12			GABRB2	3	SOX1	1
																											CHSY1	1							CUL3	6			INADL	3	RCOR1	7
																											KIAA1549	3							MEGF9	4			ZNF148	14	PITPNM3	3
																											LHFPL2	4							SP4	4			LPP	8	BZW1	3
																											CAV2	2							IGF1R	12			CBL	10	PURA	6
																											CAPRIN1	4							TNRC6B	17			LCORL	6	PRDM2	1
																											NUPL1	1							ZNF445	1			ARID5B	5	ADAMTS18	2
																											CLDN12	1							LRP8	4			RREB1	6	ETF1	7
																											FAM175B	3							BRWD3	11			B3GALNT2	3	SRSF6	2
																											SOCS6	5							LUC7L3	4			KREMEN1	3	DLC1	2
																											CHUK	4							FUT8	3			ALDH8A1	1	TEAD1	17
																											DUSP5	3							SS18L1	4			KIAA0195	4	ERBB4	10
																											KIAA0922	1							C7orf42	4			KPNA4	10	REEP3	1
																											CCM2	1							DIRAS2	2			APBA1	3	CPEB3	6
																											SHC3	4							PRKAB2	2			C12orf56	1	SSR1	6
																											PIP4K2B	3							TRAF3	3			NMT2	4	ENAH	11
																											FAM126B	9							MYT1L	7			SLC16A2	4	MFI2	1
																											NRK	5							MDGA2	4			EGR1	1	WDR52	1
																											ENPP6	2							TET3	15			HAND2	2	YTHDF3	2
																											C11orf91	2							CLOCK	3			NIPBL	8	TET3	15
																											PURB	13							ERBB4	10			ARL5A	3	RANBP9	5
																											MYH1	1							NEK7	5			KIAA1024	4	TMEM135	7
																											TMEM2	1							NDUFC2-KCTD14	1			SBF2	4	KIAA0240	7
																											FOXK1	2							CD86	2			PDS5B	4	YEATS2	4
																											ANKRD50	6							CRISPLD1	6			RTN1	3	IREB2	5
																											UBE2K	5							EIF2C1	5			LOC388630	4	HSP90AA1	1
																											PPM1A	5							MUTED	3			DBT	4	WIPF1	2
																											LPP	8							KPNA1	6			SSX2IP	4	MSX1	2
																											FUT9	6							GATC	3			FZD4	6	MANEA	3
																											ERP44	5							CAMSAP1L1	3			PEAK1	2	EIF5A2	4
																											MYH4	1							TMEM132B	4			TEAD1	17	SPARC	4
																											CHST10	1							SPIN1	8			GJC1	5	SDC1	2
																											PARD6G	2							SMAD9	1			MAF	9	USP46	8
																											TNFAIP6	2							PRRC2B	3			DCX	9	CYP26B1	4
																											KIAA1737	1							FGF7	6			UPF3A	1	PPP2R2C	4
																											MYLIP	5							UBE2K	5			VPS24	2	DPF1	3
																											CREBZF	13							MGA	5			RNF103-VPS24	2	CD164	1
																											ZXDC	2							MTDH	10			GK5	2	FRMPD4	6
																											CD163	1							KLF9	3			HMGN5	1	ABHD13	3
																											CALCRL	2							TAOK1	13			LNX2	1	ZSCAN2	1
																											CSRNP2	2							PURB	13			ZNF652	8	SGK1	3
																											C5orf63	3							AGPAT5	5			DHX15	4	IPCEF1	2
																											ATP13A3	4							CMTM4	8			BHLHE41	3	RIMS4	5
																											TUSC2	1							ANKRD52	14			SPCS2	3	ZNF148	14
																											RAB39B	5							TNFSF15	5			FLRT2	4	RNF170	2
																											KPNA4	10							SGMS2	3			INTS2	2	KIAA1715	1
																											DLG2	3							CNBP	6			SYPL2	3	PIK3R1	4
																											MEF2A	6							KDM5C	3			ARHGAP44	3	PAPD5	5
																											PPM1D	9							UBAP2L	7			CREBBP	7	AFF4	6
																											MADD	1							PHF15	7			USP45	1	PGR	4
																											RNF214	4							FOXA1	4			PRKG1	2	SLC35B4	1
																											MET	2							JUP	2			MESDC1	4	ARHGAP5	11
																											ZCCHC2	3							SIX3	4			C16orf95	1	IRF2BPL	4
																											PCDH9	3							GPATCH8	5			LIF	2	XYLT1	7
																											EDEM1	2							C1QTNF7	2			TTPAL	2	NAP1L1	4
																											GAP43	3							ARHGAP36	2			UNC119B	2	SENP6	2
																											OGN	1							PRMT6	2			ZFX	12	ZFHX3	10
																											TPST1	2							TRAPPC10	6			SF1	4	POMGNT1	1
																											OSBPL8	1							CAMK2D	2			NRXN3	3	CHFR	1
																											CRIM1	4							SNAP91	1			SPIN1	8	XPO4	4
																											ATP6V1E1	2							WWC2	6			KIF4A	1	SOX13	2
																											HMGB2	3							TNFAIP3	3			TMEM237	1	ZNF238	5
																											USP46	8							CHN1	1			DMRT1	1	IGF2BP1	9
																											EPHA5	4							HMP19	3			CYLD	4	NFYB	6
																											SHOX2	5							PHF21A	8			ZBTB4	1	SLMO2	1
																											IRF2BPL	4							MIER1	7			SLC7A11	2	PRKAA2	6
																											CCNG1	1							RORA	19			EIF4E3	7	RELB	1
																											FKBP7	1							SLC8A2	2			FXR1	6	RBX1	1
																											ZNF423	2							LRRC19	2			PTPRD	4	CLASP1	4
																											CCDC82	1							EBF3	4			PCDH11Y	3	FAM178A	3
																											FBXO32	4							SSX2IP	4			TSHZ2	11	SNX22	1
																											C12orf76	1							PALM2	4			FBXO33	5	LDLRAD3	1
																											PDE7A	2							SH3BP2	1			RASAL2	6	CREBBP	7
																											LRRTM2	3							CELF1	7			QKI	10	ATP8B1	2
																											ISM1	1							HIC2	8			SPOCK2	3	ODZ2	3
																											RBPMS2	3							KPNA6	6			TRIL	2	RBPMS2	3
																											SETD8	3							HS2ST1	6			KLHDC10	4	PFN2	2
																											IL6R	2							WNT5A	5			HNRNPA2B1	4	VCL	3
																											PDCD6IP	4							SYT6	2			ANGPTL1	1	GPR158	3
																											TMOD3	2							FBXO33	5			MMP7	2	MYCBP	3
																											CA2	2							CD3G	2			EFR3B	4	PDLIM5	3
																											YWHAG	4							BDNF	7			IPO5	7	FAM126B	9
																											TFPI2	1							KIAA0664	3			PTGS1	1	HTR2C	3
																											ALG6	3							ANKRD40	3			AP3M2	1	XIAP	9
																											GNG2	2							PTPRE	8			LPPR4	3	SRGAP1	2
																											MUTED	3							TMOD1	4			C12orf41	1	SEC23IP	6
																											ODZ1	13							USP27X	3			PECR	1	TSHZ2	11
																											TEAD1	17							INPP5B	3			MCFD2	4	KHNYN	3
																											ATP6V1B2	1							FNIP1	6			CHPF2	1	PGM2L1	2
																											HNRNPU	8							TNRC6C	7			MAK	1	ERI1	1
																											TGFBR2	4							MAF	9			TMEM33	6	IMPACT	4
																											AKAP12	4							SPATA2	2			ABR	4	FBXO28	4
																											C6orf62	2							SPEG	3			BHLHE40	5	FXR1	6
																											TNRC6B	17							ACVR1C	6			FOXD3	4	BCLAF1	1
																											PDS5B	4							RTF1	5			KIAA1522	3	CBX5	12
																											DHX15	4							SPPL3	7			ALS2	1	TRIM37	1
																											STK4	2							RNF165	8			PCDHA9	4	RASD2	1
																											AUTS2	2							GDNF	2			PCDHAC2	4	PRICKLE1	3
																											SMS	1							GUCA1B	2			PCDHAC1	4	ERLIN2	3
																											SAFB2	1							RAP2B	4			PCDHA13	4	DENND1B	3
																											QSER1	5							RBBP4	6			PCDHA12	4	PPP1R9A	5
																											CHSY3	1							CAMTA2	2			PCDHA11	4	SLC14A1	3
																											CELF2	15							HSPC159	3			PCDHA10	4	PRUNE	3
																											FAM13C	1							RANBP10	3			PCDHA8	4	PLCL1	2
																											BAZ2B	7							NSD1	6			PCDHA7	4	CYLD	4
																											NAP1L5	2							NAA15	9			PCDHA6	4	ATXN7L1	2
																											CXorf64	1							DCBLD2	6			PCDHA5	4	LPPR4	3
																											ERBB4	10							TSTD2	3			PCDHA4	4	ID1	2
																											GABRB2	3							NCF2	1			PCDHA3	4	MEX3C	8
																											IL12B	3											PCDHA2	4	OSTM1	4
																											PTPN14	4											PCDHA1	5	PHF19	3
																											TNKS2	2											KLF3	9	TRAF7	3
																											JHDM1D	13											YIPF6	1	CAMK2A	2
																											SLC26A9	2											SENP1	3	HIPK1	7
																											RSBN1	6											NEK7	5	DBI	1
																											DCP2	6											GPR3	3	ZSWIM6	3
																											BNC2	12											HOXA10	2	NIPAL3	2
																											ZIC5	2											NUMA1	1	THSD7A	3
																											TOX3	1											VCAN	2	PRIM2	1
																											RBM47	6											EIF5	3	TMEFF2	5
																											HOXD10	1											PTEN	6	PLXNA4	3
																											TET2	3											DNAL1	7	PIBF1	1
																											DNAJC6	4											PBX1	3	NTM	3
																											NKX3-2	1											INSR	3	NACC2	3
																											SNX27	8											NEO1	2	GIGYF2	3
																											SEC23IP	6											ZFP106	1	KCMF1	11
																											ZNF579	1											KIAA1324L	2	TIMP2	3
																											TACC1	5											PLAG1	5	NPAS3	10
																											IPO5	7											MFAP3L	4	KCNN3	6
																											UBXN2B	3											ACVR2B	11	SOS1	5
																											DLX1	2											INO80D	12	ITPR2	3
																											MYH2	1											PPARGC1B	10	42258	4
																											UBAP2	1											HNRNPU	8	HNRNPU	8
																											CCNL2	1											PURB	13	NFAT5	11
																											LCORL	6											GFPT1	5	KLF13	4
																											CCDC117	2											YOD1	2	C1orf21	6
																											PIKFYVE	2											XPO4	4	TRIM13	1
																											ELF2	4											C6orf35	2	ALCAM	3
																											HOXA3	2											MGAT4A	1	U2SURP	3
																											TCF20	3											C2orf68	2	RNF138	5
																											DACH1	5											MEX3B	5	ZNF236	4
																											SPOCK1	4											ARMC8	9	PAG1	5
																											VPS37D	1											ANKS1A	4	PPARGC1A	11
																											GSK3B	7											BCL7A	5	REPS2	9
																											SLC39A10	6											NRN1	1	CLCN5	9
																											MATN1	3											LPIN2	2	MAP3K2	7
																											MEIS1	3											PLEKHH2	2	RBM12	5
																											GRM5	7											ADCY1	6	TUSC3	3
																											IRF1	6											TNRC6B	17	PTPRF	3
																											SLC7A1	1											NR3C1	7	RAP1GAP2	4
																											DMBX1	1											NOL4	3	LPIN2	2
																											CCDC6	4											AKAP2	7	CISD3	1
																											SNX18	2											PALM2-AKAP2	7	SORCS1	3
																											VAMP4	4											FIGNL2	5	AP4E1	2
																											ZNF148	14											MEX3C	8	SNRPG	1
																											TET3	15											NRARP	3	FTSJD1	2
																											CBFA2T2	4											BRK1	1	NOTCH1	2
																											B3GNT1	2											CCNJ	4	FAM43A	2
																											ESRP1	3											MYH10	4	LUC7L3	4
																											C6orf204	7											RSBN1	6	CDK14	8
																											SLC1A3	3											BNC2	12	PLXNA2	12
																											PTP4A2	1											ZBTB41	5	IP6K3	1
																											CRISPLD1	6											MARVELD1	1	SLC26A4	2
																											PKDCC	1											RBM27	4	BTBD11	3
																											PJA2	5											CEP350	6	LLGL1	1
																											CSNK1G1	4											TLK2	3	FGFRL1	2
																											CCND1	4											ZADH2	5	DGAT2	2
																											RAI14	3											CACNB2	3	REEP1	4
																											ENTPD5	1											PHC3	7	AP1G1	3
																											PPP2R5E	3											SLITRK3	2	JDP2	5
																											RAD17	1											TRIM2	2	SATB2	5
																											GEMIN8	1											NF1	6	NADK	3
																											FBN1	7											ACSL4	3	METTL7A	2
																											SFRP4	1											CCND2	9	SNCA	5
																											LRIG1	2											TARDBP	3	LCLAT1	3
																											GPRC5B	1											NR2C2	5	PPME1	1
																											POU2F1	16											CDK14	8	KREMEN1	3
																											NRGN	1											CBX5	12	NKAIN2	5
																											ZSCAN21	1											PAN3	5	PGM3	5
																											WNK1	5											DENND5B	4	NBN	1
																											PDXDC1	2											MARK1	3	JMJD1C	2
																											DCUN1D3	3											ENAH	11	CPNE3	1
																											FRAT2	2											CD47	4	ADRBK2	1
																											PHF21B	1											CPD	5	RASGRP1	2
																											CNOT2	7											GFRA1	4	FRMD4A	6
																											ADAM19	3											ANTXR2	12	PAPPA	7
																											USP6NL	2											ERBB4	10	MID2	9
																											TRIB1	2											AGFG1	9	BTBD9	2
																											CELF1	7											NFAT5	11	KSR2	5
																											XYLT1	7											CLCN5	9	LPHN2	8
																											PPP6C	2											CYP26B1	4	IRF2BP2	7
																											SLC12A2	3											IREB2	5	ANKRD33B	2
																											CDS2	1											HERC4	2	HMP19	3
																											RAB3IP	3											DCC	5	APPBP2	8
																											PURA	6											GPR183	1	CACNA1C	4
																											EPHA7	5											DKK2	1	PTP4A1	5
																											RORA	19											ZFPM2	6	ARRDC3	4
																											BEND4	5											HIPK3	5	SNN	2
																											APOLD1	1											ATXN7	5	MOBKL2B	2
																											ZNRF3	6											ACAP2	1	WIPI2	3
																											DPF2	1											VAPA	5	MEF2C	4
																											SEMA4B	1											DGAT2	2	PHF15	7
																											PNRC1	6											ZFY	8	RBM33	5
																											MLLT4	1											EYA3	4	SP3	5
																											TGFBR3	4											TRPM7	8	APBB2	7
																											FAM135A	1											MICAL3	2	DRP2	4
																											LASP1	3											OBFC2B	2	KLHL15	6
																											UBE2D1	2											PAFAH1B1	3	FGFR1OP2	1
																											MDFI	1											RAI1	6	MIPOL1	5
																											MOGS	1											MAPRE1	6	GNG12	3
																											MTMR9	5											ATF1	2	NEDD4	5
																											C3orf57	2											UBE3A	2	PTPRD	4
																											SLCO3A1	4											C20orf103	3	INTS6	7
																											CUL3	6											NPTXR	3	CPEB4	12
																											PIK3R3	4											FAM46C	1	KLHL24	4
																											PAK6	1											ERLIN2	3	MLLT1	3
																											ARNT	3											SLC9A8	2	RGMA	3
																											ANKRD12	6											JAKMIP3	1	FOXG1	3
																											CTTNBP2NL	4											EPB41	2	SHMT2	2
																											JMJD1C	2											FNIP2	1	SGCE	2
																											TMEM64	3											PEG3	5	CNKSR3	3
																											MAF	9											PKNOX1	3	MARCKS	8
																											SLMAP	2											LIN54	6	COQ7	1
																											EXTL3	4											HAPLN1	4	PTPRA	2
																											C16orf72	6											PPP1CB	7	CFLAR	1
																											NUCKS1	3											ASAP2	4	DLL1	2
																											MTMR7	1											SEMA4C	3	CCAR1	2
																											MAP3K3	4											PDIA3	1	NKX2-1	1
																											CYBRD1	3											APPBP2	8	SUPT3H	1
																											FLI1	2											CREBL2	1	STAG2	6
																											YOD1	2											SHANK3	4	RPGRIP1L	7
																											WASF2	3											MTF1	9	NDFIP2	7
																											ST7L	2											SLC35A4	1	RAB31	2
																											ATXN7	5											KIAA0232	2	CDH1	2
																											SNX13	3											FAM155B	4	LEPRE1	2
																											CBX5	12											SSR3	2	ZCCHC3	1
																											SOX6	4											UBE2L3	4	ZNF740	3
																											TM9SF3	6											ANKRD50	6	ACTA1	1
																											BBX	6											PRKCE	6	EMX2	2
																											CHD7	3											VAPB	6	ARC	2
																											SBNO1	8											ZNF275	3	ACSL6	2
																											SLC30A7	3											HIC2	8	USP30	2
																											PFKFB4	1											SDK2	1	NEK7	5
																											GLYR1	4											CHTF8	4	CLDN18	2
																											POGZ	4											TMEM120B	4	TTC21B	1
																											GPBP1	4											IRAK3	2	ZNF280B	2
																											TTC7B	1											KCTD8	1	DOK6	3
																											SLC16A6	5											C12orf23	2	PTPRE	8
																											ATP6V1D	2											SP3	5	KCNQ4	2
																											OSBP	4											ANKRD40	3	GOSR1	5
																											ATP6V1C1	5											MBNL3	7	INPP5F	2
																											CTAGE5	1											CPSF6	10	SAMD4B	4
																											ZEB1	6											CCNT2	12	HIVEP2	6
																											MFHAS1	3											MCTS1	6	MED12	2
																											RHOQ	7											PURA	6	MIDN	2
																											IRF2	2											SSPN	1	GPD1	3
																											PLAGL1	2											LCA5	1	LRRK1	1
																											ZNF652	8											GNG2	2	PTCH1	8
																											CASP7	2											CASKIN2	1	PANK1	1
																											TAB3	1											FURIN	1	REPS1	1
																											IGDCC3	2											BRD3	4	CASZ1	5
																											PBRM1	5											IRS2	2	HOXC8	4
																											ANAPC16	5											RAB3GAP2	2	DEDD	1
																											IGF2BP3	3											SETX	2	KIAA0182	1
																											NKD1	3											CLMN	2	CALCOCO1	2
																											HAS2	2											ELL	2	RHOQ	7
																											RTF1	5											ARL6IP1	2	NEO1	2
																											TGFB2	4											DMP1	2	TRAPPC10	6
																											PAPOLG	6											SPG20	3	ANTXR2	12
																											SPICE1	3											ARX	3	ACTR1A	5
																											DDX3Y	6											SLC6A6	4	TSPAN33	1
																											DDX3X	8											TCP1	1	RAPGEF1	3
																											PHACTR4	4											ELAVL1	6	MDM4	3
																											FAM46A	2											CD28	2	SYT6	2
																											ARHGEF37	1											MAB21L1	3	CLOCK	3
																											SETD7	8											TUSC3	3	ADAT2	5
																											RIC8B	3											SLITRK4	5	RASAL2	6
																											HCFC2	3											UBXN2A	1	CBL	10
																											ZFP91	3											FAM117B	4	C9orf25	3
																											RPP30	2											FGF9	3	ULK2	5
																											BCL2L11	5											STAM	3	PRRT2	1
																											NFAT5	11											ZFAND3	5	NDST1	4
																											GATAD2B	7											DPYSL3	6	ARHGEF17	3
																											CADM3	3											ODZ1	13	FAM18B2	3
																											PRDM16	7											KCNC1	1	GTPBP1	2
																											SLC24A4	7											ASH1L	8	EPHB2	1
																											ATXN7L3B	3											ARHGAP11A	1	MAFG	6
																											ZNF292	3											VEGFA	4	ZNF609	5
																											TMEM127	2											TRIB2	3	SRSF1	14
																											IL21R	1											NCEH1	3	RNF8	1
																											XIAP	9											PKNOX2	2	FAM53C	4
																											ATP11A	5											G6PC	2	TRIM67	5
																											TMEM33	6											C11orf95	4	RALBP1	2
																											TNRC6C	7											PCDH18	2	NETO1	6
																											UBN2	9											ZNF507	2	DMTF1	2
																											NDST1	4											ADAP2	1	PAIP2	3
																											C17orf63	2											CRISPLD1	6	TNFAIP8	2
																											MED12L	3											RAP2B	4	LIMS1	2
																											IL6ST	2											FRYL	3	CBLL1	3
																											EIF4EBP2	3											UBR7	3	ST8SIA1	4
																											NFIA	11											NXPH3	2	CCDC126	1
																											SRGAP3	6											MBNL1	6	KAT6B	4
																											C20orf112	8											SYT1	3	TOX	5
																											HSPA12A	4											PRDM16	7	PPARGC1B	10
																											MCART6	3											FOXK2	4	GDF11	4
																											NLGN4Y	2											PDE4D	8	XPNPEP3	1
																											NLGN4X	2											PKIA	7	FAM91A1	3
																											IL11	1											ZEB1	6	NRK	5
																											SETD1B	3											CUL3	6	MAP4K4	3
																											PRR14L	2											RAB14	2	HMGB1	3
																											APAF1	1											NLN	3	OTUD7B	1
																											PPP1R12A	3											ANKRD52	14	SLC44A1	1
																											FRAT1	3											RIMKLA	5	CNTN2	1
																											NACC1	1											CDH17	1	GREM1	6
																											PGRMC2	3													CRLS1	3
																											STK35	7													BTG1	7
																											ZNF238	5													LRRTM3	4
																											FBXO9	1													NR4A3	1
																											RNF43	2													ZNF518A	3
																											CPEB2	11													AGPAT5	5
																											ZFHX3	10													BICD2	5
																											INPP5A	4													C11orf41	5
																											TPM3	1													PLAGL2	5
																											FBXO11	7													KIAA1239	3
																											EPAS1	1													BMPR1B	4
																											BTLA	2													STMN2	2
																											KDM4A	3													ZNF518B	2
																											YIPF5	2													CCNA2	4
																											MEX3C	8													MYT1	2
																											ZNF280C	6													NCAM2	1
																											HMGN2	4													QSOX1	1
																											MAGI1	2													CEP350	6
																											NUAK1	2													MYO6	1
																											FAM134C	6													TMEM39B	1
																											FUT4	3													CXCL6	1
																											S100PBP	1													CDYL2	2
																											REEP1	4													PTAR1	2
																											SESN2	2													PHF1	1
																											PPM1K	2													PRKAR1A	2
																											GCNT2	3													LRP1B	3
																											SOX11	7													SLC2A1	2
																											EGLN2	1													SP2	3
																											GREM1	6													SNX29	3
																											NDRG4	2													RFFL	1
																											SYS1	1													SLC35F5	2
																											KCNK3	4													KIAA1267	2
																											FOXO4	1													RAB2A	5
																											TMEM169	1													SCG2	1
																											CPSF4	1													BIVM	4
																											PAK2	4													FZD8	1
																											JARID2	2													DLGAP2	5
																											RPRM	1													DIDO1	1
																											NEK7	5													VPS13D	5
																											SYPL2	3													SYT11	6
																											FOXL2	1													FAM108C1	1
																											WDR37	1													C13orf18	1
																											C8orf58	1													PAQR3	1
																											IHH	1													ANKRD40	3
																											EFHA2	2													ORC4	3
																											TIA1	5													MPHOSPH9	2
																											HELZ	5													EZR	2
																											TMEM120B	4													NPTXR	3
																											OAF	1													BAZ2B	7
																											CEBPA	4													RAB11B	2
																											CAPN6	4													CDKL3	1
																											MARCKS	8													EP300	2
																											SGK1	3													SPG11	1
																											USP24	3													ARRDC4	2
																											TECPR1	1													FAM120A	6
																											HMGA2	6													PNRC1	6
																											ADRA2B	2													ANKS1A	4
																											CRTAP	4													PLEKHG2	1
																											SIRPA	4													PRKAB1	1
																											HDAC7	2													OLIG3	3
																											EIF4E3	7													ZNF281	6
																											PICALM	2													EIF5A	2
																											FOSB	5													PGK1	1
																											SLC16A2	4													PHOX2B	6
																											ATXN7L3	5													NRXN1	6
																											MLL2	8													NRXN2	1
																											AEBP2	9													PDE8B	2
																											CCNT2	12													RALGPS1	4
																											EDNRB	3													LHX6	1
																											HOXC11	2													DMD	3
																											TNPO1	12													SKI	2
																											SMAD3	3													KDM4A	3
																											SLC6A6	4													BEND4	5
																											SH3PXD2A	10													PSMD5	1
																											GPSM1	1													ZFP36L1	4
																											MDFIC	2													E2F3	5
																											INO80D	12													ZFYVE9	1
																											TMCC3	3													SMURF1	3
																											EPG5	3													HSDL2	2
																											MPP5	2													GPR3	3
																											ZFHX4	13													BCL2L1	3
																											WWC2	6													SLC12A5	4
																											NAA50	3													CCDC62	1
																											WIPF2	2													C8orf84	1
																											FBXO33	5													SLC25A26	1
																											ZC3H12B	3													NIPBL	8
																											LIN28B	2													ACTR10	1
																											IGFBP3	2													PTPDC1	2
																											TOP2A	1													RBPJ	2
																											KHSRP	4													ZBTB8B	1
																											NCOA1	6													ZIC2	4
																											SNX5	1													ARID4B	7
																																									REV3L	4
																																									PPP2R5E	3
																																									UBE2N	2
																																									FGFR3	1
																																									PSMD2	1
																																									STAC	1
																																									TMEM128	1
																																									SYNPR	2
																																									PDGFD	1
																																									EPS15	5
																																									BHLHE41	3
																																									ARHGAP12	2
																																									ARID4A	2
																																									SPATS2L	5
																																									CASK	9
																																									TAB2	2
																																									CNOT2	7
																																									SMCR7L	2
																																									TRPM7	8
																																									TRERF1	6
																																									CALML4	3
																																									UBE2E1	2
																																									PRICKLE2	8
																																									ATP11A	5
																																									TPCN1	1
																																									TMEM87B	2
																																									FGF7	6
																																									GTPBP2	1
																																									NOVA1	8
																																									NEUROG2	3
																																									SET	1
																																									MCF2L	1
																																									DPP10	3
																																									INPP5A	4
																																									IVD	3
																																									TDRD6	2
																																									CHD7	3
																																									MBNL1	6
																																									NMT2	4
																																									TM9SF3	6
																																									EBF1	7
																																									RIC8B	3
																																									IQSEC1	5
																																									SHANK2	7
																																									RALGAPA2	2
																																									PRDM16	7
																																									FBXO45	10
																																									ZCCHC24	3
																																									NAT8L	2
																																									SAMD12	8
																																									RERE	4
																																									SRRM1	2
																																									KIN	2
[truncated: 55 more columns]

## Sheet: miRNA-mRNA prediction
miRNAs	bta-miR-493			bta-miR-665			bta-miR-431			bta-miR-433			bta-miR-127			bta-miR-432			bta-miR-136			bta-miR-370			bta-miR-379			bta-miR-411a			bta-miR-299			bta-miR-380-3p	bta-miR-380-5p	bta-miR-411b			bta-miR-1197			bta-miR-323			bta-miR-758			bta-miR-329b
Software	Version 6.2	Version 7.2	Overlap	Version 6.2	Version 7.2	Overlap	Version 6.2	Version 7.2	Overlap	Version 6.2	Version 7.2	Overlap	Version 6.2	Version 7.2	Overlap	Version 6.2	Version 7.2	Overlap	Version 6.2	Version 7.2	Overlap	Version 6.2	Version 7.2	Overlap	Version 6.2	Version 7.2	Overlap	Version 6.2	Version 7.2	Overlap	Version 6.2	Version 7.2	Overlap	Version 6.2	Version 6.2	Version 6.2	Version 7.2	Overlap	Version 6.2	Version 7.2	Overlap	Version 6.2	Version 7.2	Overlap	Version 6.2	Version 7.2	Overlap	Version 6.2	Version 7.2
Genes	AC004899.1	KCNG4		ZNF28	MBD2	MBD2	GUCD1	ZAK		POU5F1B	HECW2		SLC12A4	SLC12A4	SLC12A4	FAM126A	GBAS	GBAS	TSSK1B	PPP2R2A	PPP2R2A	MUC19	TM9SF4	TM9SF4	GORASP1	HLCS	HLCS	BOD1L2	RAPGEF6	RAPGEF6	RBMXL1	SYT16	SYT16	RP11-332O19.5	SLN	YEATS4	YEATS4	YEATS4	TUBB2B	TMPO		AL359878.1	PPP4R4		ZNF268	KBTBD13	KBTBD13	UBL3	ZNF200
	DPY30	ZNF81	ZNF81	ZNF616	PDZD7		SCGB2A1	AKAP12	AKAP12	TFRC	VASH2	VASH2	VCPKMT	SETD8	SETD8	CYP3A5	ONECUT2	ONECUT2	LINC00998	MTPN	MTPN	DST	SMARCD1	SMARCD1	PLAC1L	EIF4G2	EIF4G2	CRTAM	HSD17B4	HSD17B4	GNPTG	SLC6A14	SLC6A14	PRR26	KRTAP4-2	XPO1	XPO1	XPO1	TSC22D3	TUBB2B	TUBB2B	ZNF28	STEAP2	STEAP2	CTD-2140B24.4	HNRNPA3	HNRNPA3	RP6-24A23.6	UBL3
	ITPRIPL1	FAM102B	FAM102B	AF131215.5	ZHX2	ZHX2	C19orf53	SCGB2A2		MLN	FERMT2	FERMT2	LHX1	C17orf96	C17orf96	LCMT1	ABHD6	ABHD6	AC008964.1	LUZP6	LUZP6	CHD2	ORMDL2		SVOPL	CDKN2AIP	CDKN2AIP	CTAGE1	C16orf52	C16orf52	SYT16	SGK1	SGK1	SULT6B1	KRTAP4-4	NADK	NADK	NADK	RP11-1070N10.3	ODZ1		ZNF616	FGD4	FGD4	DEFB103A	HMGB3		RPS17L	SYT11
	TRPV5	PRND	PRND	ZNF791	ANKRD50	ANKRD50	RP4-758J18.2	SCGB2A1	SCGB2A1	CYP3A5	NAMPT	NAMPT	DKFZP434H0512	MEGF8	MEGF8	SPATA31A6	RASGRF1	RASGRF1	LUZP6	TFCP2	TFCP2	FAM83F	LOC644538		GATM	CCNB1		RP11-204N11.1	ELFN1	ELFN1	GTSF1	SP1	SP1	XRCC4	IFITM1	CORO1C	CORO1C	CORO1C	CIAPIN1	KIAA0240		GNGT1	TCF24	TCF24	C12orf54	SLC14A1	SLC14A1	ZNF200	JAM3
	C15orf32	FOXP2	FOXP2	ZNF83	SAMD12	SAMD12	CTSW	UBE2D1	UBE2D1	ACTG2	SPRED1		CTSZ	MTSS1L	MTSS1L	SPATA31A3	STYK1	STYK1	MIB1	MTMR4	MTMR4	LUZPP1	DSTYK	DSTYK	OR6C4	UBE2E3	UBE2E3	RBM11	PFN1	PFN1	C9orf129	NAV3		ODAM	IFITM2	PROX2	PROX2	PROX2	RP11-116D17.1	OPCML	OPCML	ZNF83	CBLN1	CBLN1	DEFB103B	MID1	MID1	CLECL1	SELT
	RP11-15E18.4	PEA15	PEA15	LRP5L	AGFG1	AGFG1	CLEC5A	ESRRG	ESRRG	CENPW	CCDC138	CCDC138	TMEM154	DGKE	DGKE	SPATA31A1	P2RY1	P2RY1	C1orf134	SEMA4C	SEMA4C	C21orf49	RUNX1T1	RUNX1T1	TOMM20	GATC	GATC	CIB1	FAM129B	FAM129B	CFHR1	GNPTG	GNPTG	ADH7	EIF2AK1	ICMT	ICMT	ICMT	RAB42	C15orf24		CXorf65	PPARGC1A		NECAB1	PUM2	PUM2	SCGB2A1	PRICKLE2
	C11orf88	SLC13A1	SLC13A1	MRPS23	SMAD1	SMAD1	AC018816.3	SMARCA5		LRRC3B	TBC1D19	TBC1D19	FAM212B	RANBP3	RANBP3	SPATA31A4	SPTY2D1		SPINK13	TRPC4AP	TRPC4AP	TMEM106C	ZBTB42	ZBTB42	FTHL17	DNAJB5	DNAJB5	OVCH1-AS1	ADAMTS3	ADAMTS3	OLR1	FPGT		C8orf22	CTD-2370N5.3	SLC12A8	SLC12A8	SLC12A8	RHCG	PPARGC1B	PPARGC1B	SLC39A12	ANKHD1		ST7-OT4	VEZF1		LSM7	FAM169A
	KIAA1024	CDKN2B	CDKN2B	ZNF441	RARA	RARA	AC002451.1	ATP2B1	ATP2B1	ZRSR2	FCRL1		C17orf96	RIMS4	RIMS4	SPATA31A5	TSHR		ATP5J2	MID2	MID2	HDAC4	NAPG	NAPG	CXCL11	TGFB2		PFN1	SLCO3A1	SLCO3A1	MED10	C9orf129	C9orf129	PDE6D	C11orf65	PCDH10	PCDH10	PCDH10	CPLX2	KIAA2018		ZNF415	NDFIP2	NDFIP2	CENPT	MEIS2	MEIS2	RETNLB	ASTN1
	CERK	ADH1B	ADH1B	CLVS1	SCARB1	SCARB1	FANCL	CEP135	CEP135	VMA21	ST8SIA4	ST8SIA4	PLAT	ZC3H4	ZC3H4	SPATA31A7	OPTN		CCDC18	SLC7A14	SLC7A14	SMIM10	TGIF2	TGIF2	KRTAP9-7	GDF6	GDF6	RP11-215A19.2	KLC1	KLC1	AC022498.1	HBP1	HBP1	APIP	GDF5OS	ZNF784	ZNF784	ZNF784	MEIS3	ANKRD17		DHFR	TMPO		AL627171.2	STK40	STK40	LIPM	MN1
	ANKRD29	ADORA3		GRP	CABLES1	CABLES1	FPGT	SERPINA5	SERPINA5	CCDC47	RRAGA	RRAGA	PPP1R12C	CUX1		SPATA31A2	KLF13	KLF13	PPP2R2A	EXTL3		BSN	TMEM221	TMEM221	EIF4G2	CYorf15B		GNG10	APLN	APLN	PRAMEF8	FST		BEX5	DCUN1D4	ENPP1	ENPP1	ENPP1	ATP6V1G2	DNAJC18		ZNF160	DTWD2	DTWD2	PRAMEF5	ZFPM2	ZFPM2	PADI4	UBE2J1
	KRTAP4-1	DIS3		OR4K1	AUTS2	AUTS2	KRT7	LHX8	LHX8	CCDC138	DPY19L1		CYP1B1			SNRPD2	SOCS5	SOCS5	ITM2B	CBX4	CBX4	POU5F1B	GNA13	GNA13	ARMCX6	ABCC4	ABCC4	KRTAP4-2	UBE2R2	UBE2R2	TLR2	TNFAIP8		CT45A1	C1orf162	DEDD2	DEDD2	DEDD2	MRPL55	C6orf47	C6orf47	UBD	C13orf34		DFFB	CNNM4	CNNM4	DPP8	XKR8
	RP11-111M22.2	FRAS1		ZNF844	GMFB	GMFB	IL23R	CD5L	CD5L	TRIAP1	TRIAP1	TRIAP1	MAPK4			SLC35B1	IL7	IL7	PMAIP1	MAP3K15	MAP3K15	KCTD15	NF1		TMEM209	MTTP	MTTP	DNAJC25	FAM82A1		ORMDL1	INSM2	INSM2	CT45A2	TFRC	INPP5F	INPP5F	INPP5F	RARB	MAML2	MAML2	SS18L2	KLHL28		MS4A14	ADD3	ADD3	GRB14	TCEAL8
	BAAT	NFASC	NFASC	PPP1R9A	ZBTB10	ZBTB10	UBE2D1	XRRA1		TTC8	YWHAG	YWHAG	SETD8			GALK2	CCDC88A	CCDC88A	AC002451.1	ProSAPiP1		LYRM4	NRG1	NRG1	ZMYM6NB	FAM124A	FAM124A	DNAJC25-GNG10	MBNL2	MBNL2	APOO	SLC38A9		CT45A6	RCSD1	MAP4K4	MAP4K4	MAP4K4	IL1RAP	REPS2		SH3BGRL	MRC1	MRC1	SDCBP2	UNC5D		ZNF568	SETDB2
	POTEC	EFR3B	EFR3B	ARPC2	YWHAE	YWHAE	CA13	CA1	CA1	AL138847.1	SLC17A5	SLC17A5	AC106876.2			GIP	SNX27	SNX27	GALP	SH2B1	SH2B1	URM1	PIP4K2B		BROX	DDX52	DDX52	LINC00923	CPEB4	CPEB4	ERAP2	ETF1	ETF1	CT45A5	DDX52	LCE1A	LCE1A	LCE1A	EPCAM	CREM	CREM	PTGR1	SREK1IP1	SREK1IP1	SLC30A8	RASA3	RASA3	CXorf48	TEAD1
	ANXA9	C12orf51		COX15	CASD1	CASD1	MYF5	C17orf85	C17orf85	FAIM	EPN2		C6orf123			C21orf128	SEC24C	SEC24C	TMEM170B	MOSPD1	MOSPD1	IKBIP	ACVR2B		POC1B	SLC20A1	SLC20A1	HSD17B4	LPGAT1	LPGAT1	TRAPPC2	TIPARP	TIPARP	PMP2	ZNF587B	DYNLT3	DYNLT3	DYNLT3	TRO	ABHD2	ABHD2	ZNF625	WBP2	WBP2	PRAMEF15	MYH9		CA9	KLHL15
	HAUS7	DSN1	DSN1	SAMD12	TXLNG	TXLNG	ORAOV1	C13orf36		SPRR2A	NKTR	NKTR	CYB561D1			DEFB110	SCG3		TFCP2	HOXC10	HOXC10	PDE4DIP	ATXN7L3	ATXN7L3	RBM10	BRWD3	BRWD3	TMEM56	RHOB	RHOB	HIST2H2BF	SIAH1	SIAH1	HIST2H4B	RPA3-AS1	UBASH3B	UBASH3B	UBASH3B	TNF	CH25H	CH25H	C10orf68	NOL4	NOL4	PRAMEF12	ZFHX3	ZFHX3	TRIB1	ZMAT2
	MEIS3	SH2D2A		SMIM15	CYorf15B		VBP1	HIPK3	HIPK3	SPRR2F	MMD	MMD	FBXL12			CARD18	EIF4G3	EIF4G3	CLEC9A	TPRG1		NR4A3	FGF7	FGF7	CLCN6	TXLNG	TXLNG	AC027763.2	USP32	USP32	CCL18	RAD21	RAD21	PGBD2	TTC38	AMMECR1L	AMMECR1L	AMMECR1L	GNG12	ENAH	ENAH	BOD1L2	TNRC6A	TNRC6A	HMGN5	SLC38A1	SLC38A1	KRTAP11-1	BTRC
	C9orf85	CDC27	CDC27	ZHX2	IKZF2	IKZF2	TCEAL1	LEMD3	LEMD3	CSN2	ARMC1	ARMC1	ARHGAP10			TFRC	ARL5B	ARL5B	PKIA	GPD1	GPD1	UTP14C	RALY	RALY	GNG5	MAP3K2	MAP3K2	TROVE2	ADPGK	ADPGK	CDC16	ABCD3	ABCD3	KRTAP13-2	IL17A	CXorf38	CXorf38	CXorf38	SUCLG1	CBL	CBL	AUH	TGFA	TGFA	SCAF4	TP53I11		HIST1H1D	GPATCH2
	C8orf22	MDGA2	MDGA2	RFESD	IL13RA1	IL13RA1	WBSCR17	MAP3K13		CYCS	CCDC47	CCDC47	B3GAT3			C9orf38	EPS8L3	EPS8L3	RP11-463J10.2	TRIM52	TRIM52	AC140061.12	SLC35E1		SMIM2	LPGAT1	LPGAT1	KRTAP4-4	FBXL3		FAM89A	RFX5	RFX5	C10orf88	NUDT4	NANOS1	NANOS1	NANOS1	SNX3	PGAP2	PGAP2	TAS2R30	DPY19L4	DPY19L4	BRE	LIN7A	LIN7A	RMI2	ARHGEF10L
	ZNF544	RBM23	RBM23	ZNF700	MBTD1	MBTD1	SERTM1	RAB5B	RAB5B	B3GNT2	TIA1	TIA1	CCL26			RCAN2	E2F3	E2F3	TRPC4AP	TRAPPC6B	TRAPPC6B	RUNX1T1	ANK3	ANK3	CDX1	TNRC6B		SERPINB3	USP6	USP6	SOCS5	CDC16	CDC16	C12orf36	PPM1B	RTN1	RTN1	RTN1	AC004899.1	HAO1	HAO1	SMIM11	TOP1	TOP1	UBE2V2	FAM161A	FAM161A	C12orf36	DYNC2LI1
	ZC3H12B	NCKAP1L	NCKAP1L	ZNF415	ADD3	ADD3	SSX4	LAMC2	LAMC2	IFNA7	C1orf131	C1orf131	STOM			RC3H1	C1orf174	C1orf174	MICU3	TRIM68	TRIM68	AC093802.1	TMC8	TMC8	CYP3A5	SHOX	SHOX	CCL14	SLC16A9	SLC16A9	PLN	GORAB		DCAF4L2	RASSF3	KISS1	KISS1	KISS1	CEP41	CPLX2	CPLX2	AC026703.1	LRAT	LRAT	GNPDA2	ADAMTS17	ADAMTS17	C10orf53	B3GNT9
	ITGAE	B4GALT6	B4GALT6	TRAPPC3L	ARPC2	ARPC2	ABI3	RNFT2	RNFT2	EPRS	TOP1	TOP1	CD200R1L			C19orf77	DEFB110	DEFB110	SPACA5	ANTXR2	ANTXR2	LL22NC03-63E9.3	SLC48A1	SLC48A1	UBE2E3	YARS	YARS	ANKRD49	C7orf45		SIAH1	ERP44	ERP44	KMO	ZNF83	ZFP14	ZFP14	ZFP14	RALBP1	MARS2	MARS2	FCER1A	DHX36	DHX36	ZNF229	PPP2R2C	PPP2R2C	ZNF415	LRRFIP1
	CD300E	ELK4		ZNF140	ANGPT1	ANGPT1	TCF23	RNF157	RNF157	MAPK8	CEP135	CEP135	DAP			CCL5	CELSR2		MAGEB6	C5orf63		CCDC43	EPT1	EPT1	NPY2R	SLC19A2	SLC19A2	SERPINB4	TNRC6B		CLEC1B	FAR1	FAR1	SC5D	CST11	ALG6	ALG6	ALG6	LYPD1	SH3PXD2A	SH3PXD2A	ST20-MTHFS	CNOT6L	CNOT6L	TFRC	MYOZ3	MYOZ3	RPS21	PPP2R5A
	ORM2	UPF2	UPF2	MBTD1	GTF2A1	GTF2A1	SPDYA	ZNF644		HEBP1	GATA3	GATA3	ZNF341			CHCHD4	PARVA	PARVA	RBM41	RLIM	RLIM	PMAIP1	FOXO1	FOXO1	PP13004	ZBTB26	ZBTB26	PTN	KIF21A	KIF21A	RPS28	PLN	PLN	PYHIN1	TMEM229B	TTYH2	TTYH2	TTYH2	AL078585.1	LHFPL4	LHFPL4	LRAT	UBL3	UBL3	CTB-58E17.5	GAD2		HIST4H4	FAM129A
	CRISP1	TBR1	TBR1	C4orf3	PAQR8	PAQR8	IRG1	TCF7L1	TCF7L1	GPR34	CHD9	CHD9	VPS52			HSPB6	RGS7BP	RGS7BP	FAT3	ETF1	ETF1	DKFZP434O1614	SRSF6	SRSF6	CDKN2AIP	ProSAPiP1		RPS6KA6	C6orf145		BCL2L10	PPP2R5A	PPP2R5A	AC114546.1	PET100	ZNF563	ZNF563	ZNF563	CTA-299D3.8	HDAC5		PIGY	INTU		EDNRB	CENPT	CENPT	JAM3	ACSL3
	MAP1LC3B	ETF1	ETF1	BLOC1S4	EML4	EML4	LHX8	SLC5A3	SLC5A3	AP001652.1	ADRA1A		ZNF691			CDPF1	WDFY3		C4orf26	NADKD1		TRAPPC4	WNT10B	WNT10B	OMD	LPHN3	LPHN3	NMRK1	CLCN5		PON3	SULT4A1	SULT4A1	MBNL3	EPS15	SP140L	SP140L	SP140L	MANBAL	NDEL1	NDEL1	NR6A1	TJP1	TJP1	AL359878.1	PRG4	PRG4	ZNF432	SSH2
	ZNF319	LTBP2		SH3GLB1	SLC35D1		KLF1	ASXL2	ASXL2	AC069547.1	B4GALT3	B4GALT3	FBXO16			KRT10	POLDIP2	POLDIP2	TMSB4Y	DCP2		C3orf65	LRRC58	LRRC58	CIRH1A	HTR2C	HTR2C	IDH1	C21orf91	C21orf91	UCP3	PTPLAD1	PTPLAD1	ARPC5	PRPS1	CLRN3	CLRN3	CLRN3	TMEM213	MAP3K1	MAP3K1	BORA	WASF3	WASF3	SSU72	ZBTB44		MMP27	TRIB1
	WNT8A	MRVI1		ZNF302	CPEB1	CPEB1	SLC25A26	CCDC88A	CCDC88A	XRCC6BP1	ZFP62	ZFP62	DNAH10OS			CASP14	GRAMD2	GRAMD2	HSD17B11	GDF6		CCL4L1	FLT1		CSNK2B-LY6G5B-1181	COL11A1		MRPL3	CACHD1	CACHD1	TM4SF18	ITIH5		RAB21	FCGR3B	FYCO1	FYCO1	FYCO1	BIRC3	NFIX		MTHFS	TMEM135	TMEM135	KBTBD13	PGRMC1	PGRMC1	EIF1	PTPN11
	CABLES1	KCNK10		MBD2	STK38L	STK38L	ING3	COL12A1		SPATA6L	C8orf38		CUEDC1			TCP11L2	GUCA1B	GUCA1B	SUMO2	RAP2C	RAP2C	TRIAP1	GGA1		TFPI	MTMR2	MTMR2	EIF5AL1	LRRC59	LRRC59	AC104472.1	KRR1	KRR1	C12orf61	SUPT20H	FRMD4A	FRMD4A	FRMD4A	SCG2	EIF5	EIF5	C12orf36	RAD51AP1	RAD51AP1	C9orf72	UTY		MTX2	SMARCE1
	PLD6	MEX3C		SOGA3	LRP5L	LRP5L	LYPD6	CHODL	CHODL	ZNF302	MYH9		PACSIN2			ASB12	CPEB2	CPEB2	APOL2	SUDS3		AMBP	TAF8	TAF8	CDKN2AIPNL	FOXP2	FOXP2	SSMEM1	MEX3C		PRKACB	MFN1	MFN1	BCL10	C1orf204	PITPNM3	PITPNM3	PITPNM3	HBP1	HTR4		MCFD2	MCFD2	MCFD2	MLLT11	KDM6A	KDM6A	NGLY1	SCGB2A2
	SEPT6	N4BP1	N4BP1	GMFB	FBXO28	FBXO28	KCNE1L	CELF2	CELF2	FERMT2	MYEF2		FTSJ2			CCL26	BCL11A	BCL11A	NUDT5	C5orf24	C5orf24	BEX2	HSPA12A		KRT6B	FIGNL2		TRIQK	ZFX	ZFX	LAMP3	TBL1XR1		ZNF830	DARC	VAMP7	VAMP7	VAMP7	HSPA13	EIF4B	EIF4B	BLCAP	GXYLT1	GXYLT1	SLC14A1	SPIN1	SPIN1	VTI1A	IKZF2
	RP11-650K20.3	RNF4	RNF4	TXNDC9	CCDC88A	CCDC88A	IFT46	AKAP1	AKAP1	HMMR	OCIAD1	OCIAD1	JMJD6			RPE	USP2	USP2	CHAT	MLLT11	MLLT11	EMP1	NLGN2		LCE1C	PEAK1	PEAK1	EIF5	COG2	COG2	C5orf30	SOX4	SOX4	MORC1	FCGR3A	ZNF791	ZNF791	ZNF791	MARS2	ELL	ELL	ZNF347	ATP11B		TPM1	SUN2	SUN2	FAM92A1	SCGB2A1
	MRPL49	PHB	PHB	ANKS4B	PTPRF		CA1	ANO5	ANO5	DNAJC5	DNAJC5	DNAJC5	MTSS1L			C1QTNF9B	HEATR4	HEATR4	THYN1	CD3G	CD3G	PDRG1	STK16	STK16	SCOC	LIN28B	LIN28B	FAM60A	SPRY4	SPRY4	GOT2	S1PR1	S1PR1	TMEM50A	PRR9	DUSP22	DUSP22	DUSP22	CIRH1A	MAT2A	MAT2A	AP005482.1	TMOD1	TMOD1	HIST2H4B	DARS2	DARS2	ZNF140	HNRPDL
	PRAMEF18	AAK1	AAK1	HS2ST1	STAU2	STAU2	ALG8	KIAA1549	KIAA1549	ZNF546	WDR45L		MEGF8			M1AP	C9orf5		TBL2	ZFAND1		SLC48A1	STC2		VPS33B	TMEM48		NKAIN2	CLIP2	CLIP2	TRMT61B	C7orf41	C7orf41	NECAB1	TDRD5	CDKN2D	CDKN2D	CDKN2D	PGAP2	KLF8		YEATS4	CDC40	CDC40	ELOF1	PDZD7		KLF7	QKI
	GPR12	SYNCRIP	SYNCRIP	ENPP7	FAM49A	FAM49A	RP11-1070N10.3	FAM65B	FAM65B	TBC1D19	SMAD5	SMAD5	NLRC3			C14orf132	FHAD1	FHAD1	COPS4	INO80		IL17D	ODF2	ODF2	LY6G5B	FBXO32	FBXO32	MT-ND4L	EVI2A	EVI2A	EMG1	SIK2		CTXN2	WNT3	MFSD7	MFSD7	MFSD7	CHORDC1	42069		FAM199X	NPR3		CLEC4E	GOLPH3	GOLPH3	L3HYPDH	LSM7
	GRAPL	C15orf32	C15orf32	SLC23A3	IPPK	IPPK	ESRRG	RBPMS	RBPMS	B4GALT3	RECQL		ITPA			RASGRF1	STAT3		C16orf11	SPCS1		AL033381.1	BBS12		DNAJB5	PDK1		CDH26	USP25		TMPRSS11BNL	MYF6	MYF6	ATXN10	FGF13	MAGIX	MAGIX	MAGIX	S100Z	TNRC6A	TNRC6A	SERPINB10	CNN2	CNN2	ASB3	C1orf198	C1orf198	C13orf35	G2E3
	POTEM	KIF3B	KIF3B	ZKSCAN8	GZF1		GYG1	WDR55	WDR55	OCIAD1	KIAA0195	KIAA0195	KLHL14			ABHD6	HIF3A		HTR7	KALRN	KALRN	ZSCAN18	SYK		CINP	HECW2	HECW2	LRRC14B	GK	GK	AICDA	CS	CS	ABRA	C2orf69	CDR2	CDR2	CDR2	CH25H	PARD3B	PARD3B	CCDC73	TBC1D12		CCDC79	ADAMTSL5		ZMAT1	ZNF503
	SRSF11	RAB22A	RAB22A	MDM1	FST	FST	ANKLE1	ANKH	ANKH	SERPINB11	CENPJ	CENPJ	GPR107			MROH8	PDCD6IP		MTPN	PATE2		BMF	CIT		CTD-3193O13.9	ODZ1		PSMA1	SIRT7	SIRT7	TSLP	CASK	CASK	COPB1	KCNN3	RP11-863K10.7	RP11-863K10.7	RP11-863K10.7	SNRPE	TIMP3		WBP2	CTCF	CTCF	LMO2	NSUN5		ROPN1B	EIF1
	TMEM68	ST13	ST13	ASB14	GTF2I	GTF2I	ZNF784	TRIM39	TRIM39	SFTPA1	FBXO45	FBXO45	NANOS3			ATP6V0D1	TBC1D22B	TBC1D22B	IL36G	XIAP	XIAP	NGB	ALG6		DMRT1	DNAJC30	DNAJC30	RMDN2	PREX1	PREX1	BNIP3	TLL1	TLL1	SPAM1	CCDC30	ZNF709	ZNF709	ZNF709	HGF	SESTD1	SESTD1	NECAB1	SCAI		GPR75-ASB3	INTS2	INTS2	GC	SPG20
	KIF12	C14orf1		MCOLN1	NPTX1	NPTX1	ZFAND1	CPSF6		VASH2	COX18	COX18	HOXC6			AC024940.1	ARL6IP1	ARL6IP1	RHOXF1	P2RY2	P2RY2	PRTFDC1	RFX7	RFX7	RAB30	HTR1D	HTR1D	MLANA	CAMKK2	CAMKK2	CRCP	PURB	PURB	DACH2	NR2C2AP	ZNF709	ZNF709	ZNF709	GLTSCR1L	C20orf160		TGIF1	ATXN3	ATXN3	LIN7A	TLR7	TLR7	CTF1	EIF2S1
	POTEG	ZNF827		IL13RA1	RBM47	RBM47	NMD3	CLTC	CLTC	GOLGA7B	C5orf41		DGKE			PCBP3	EHD3	EHD3	PPM1E	PBRM1		RALY	UBE2R2		C10orf128	FLT3LG		HDDC3	AKAP6	AKAP6	COQ10B	DPYSL3	DPYSL3	ALS2CR12	POLL	ARHGEF10	ARHGEF10	ARHGEF10	FAM43B	UPF3B	UPF3B	AC138655.1	GAB1		PRNT	BACH2	BACH2	GREM1	SEMA3A
	KRTAP1-3	GPC6	GPC6	ANGPT1	APPBP2		CENPP	FBXO32	FBXO32	C8orf22	CYCS	CYCS	CABIN1			NLGN4X	ADAMTS18	ADAMTS18	C6orf62	DIXDC1	DIXDC1	ACOT11	SMCR8		ZBTB26	RPS27L	RPS27L	VWA8	FUT4		SLC11A2	TCEAL8	TCEAL8	AL163636.6	CD93	ATP2B1	DCP1A	DCP1A	EDN2	ODF3L2	ODF3L2	CNN2	NFIB		MFSD1	ARHGAP24	ARHGAP24	REL	ZNF514
	RAB7L1	RND2	RND2	KRTAP20-4	UBE4A		SERPINA5	MAP2K4	MAP2K4	CCDC43	C18orf55		VAMP2			LGALS3BP	KIAA0141		FAM72C	NUBPL	NUBPL	NRG1	GOSR1	GOSR1	PREB	IGF1R		PCLO	DVL3		UBR2	TNPO1		IQCJ	TET2	DCP1A	ATP2B1	ATP2B1	CCDC124	TNIK	TNIK	PNRC2	AUH	AUH	LRRTM4	PRKAR2B	PRKAR2B	ROPN1	PKP2
	PTPN18	PRKAA2	PRKAA2	YWHAE	DDX42		GNLY	NR3C2	NR3C2	H2AFY	APBB2	APBB2	GLIS1			EPS8L3	L2HGDH	L2HGDH	AL391152.1	SUMO2	SUMO2	HDDC2	OPA3	OPA3	METTL21C	PCDH17	PCDH17	AL132989.1	SP2		HBP1	ROBO1	ROBO1	HOXD10	CEP78	TUSC1	TUSC1	TUSC1	ZNF526	42258		PKP4	RAB11FIP2		RAB3B	GLTSCR1	GLTSCR1	LRRC70	FKBP1A
	PEA15	GATAD2B	GATAD2B	ZNF788	BRWD3	BRWD3	GPR125	LOC100507421		GPATCH2	RASSF8	RASSF8	FAM19A5			GBAS	SPTBN1	SPTBN1	C1QA	EIF2C4		RP5-850E9.3	FCGR3A	FCGR3A	GFRA3	PDE2A		FAM199X	IQCJ		CCDC71L	DCX	DCX	SEPT10	ESAM	HDAC7	HDAC7	HDAC7	SLC18B1	TET3	TET3	SAR1B	NCBP1	NCBP1	HEPACAM2	MAP4K3	MAP4K3	RASSF7	POGK
	FAM103A1	KCNJ9	KCNJ9	NEUROD6	PSMA5		AL020996.1	RBM39	RBM39	DNAJA4	E2F3	E2F3	HTR7			FAM178A	COL5A2		MYBPHL	FAM120A	FAM120A	AC079210.1	DCAF11	DCAF11	GATC	PXT1	PXT1	ELFN1	CELF1		ERP44	CPEB2	CPEB2	COMMD10	TMEM44	PIK3IP1	PIK3IP1	PIK3IP1	PCYOX1	TMEM47	TMEM47	PKIA	TNFAIP3		SYCP2L	AKAP5	AKAP5	SELT	USP28
	SOSTDC1	C19orf42		CASD1	TANC2	TANC2	NPHS1	KLF12	KLF12	C4orf22	XRCC6BP1	XRCC6BP1	SEPT7			ANKRD30A	STRN3		RGS21	UBE2R2	UBE2R2	RGS19	SELV	SELV	CATSPERG	UBE2Q1	UBE2Q1	UBE2D1	PPP1R9A	PPP1R9A	SOX7	HDAC4	HDAC4	HSF2	EPM2AIP1	ZNF224	ZNF224	ZNF224	HRK	GCFC1		SLC6A14	PTGDR		GRP	PPT1	PPT1	ARL11	KBTBD10
	GATA1	TMEM35	TMEM35	ZNF544	SYPL2	SYPL2	SORCS1	EYA4	EYA4	RPA3-AS1	PRDM8	PRDM8	MEX3B			RRNAD1	SORT1	SORT1	APOD	OPALIN	OPALIN	RSL1D1	CABLES1		FOXA2	WASL	WASL	LRRC19	TRAF6	TRAF6	CXorf48	BACE1	BACE1	CXCL5	NUDT5	NTSR1	CPNE1	CPNE1	EPHX3	UBAP2L		AL136115.1	IPO8		PPP1R17	PPP1R7		ZNF510	ZNF295
	ANKS6	PRELID2	PRELID2	MSR1	PRDX6		USP50	IRS2	IRS2	NOXRED1	SMCHD1	SMCHD1	CIRBP			DST	RNF141	RNF141	ZNF823	CRELD1		AC079354.1	AFF1	AFF1	DYNLT3	LRRC8C	LRRC8C	SBSPON	YAF2	YAF2	SOX4	PCMTD2	PCMTD2	TAF13	SLITRK5	CPNE1	NTSR1	NTSR1	TMEM45B	IRX6	IRX6	RP11-849H4.2	ANO4	ANO4	HRK	PRKAA2	PRKAA2	VAMP3	MRVI1
	OSTC	C1orf185	C1orf185	ZNF709	TPPP	TPPP	LFNG	STX5	STX5	TIMM21	ZBTB38	ZBTB38	AC073610.5			LL22NC03-63E9.3	SESTD1	SESTD1	CREBZF	C17orf47	C17orf47	SPRR2G	BAG4	BAG4	TMEM217	TBC1D15	TBC1D15	NNAT	SHROOM4		CALD1	MAT2A	MAT2A	ATP5H	ANKRD34B	MXD4	MXD4	MXD4	OPCML	FRS2		MYL5	TOP2B	TOP2B	FAM110D	STXBP1	STXBP1	TMEM255A	USP3
	IGLL5	FAM174B	FAM174B	WT1	TET2	TET2	GPR183	GLIS2	GLIS2	LYZ	SPG20	SPG20	ADAMTS15			HEATR4	DAB2IP		ZADH2	CACNA2D2	CACNA2D2	CYB5D1	PPP2R5D		PXT1	H3F3B	H3F3B	KLK7	SP1	SP1	INSM2	SHISA9	SHISA9	CXCL6	AICDA	RELL1	RELL1	RELL1	SYT3	HSPG2		TOP2B	ZNF655	ZNF655	NXT2	JUN		RP11-724O16.1	ARHGEF2
	YTHDF2	EIF4G2	EIF4G2	AGFG1	ZNF217	ZNF217	AL117190.3	PGF	PGF	CENPJ	TTC13	TTC13	PREB			ADAM33	BACE1	BACE1	CNOT7	CLEC5A	CLEC5A	ATP2B2	ANGPTL6	ANGPTL6	HLCS	CCNYL1	CCNYL1	TRIM42	IDH2		ZDHHC9	SCN2A	SCN2A	CHORDC1	CNTN4	KCTD9	KCTD9	KCTD9	RP11-10J21.3	CCDC88A	CCDC88A	CCDC121	RAB8B	RAB8B	AP005482.1	NTM	NTM	CSNK2A2	MID2
	COMMD7	XPR1		GORAB	TNFRSF19	TNFRSF19	MSR1	TMEM200B	TMEM200B	PCCB	SYNCRIP	SYNCRIP	LMF2			IL7	MTMR12		SEMA4C	PURB	PURB	GTF2F2	ACCN4		SELT	NHLRC1		OPALIN	SVEP1		RNF146	CD83	CD83	TSPAN12	RNF111	MAN1A1	MAN1A1	MAN1A1	CNR2	SLC5A3	SLC5A3	ORMDL1	DUSP19		ANKRD46	WTAP	WTAP	GP6	ENOX2
	CBLN3	PSMD7	PSMD7	ZNF709	CXCL12	CXCL12	RPS11	DIRAS2	DIRAS2	H2BFM	GEMIN5	GEMIN5	TRABD2B			C7orf34	SIDT1	SIDT1	UBE2R2	DRAM1	DRAM1	ZNF134	HMGXB3	HMGXB3	POLR2M	EHMT1	EHMT1	ATG12	UBAP1	UBAP1	FAM217A	SSR1	SSR1	CDC7	SNAPC2	SPTBN4	SPTBN4	SPTBN4	AC026703.1	AK2	AK2	TFRC	CRLF3		TMEM232	RELN		WLS	WSB1
	C1orf226	E2F1		RHOQ	KDR	KDR	NRXN3	EPB41L1	EPB41L1	FCGR3A	TMEM216		ZNF821			CHST9	WHSC1		TM9SF3	ARSJ	ARSJ	CGNL1	BMF	BMF	DFNB59	KATNAL1	KATNAL1	EGF	SRGAP3	SRGAP3	CASK	TMX3	TMX3	GRSF1	FAM3B	DLX5	DLX5	DLX5	TEKT1	KIAA0649		GMNC	IPMK		PPBP	LYRM2	LYRM2	IL12B	KLK7
	RGS1	CCDC85C	CCDC85C	TRIM52	KLHDC10	KLHDC10	C5orf27	CDK14	CDK14	FCGR3B	CHCHD3		MPZL1			LRRC57	TTBK2		PPEF1	TM9SF3	TM9SF3	AP003733.1	CLASP2	CLASP2	SSB	ZNF662	ZNF662	CPEB4	HLF	HLF	LCA5	FAM84B		LYSMD3	TRIAP1	LEF1	LEF1	LEF1	PRSS58	PPARGC1A		RP11-595B24.2	BTAF1	BTAF1	STK40	ABHD10	ABHD10	KRTAP4-2	ZNF292
	ITGBL1	AMPD3	AMPD3	CABLES1	UCK2	UCK2	SLC11A1	IRF2BP2	IRF2BP2	ZNF280D	RPTOR	RPTOR	VPS25			KCNJ13	LDB3		MPZ	KTI12	KTI12	FAM53C	THAP3		AL021546.6	HBEGF	HBEGF	RAB11FIP2	FAM120C	FAM120C	IDNK	CCNT2		MASTL	AL033381.1	PHOX2B	PHOX2B	PHOX2B	ENTPD6	PDE7A	PDE7A	CDRT4	SEC24A	SEC24A	GRIN2A	HNRNPU	HNRNPU	TIPRL	BAI3
	SFRP4	KIAA0240		TXNDC8	NETO1	NETO1	RP1-66C13.4	ALG9		PI15	SGOL1	SGOL1	CCDC149			STYK1	ARHGEF4	ARHGEF4	LUZPP1	TBL2	TBL2	C6ORF50	PEG3	PEG3	TMEM92	FGD4	FGD4	RHBG	HERPUD2	HERPUD2	TMEM206	TMEM231	TMEM231	OSTN	KCNMB1	CNGA3	CNGA3	CNGA3	ROM1	EHF	EHF	CCK	HDX		MUC7	HSPA13	HSPA13	SPG20	RPS6KA3
	ATF1	ALG9		SLC26A11	AKAP9	AKAP9	C12orf77	MDGA2	MDGA2	SFTPA2	FOXN3		CNNM3			RPS16	NFAT5		AL138847.1	FAM122A	FAM122A	GNA13	KLF12		TSPYL4	MBNL3	MBNL3	ODF3	ZNF664	ZNF664	DCAF4L2	ESR1	ESR1	PFDN1	CYCS	FAM57B	IRF3	IRF3	QKI	CELF1	CELF1	BCAP29	CBFA2T3		TM4SF1	RUNX1T1	RUNX1T1	CBWD5	SEC24A
	THEM4	HNRNPU	HNRNPU	NEK2	CRIM1	CRIM1	GINM1	PTPRF		MOAP1	IMPAD1	IMPAD1	RB1			GSC2	RAB3IP		CETN2	GLIPR2		AC107021.1	ACCN2		MALL	KIAA0895L	KIAA0895L	AC079354.1	MAP3K1	MAP3K1	MSANTD4	ELN	ELN	CBWD1	SPATA12	IRF3	FAM57B	FAM57B	HRH3	RABEP1		MED10	N4BP1	N4BP1	HIBADH	BMP7	BMP7	YIPF2	TMEM185B
	SUMF2	UBAP2L		ATF7IP	TULP4	TULP4	SYCP3	KCNJ10	KCNJ10	PFDN1	IPMK	IPMK	LPP			CDC42SE2	CA7	CA7	TAF13	RNF139	RNF139	LUC7L	NAA40		DNAJC30	ADAMTS15	ADAMTS15	GRIK1	HNRNPH3	HNRNPH3	SOWAHD	ABCC1		RPE65	PSAP	CCM2L	CCM2L	CCM2L	REC8	TRIM67		LNX2	SLC4A7	SLC4A7	GABRA6	EIF1	EIF1	ZNF514	GTPBP10
	BCAT2	NCOR2		AQP9	THAP11	THAP11	EFCC1	C17orf81		NR2F6	PPFIA1	PPFIA1	IL11			CCDC33	C6orf174		CYP3A5	DUSP16	DUSP16	NEK9	EHD3	EHD3	TSPAN3	MAP3K1	MAP3K1	AL138847.1	TRIL		PCP4L1	ZDHHC5	ZDHHC5	SCAMP1	C9	SMKR1	SMKR1	SMKR1	KCNT2	SPAG9		CDK14	SEMA6D	SEMA6D	CLLU1	ZBTB38	ZBTB38	ACTL10	UBR7
	AC008267.1	FMR1	FMR1	KCTD3	SKI	SKI	CD5L	CPEB1	CPEB1	NAMPT	CREB1	CREB1	RANBP3			NOP2	TGFBR2		THAP2	NR2F2	NR2F2	FAM161B	MECR	MECR	HMGCLL1	LINGO2	LINGO2	UPRT	RANBP2		SGK1	H2AFV	H2AFV	DPH6	CLLU1	ZNF629	ZNF629	ZNF629	FNBP1	ADCY1		SCAND3	MAGOHB	MAGOHB	AC090186.1	BCL11B	BCL11B	FKBP1A	CNN2
	TANGO2	SLTM	SLTM	MMS19	THRB	THRB	C4orf17	CLDN22	CLDN22	ACN9	HIVEP1	HIVEP1	PRR15L			E2F3	GK	GK	ZNF432	KIAA1949		C1orf64	PLEKHM1		RP11-455G16.1	FOXF2	FOXF2	ZNF527	EML4	EML4	NUDT15	GALNT10	GALNT10	HIST1H2BF	SEPT6	GMPS	GMPS	GMPS	MAFG	UMPS		ARF4	KL		FMO2	KPNA3		IL6ST	BTBD3
	CDC14A	RIMS4	RIMS4	MTRF1L	ABHD4	ABHD4	RPS15A	PLAGL2		PRAMEF19	FBXO5	FBXO5	CTD-2267D19.3			MDM2	TRPC3		SLC12A2	OTUD3	OTUD3	TEPP	KCNJ11	KCNJ11	SCGB2A2	HSPA5		LPP	GALNT13	GALNT13	CHCHD3	PI15	PI15	ASCL4	IBA57	CD300E	CD300E	CD300E	NETO2	PTRF	PTRF	PDIA6	SKAP2	SKAP2	ZFPM2	ILK	ILK	DKFZP667F0711	SRP72
	PRAMEF12	EEF1A1	EEF1A1	TRAPPC1	FBXW11	FBXW11	OR12D3	HCN1		COX18	CCDC43	CCDC43	DCAKD			DEPDC1B	FAM155B	FAM155B	SNAPC3	UQCC		C15orf32	C3orf57		GHRHR	C9orf7		FOXA3	CPD	CPD	MYF6	CTCF	CTCF	MSRA	ISCA1	UBE2QL1	UBE2QL1	UBE2QL1	FAM216A	EIF2C1		HIST2H4B	PPFIBP1		FAM122C	EPN3	EPN3	NBPF4	PTGES3
	NETO2	KIAA1211		SELE	CDV3	CDV3	TRIM27	NETO1	NETO1	MPC1	ACTR3	ACTR3	CTD-2207O23.12			KRTAP21-2	NR5A2	NR5A2	KCNB1	SLC12A2	SLC12A2	AC091801.1	NEK9	NEK9	FLT3	MACF1		TMEM196	CALML4		RBBP4	CNOT3	CNOT3	FAM81A	TMEM221	URB1	URB1	URB1	RFTN1	C12orf24		RP11-383H13.1	CPEB4	CPEB4	AP3S1	SPEG	SPEG	KRT72	WIZ
	DSN1	KIAA2018	KIAA2018	FST	PAPPA	PAPPA	PEF1	FAR1	FAR1	MDH1B	ZFP14		PSMB5			KLHL12	DIXDC1	DIXDC1	CD3G	TNRC18		ZNF23	MLEC	MLEC	CD226	C5orf51	C5orf51	RHOB	SEMA3A	SEMA3A	OMD	FOXG1	FOXG1	ZNF615	SS18L2	KLHL42	KLHL42	KLHL42	FLJ00104	COPS2	COPS2	C9orf41	ASAP1		NPM2	IRX2	IRX2	TACR3	AHCY
	TAS2R20	UBE2G1	UBE2G1	CACNG3	LDOC1L	LDOC1L	CDPF1	MSI2	MSI2	BCKDHB	ATP5S		TOR1B			LAMA2	STAT2	STAT2	HOXC10	ANKRD11	ANKRD11	SLC29A3	GPR62	GPR62	DENND1B	LMO3	LMO3	HOXA13	ACOX1	ACOX1	GREM1	C1orf43	C1orf43	PTER	SMIM13	LHX3	LHX3	LHX3	ODF3L2	KLHL29	KLHL29	MORN2	TXLNG		C14orf166B	ASB8	ASB8	OXGR1	VTI1A
	SPCS1	TBC1D20		TXLNG	C15orf29		C17orf85	FADS6	FADS6	ZNF260	C10orf46		LCNL1			RPP25	INO80C	INO80C	GPR151	BPTF	BPTF	PCBD2	GLIS3	GLIS3	BARHL2	OLFM3	OLFM3	FAM129B	SNX18	SNX18	ETF1	LPHN2		PSMA8	NRG3	CHMP4B	CHMP4B	CHMP4B	ACVR2A	LRP4		CBLN1	FRA10AC1	FRA10AC1	AOAH	RAB27B	RAB27B	PHYHIPL	PDYN
	PRAMEF15	ARID1B		AC006486.1	PITPNA	PITPNA	SCD5	SOCS6	SOCS6	TMEM51	TMEM33	TMEM33	SCN2B			RSPH3	HIF1AN	HIF1AN	CLN5	WDR43		L3MBTL4	TMEM154	TMEM154	POLA1	PCNX		PPTC7	FAM175B	FAM175B	KIF18B	CREB1	CREB1	SKIV2L2	GPR82	CTSD	CTSD	CTSD	ARID2	ZNF592	ZNF592	FUT9	STAT5B		RP11-215A19.2	TRPM7	TRPM7	BROX	PREP
	KCTD8	LHX1	LHX1	CCDC68	ARHGEF2	ARHGEF2	ANKH	C6orf174		ALG13	RFX7	RFX7	CREB3L1			RP11-176H8.1	IKZF2		AADACL4	WASF3	WASF3	ODC1	FAM164C		PUS7L	ERBB4	ERBB4	MAP3K7CL	DCBLD2	DCBLD2	C11orf35	IL13RA1	IL13RA1	RPS27L	PRSS42	TENM3	TENM3	TENM3	C19orf59	VWA3A		UGT2B7	CPSF6		P2RY12	ADD1		CBWD1	PER2
	ZNF286A	CDK19		ZNF347	PLXNA2	PLXNA2	CHRNA9	C20orf103		PTPRA	PCCB	PCCB	PTGS1			HDGFRP3	PITPNC1		FCGR3B	PPARGC1B	PPARGC1B	TSPAN33	ZC3H7B		ARL5A	DCP1A	DCP1A	ERI2	UQCRB		TBCCD1	THAP6	THAP6	THAP2	KIF13A	EPS8	EPS8	EPS8	NAGPA	ARID2	ARID2	TMEM135	VCAN		CNNM4	TTC9	TTC9	TMTC3	ADRBK1
	CRYBA1	TGFBR3		FABP5	SLC12A6		PROX2	FLJ36031		PRAMEF4	NAA30	NAA30	NR2C2			RASSF2	OSBP		RAB40B	OTUB2		GAS8	ANAPC7		RPA3-AS1	ZFAND5	ZFAND5	LYN	HMGA2	HMGA2	CHRFAM7A	NSMAF	NSMAF	LYRM2	DERL2	ATP9A	ATP9A	ATP9A	NDUFS3	ADD3	ADD3	RPE	ARHGAP20		KIAA1109	USP9Y		KLK7	SYNJ2
	ERI2	FRMPD4		C2orf91	AKIRIN2		ELF1	THRB	THRB	PRAMEF7	TNRC6B		KLK12			ZNF557	NRXN3	NRXN3	SEH1L	PPM1E	PPM1E	CD74	ASB10	ASB10	KIAA1598	ARRB1	ARRB1	RPL36AL	CDH2		LGALS3	NDFIP2	NDFIP2	BIVM	PLAG1	PLXNA3	PLXNA3	PLXNA3	UNC119B	HNRNPAB	HNRNPAB	PYURF	PITPNA		GOPC	G6PC2		OR7A17	EML4
	DOK7	KCNAB1	KCNAB1	SPNS3	CCDC50	CCDC50	FAM188A	PRKD1	PRKD1	HSD11B1	ANKRD12		RPS6KA5			HIVEP3	STK35		PCTP	HIPK2		TMEM221	UBXN7	UBXN7	ARPC5L	BAZ2B		PXDC1	DAAM2		MLANA	ZDHHC9	ZDHHC9	GLRB	GCFC2	ACBD4	ACBD4	ACBD4	FBXO34	PLOD2	PLOD2	HSD17B11	BLCAP	BLCAP	MED6	RBMS2		BARHL2	ARHGEF26
	CCDC159	CCNG2	CCNG2	SMAD1	GSDMA	GSDMA	STOM	ZEB1	ZEB1	PRAMEF9	TNRC6C		DLX6			C1orf174	MLLT6		ORC2	C9orf41	C9orf41	XKR4	SMC1A		AC013269.5	NFAT5		PA2G4	ITGB8	ITGB8	TMEM38B	RTF1		RNASE4	CD160	CLASP2	CLASP2	CLASP2	BCL2L11	TSPAN3	TSPAN3	FDCSP	LRRC4	LRRC4	USP38	ANGPT2		LAX1	RHOU
	WNT3A	HNRNPA3		TPPP	ZBTB41	ZBTB41	HS6ST3	GMFB	GMFB	CD53	FBXW7	FBXW7	PEX14			SSU72	RGMA	RGMA	SERPINE1	ZNF710		TBC1D2B	SLC25A25		ANKRD37	KIAA1244	KIAA1244	NME9	ARL1	ARL1	CD300A	STYX	STYX	CSN1S1	CTXN2	EBF1	EBF1	EBF1	AAED1	BZW1	BZW1	FAM180A	VGLL3	VGLL3	PRDX4	RBFOX3	RBFOX3	PAK3	KRTAP4-4
	RRAGC	COPS8	COPS8	GALNT13	PPP3CA	PPP3CA	PLN	HNRPDL		RP11-181C3.1	NR2F6	NR2F6	ITGA6			NKRF	ASH1L		TNFSF10	ZFYVE28		CTC-360G5.1	ADPRHL2	ADPRHL2	LUZP4	USP46	USP46	HSDL1	ZDHHC14	ZDHHC14	LDB2	GOLGA1	GOLGA1	ANGEL2	PQLC3	CDC42BPA	CDC42BPA	CDC42BPA	RPS23	DAAM2		TOM1L1	SLC25A4		WARS2	FBN1	FBN1	KLHL41	ANKRD6
	CSNK1E	OTX1		TMEM97	MESDC1		CYP4F3	DERL1	DERL1	MREG	GPR137C	GPR137C	ISCA2			AC005003.1	CSNK1D	CSNK1D	FAM72D	ESRRG	ESRRG	PCSK7	NFASC		2015-09-04	SBNO1		RBMX	LAMTOR1	LAMTOR1	RBM48	IL1RAP	IL1RAP	CCDC53	TCF12	BAHD1	BAHD1	BAHD1	ADRA2A	CLASP2	CLASP2	RBMXL1	POM121		PLK4	CENPP	CENPP	NKAIN4	PRKCI
	APEX1	XKR6	XKR6	LETMD1	GSTM3		ST8SIA3	EIF4B	EIF4B	TIPRL	BCL10		WNT7A			TMEM260	SLC8A1		CRISP2	CCDC102A	CCDC102A	PTRF	ENOX2		TMEM229A	CBX5	CBX5	MT-ATP8	NEDD4	NEDD4	ATG5	WAC	WAC	RP11-422N16.3	ESF1	ZFP3	ZFP3	ZFP3	FAM19A1	SPOCK2	SPOCK2	STEAP2	POM121C		LYRM2	RCHY1	RCHY1	ATG5	TMTC3
	DHX32	STRN	STRN	ALDOB	ZNF710	ZNF710	IKBKAP	RALGAPB		C1orf131	FBXO22		SDHC			CCL3	C12orf34		RAP2C	LOC388630		MTF1	IL25	IL25	MCC	ARHGEF17	ARHGEF17	SEPT14	DCDC1	DCDC1	C1QTNF1	TRAF3	TRAF3	DLGAP1	PPP1CB	LSM11	LSM11	LSM11	CHRDL1	MEIS2	MEIS2	OLFM4	GRPEL2	GRPEL2	PRG4	TCF7L1	TCF7L1	PTPLAD1	TMEM196
	TAGLN3	CCDC113	CCDC113	IST1	CIRBP	CIRBP	NXT2	GFPT1	GFPT1	CYP4F2	ZC3H6		DKFZP779J2370			CD74	NEDD4L		C7orf49	EIF4B	EIF4B	C17orf78	ACBD7	ACBD7	SLC5A5	EDEM3	EDEM3	SPECC1	GNPTAB	GNPTAB	AC007390.5	PTPN1	PTPN1	MMP20	SYTL2	BTRC	BTRC	BTRC	GCSAM	ZMYM2		HOXB5	ZC4H2	ZC4H2	DCDC2B	CALCR	CALCR	B3GNT9	ATG5
	ATP6V1G2	ANKRD17		STAU2	PLAGL1	PLAGL1	NR3C2	KCTD9		SNTN	USP44	USP44	MAFG			CXorf21	ATP6V1C2	ATP6V1C2	FAM72B	ZIC3	ZIC3	ZBTB42	PTRF	PTRF	POLR3H	ZNF362	ZNF362	IL6ST	ARRDC3	ARRDC3	NCOA4	KIAA1967		VMA21	ARID2	CHRNA10	CHRNA10	CHRNA10	C7orf41	CMTM4	CMTM4	ZNF440	FAM40B		ADD3	AQPEP		ALG13	MEMO1
	ABLIM2	DENND5B		TTC22	STX16	STX16	TCF7L1	CELSR2		PBLD	STAM	STAM	SYK			KAT8	FN1		MGARP	GNG3	GNG3	ASIC4	SLAMF6	SLAMF6	RPL18	MYO10		SMCO3	ARHGAP5	ARHGAP5	CRIPT	PGRMC2	PGRMC2	SMIM14	TOR1AIP1	TEX261	TEX261	TEX261	CXorf38	KIAA0355		TCF24	POU4F2	POU4F2	ZNF772	ERC1		PDYN	MRPS25
	TTI2	CIC	CIC	RP11-204N11.1	CELF2	CELF2	CEP72	ANKRD52		SMYD4	CCAR1	CCAR1	MAN1B1			FAM27E1	ENHO	ENHO	FAM72A	PSME4		CSNK1G1	HDAC4	HDAC4	PBLD	ARFGEF2		CDK7	PSMB2		UBA5	CRTAP		KRTAP4-7	DCUN1D3	ADIPOR1	ADIPOR1	ADIPOR1	HAO1	CHD2		NANOG	AGAP1		HYAL1	FZD7		ZNF286B	DPP8
	PHB	IL16		CTXN3	GNPNAT1	GNPNAT1	ALS2CR11	RAB1A	RAB1A	STAM	EPHA7	EPHA7	ZNF528			FAM27E3	C15orf54	C15orf54	P4HB	ARID5B		MAFG	ARCN1		SHISA2	RAB2A		C1orf115	UHRF2	UHRF2	SOX7	MTMR9	MTMR9	XCL1	CNOT6	FAM83F	FAM83F	FAM83F	RASAL1	EIF4E3		PIK3CB	INTS6		RGS7	NUBPL		SYT11	C1orf151
	AL360004.1	STEAP4		HOMER1	ELF2	ELF2	NKX6-1	AMIGO1		PAX6	RHOQ	RHOQ	INSR			GABRA5	PALM2	PALM2	CDH18	DCP1A	DCP1A	CYP3A5	KHK		PAPD4	PCGF3	PCGF3	TXNDC17	FAM53C	FAM53C	CRISP3	SRSF7		RP11-293M10.1	PRAF2	ZC2HC1B	ZC2HC1B	ZC2HC1B	AC140061.12	SPOCK1	SPOCK1	AC114546.1	DLL4		DDIT4L	TET3	TET3	AL626787.1	CSNK2A2
	PRAMEF5	DLG3		DERL3	ZNF521	ZNF521	TMEM27	HMP19		CRK	WAC		ARHGAP17			PIN4	KIAA1522	KIAA1522	GREM1	MTCH2		ORAI2	HNRNPUL2		SMARCAD1	RAPH1		CXCL16	NR2C2	NR2C2	BHMT	HDAC5		ZNF300	SH3BP5L	F8	F8	F8	COTL1	CHST11	CHST11	CEP19	SMARCAD1		PUM2	TCEB1	TCEB1	DOK3	UBAP2L
	BATF	BSDC1		HAVCR2	RALGAPB		DNMT3B	XIAP	XIAP	AL359878.1	PRKAG2	PRKAG2	C17orf74			ANKRD66	POLE3		C5orf24	SIM1		STX18	FRK		ANGPTL5	INSR	INSR	SLC25A31	COL4A5	COL4A5	MUC16	ARHGAP5	ARHGAP5	KRT35	RPE65	OSCAR	FAM222B	FAM222B	OR51D1	LMX1B		C21orf128	RPRD2		AC022532.1	VAPB	VAPB	MFAP4	PLXNA2
	CCDC68	SLC2A3		ZNF846	CTDSPL	CTDSPL	ANO5	TANC2		CTNNAL1	CLIC4		SEC13			FHAD1	HOXA5	HOXA5	BANP	PRDM16	PRDM16	FABP2	KLHL29		CABP5	NFATC3	NFATC3	HTR2B	HIPK2		VPS26B	H3F3B	H3F3B	HELLS	NKX2-4	FAM222B	MB21D2	MB21D2	NUP133	GATAD2B		TVP23C-CDRT4	UBE2R2	UBE2R2	SSUH2	PLAG1	PLAG1	MRPS18B	STK24
	HLA-DQA1	ZSCAN30		SYT17	ZCCHC2		SEC14L3	MOCS1	MOCS1	ARMC1	ZC3H12B	ZC3H12B	SEPN1			AC022498.1	TSPAN31		EIF4EBP3	JARID2	JARID2	TMCC3	SERTAD4	SERTAD4	ADH1B	FMN1	FMN1	PTER	LTN1		VEZF1	ATG5	ATG5	DYNC2LI1	SLC22A12	MB21D2	OSCAR	OSCAR	SP140	PRKAG2	PRKAG2	SLC4A7	ATMIN		C1orf109	RAB7L1	RAB7L1	FCRL1	AEBP2
	SCP2D1	PITPNM2	PITPNM2	ANKRD50	RORA		RBPMS	PTCD1		RP11-204N11.1	MXI1	MXI1	TMEM158			FAM107A	CSRNP3		CUL5	SERF2		YWHAH	NCOA5		CAPZA2	C11orf41		RALGDS	FNTB	FNTB	FAM43B	RAB11FIP1	RAB11FIP1	IL1RAP	EDIL3	GRAMD4	GRAMD4	GRAMD4	FAM180A	KCMF1		RNF146	ORMDL1	ORMDL1	AC138655.1	B3GNT9	B3GNT9	ZNF585B	CPLX2
	SPR	POU2F1	POU2F1	GPR37	CYR61	CYR61	HTR7	ATP5J2-PTCD1		DNAH3	RBM17		TXNDC5			TIMP2	MFHAS1	MFHAS1	GNG3	SLC7A3	SLC7A3	PCSK6	RAP1GDS1	RAP1GDS1	TMEM17	PITPNM3	PITPNM3	ACADM	MATR3	MATR3	CCDC23	VAMP4	VAMP4	PCDHB3	HMGN2	IGHMBP2	IGHMBP2	IGHMBP2	SLC41A1	SRL	SRL	SNX3	IPPK		ISOC1	PGAP1		FMO2	ESR1
	RAB38	CAPN6		LRIT2	ZBTB20	ZBTB20	PRM2	PIP5K1C	PIP5K1C	PBOV1	PAPD5	PAPD5	CACNG3			RAB3B	EMX2	EMX2	SH2B1	ACADSB		SRXN1	GPR173	GPR173	PRR5	FAM126B		C8orf47	CHURC1-FNTB	CHURC1-FNTB	CNOT3	GRHL1	GRHL1	MMP8	KRTAP3-3	GPN2	GPN2	GPN2	USP49	BEND3	BEND3	SLC35E3	HDGFRP3	HDGFRP3	ILK	TCF20		GLIPR1	A1CF
	AQP8	PDE4D		AC105020.1	SHISA9		CCL3L3	RAB4B	RAB4B	PRAMEF8	HOXB13		AOC3			SDR9C7	EPB41L1	EPB41L1	NADK2	ZC3HAV1		RBM8A	PRDM10		ANKRD20A3	CUX1		MAN1A2	ITPK1	ITPK1	PTPLAD1	MLLT1	MLLT1	ACOT1	TAP2	TMEM133	IGF2R	IGF2R	ZMYM5	USP34	USP34	TJP1	ZMYND11		EIF1	USP15		CPA2	SPATS2L
	NKX2-2	ZNF618		HIST1H2BC	NFIB		TESK2	GNE		GSTCD	HBS1L	HBS1L	GLYR1			C1QTNF9	RTF1		ABCC12	ATP6V0A2	ATP6V0A2	SGCZ	CHST11		RAB39A	NFIA		RP11-382J12.1	COL12A1	COL12A1	TRMT6	ELMO2	ELMO2	UBE2A	FSHR	IGF2R	TMEM133	TMEM133	SUDS3	ARHGAP23	ARHGAP23	AC137056.1	UTY		NUDT5	SPRY1	SPRY1	ATXN7L2	ABCA1
	C14orf164	SPOPL		PAQR8	UBR7	UBR7	SH2D4B	DPY19L3	DPY19L3	TTC13	TIPRL	TIPRL	C19orf67			KCNMA1	TMCC1	TMCC1	IDH3A	FZD5		CNOT7	PBOV1	PBOV1	ATP13A5			KRTAP2-3	CSRNP3	CSRNP3	CS	WDR26		SCRG1	SDR42E1	ATG12	ATG12	ATG12	GPR50	HOXC11	HOXC11	STRAP	FANCI	FANCI	RAB40C	ZNF81		TMEM230	VASP
	VMA21	ZKSCAN1		PRKX	KLHL15		CCL3	IRGQ	IRGQ	ATF5	STK38	STK38	RASGRF2			COL4A5	IRF2BP2	IRF2BP2	ZNF32	TBCEL		TBC1D4	KAT6A		CLEC2L			SLC3A1	MAML3	MAML3	CAB39	DCDC5		C11orf53	SIM1	CLPS	CLPS	CLPS	PDE6C	UBAP1	UBAP1	C1orf51	FDXACB1	FDXACB1	KLHL7	VHL	VHL	MYADM	GGCX
	DPYSL5	POLR2J3		LRRC17	ZFPM2	ZFPM2	WHAMM	SETD7	SETD7	ADAM12	MED13		H2AFJ			S1PR3	CHAC1		SELK	ZNF436	ZNF436	FATE1	CHRNB4	CHRNB4	FAM124A			LYVE1	ZMYM2		NINL	ACSL1	ACSL1	TRAM1L1	PIGV	VGLL2	VGLL2	VGLL2	HSPA6	EPB41L4A	EPB41L4A	CAMTA1	KDM6A	KDM6A	MAL2	MIPOL1	MIPOL1	PPP2R5A	C6orf25
	CNNM4	SH3PXD2A		SCARB1	VEZF1	VEZF1	KIDINS220	PARVA		HOXA1	BRWD1		MEGF11			C2orf48	FAM171A1	FAM171A1	CCDC68	ZNF618		DSTYK	CDC42SE1	CDC42SE1	OARD1			ELMOD1	RUNX1T1		METTL10	ATP11A		ATXN2L	POLE3	TMEM260			TENM1	FHL1	FHL1	IL1F10	SATB1	SATB1	FOXP3	NUDT12		STK38	BCDIN3D
	NOL12	SSR1		FBRSL1	GCLM	GCLM	ZNF616	IL22RA1	IL22RA1	NHLRC3	ABCC9		ZC3H4			ACAD9	FAM190A		ISM1	TAL1	TAL1	SNAPIN	GLYR1		AC090616.2			ANXA8	SMAD4		RAB2B	IKZF2	IKZF2	KRTAP2-3	SMARCA2	OAZ2			KCNK9	AFTPH	AFTPH	MAPRE1	CEP57		GALNT12	PAX6		KIRREL	UBE3B
	KRTAP3-1	TCEANC2		ASB7	AKT1S1	AKT1S1	FAM3A	ADRA2A		ZNF587B	ZNF652		YPEL5			FPGS	C20orf4		NSRP1	EXPH5	EXPH5	PRR26	RORA		POLL			ANXA8L2	LRRC8C		RTN1	TEAD1	TEAD1	ZBTB8B	PLEKHG4	TNFSF13B			FAM89A	KLF13	KLF13	SREK1IP1	WTAP	WTAP	TIPRL	RWDD4		FUOM	MTMR9
	EPB41L4A	UHMK1		PPP3R2	NFIA	NFIA	DCLK1	KIAA0226	KIAA0226	TIA1	TMX3	TMX3	GP5			CCL3L3	SRSF1	SRSF1	TMEM161B	MKLN1		SPTSSB	AGFG2		RBM42			SLCO3A1	DCLK1	DCLK1	MED27	RABGAP1	RABGAP1	PPIL3	DSC3	ZIC4			STAG1	JHDM1D		HOXA1	SPSB4	SPSB4	GOLM1	PHF15		CYS1	PHC3
	BSND	PURB		ANKRD61	HSPA5	HSPA5	ADAMTS3	SIN3A		MMD	CLIP1	CLIP1	RIMS4			ZEB2	CBL		CDK6	TCEANC2		UBE2QL1	CCDC141	CCDC141	PTPRR			ANXA8L1	TAOK1		G3BP2	ZFAND3		GABRA2	CDKL5	DST			IRX6	DTX1		SLC35A1	ZNF839		C13orf45	FAM114A1		DAP	ARID3B
	PSME1	CDR2L		SRR	FGL2		KCNJ2	FREM2		SOSTDC1	MED1		RAI1			NTRK2	PHOX2B	PHOX2B	SLC25A24	USP37		PLAUR	TNK2	TNK2	SEC11A			SUCLG1	CDH6		P2RX4	POU2F1	POU2F1	TSPAN19	SCRN2	DHX15			SEPN1	LEPROTL1		LOH12CR2	PTPRK	PTPRK	AQP1	GPR112	GPR112	ZNF587	CDC42BPA
	NUDT19	SH3TC2		C15orf40	GSK3B	GSK3B	DNAJC28	IGF1R		PLSCR4	MARK3	MARK3	hsa-mir-1199			CCL3L1	STRN4	STRN4	GJB5	C9orf72		GREB1L	INO80	INO80	TBCEL			LPGAT1	USP13	USP13	CPEB2	RAP2C	RAP2C	FBXL3	CLGN	CTU1			RAB5A	MAFG	MAFG	RGS8	NEK6	NEK6	C17orf58	TRPS1		TMEM185B	CYLD
	PRND	OLFML2A		ATG3	TNF	TNF	MAP1LC3C	SMAD2		RHOQ	LBR		MLEC			FAM27E2	C20orf112		ZNF788	SHISA9		FAM98A	LENEP		RNLS			ALDOA	TNRC6A		SLCO4A1	EWSR1	EWSR1	NIPSNAP3A	MMRN2	ZDHHC12			AK2	PAX6	PAX6	DCUN1D1	FGF2	FGF2	HOXA2	HOOK3		CCDC135	SIAH3
	AC137932.1	SLC24A2		SRSF6	BTG1	BTG1	LUZP2	VSIG10	VSIG10	GEMIN5	SLC25A16		ABHD2			ETV3L	PRRT4		PCP4	RET		ZNF500	CHD2	CHD2	SCYL3			NUP43	VGLL4		ROPN1B	MTDH	MTDH	DUT	AF196779.12	EZH1			FOXN1	ACTR3B	ACTR3B	RP6-24A23.6	PRMT6		ZNF569	CDK13		AGTR1	NLRC3
	TNFRSF10D	BBC3		KIF16B	SPRED1	SPRED1	FAM149B1	PPP3CA	PPP3CA	VSIG4	UBE2H	UBE2H	NAA40			RNF141	VPS53		GPR110	C12orf12		CCKAR	SCD5	SCD5	NUDT8			DEPDC1	UBE2W	UBE2W	TIPARP	RALBP1	RALBP1	CYP3A4	WDR45	MINA			TIMM22	SAR1A		HLA-DRB5	MED12	MED12	PIGK	LCOR	LCOR	BRMS1L	PHYHIPL
	CACNG3	EFNA5	EFNA5	NHLH2	CLCN2	CLCN2	PAPL	RIMKLB		FBXO5	SCLT1		CRX			C14orf182	LIN7C	LIN7C	THRSP	PAX6		ZMAT4	FGF11		MMGT1			SMIM18	MFAP3L	MFAP3L	UBAP2	ERBB3	ERBB3	RAB27A	PBRM1	IL17RD			TATDN3	TFAP2E		MAGEA9B	FZD5		WTAP	PPARGC1B		WSB1	RYR3
	C10orf32	TET3		PLCB3	ARHGAP12	ARHGAP12	DNAJC30	SMAD4	SMAD4	MAL2	NUBPL	NUBPL	RAP1GAP			LINC00998	TCF15	TCF15	CLEC5A	UBTD2	UBTD2	DBF4B	SLC4A4		RPS6KB1			GMNC	NFIA	NFIA	POLDIP2	TNN		ST7L	GUK1	PCYT2			ILVBL	SYNRG		ATG12	DCBLD2		FAM171B	POU2F2		XKR8	BCL6B
	IKBIP	KIAA0040	KIAA0040	CPEB1	SCAMP1		APPL1	APLNR		B4GALT4	USP14	USP14	RAD9A			RAB38	ESRRA	ESRRA	MOG	KCNK10		TVP23C-CDRT4	C22orf46	C22orf46	ETV3L			ADPGK	ZNF516		ZNF382	GLI3	GLI3	C18orf54	SDC4	BCR			TMUB2	NHLH1	NHLH1	DTWD2	XPR1		NKAIN2	DDX5	DDX5	EXTL2	MFSD1
	ZNF362	MAP2K7		CDKN2B	APBB2	APBB2	RING1	FAM190B		ZFP62	TRIP12		CDH4			CDKN1B	YTHDC1	YTHDC1	PRR26	SRSF1	SRSF1	RP11-383H13.1	SV2A		NFS1			PCDHB4	NUDT4	NUDT4	INSIG2	SEC63	SEC63	ACADM	SLC34A1	MAP6D1			ENAH	PCGF5		AGR3	DOCK3		GDPD2	IFLTD1		KIAA1045	TET3
	SMIM7	C4orf19		UBXN2A	GLS		TRIM39	PLXNA2		PRR18	CLCN5	CLCN5	PDK4			GPX2	PDE1B	PDE1B	TMEM123	TNPO1		IL25	EFNB3	EFNB3	VPS26A			SNURF	SHANK2	SHANK2	RGS7	EBF1	EBF1	RNF170	ZNF432	FAM186B			SPR	TNRC6B		PMAIP1	PARP9		STARD3NL	STRN3	STRN3	NOSTRIN	ASB7
	SPRR1B	ZNF652		C2orf88	GTDC1	GTDC1	CCL3L1	GOSR2	GOSR2	STX2	HOXA1	HOXA1	SLC31A1			PTRF	CREBBP		GTF2H3	MIDN	MIDN	ZC3H15	LBH	LBH	LGALS3BP			CCP110	FNIP1		ROPN1	ZFHX4		COMMD3	ACVR1C	ZNF584			FBXO28	LYPLA2	LYPLA2	C4orf3	FNBP1L	FNBP1L	SUV39H2	TMEM229B	TMEM229B	OLFML1	ADAMTS19
	VWC2	ZBTB34		HLTF	UBE2E2	UBE2E2	YME1L1	LPP		TOP1	FGF7	FGF7	CD34			PPP3CC	AGPS		HOXC8	CPD	CPD	SELV	ORC5	ORC5	HEATR6			SLC31A2	KLLN	KLLN	FDXACB1	KDM4A	KDM4A	RPL37	C21orf128	BAG4			TSEN15	ZBTB5		TST	FBN2	FBN2	KIDINS220	CAMK1D		PEX5L	FAM70A
	FCER1G	PHF8		MACROD2	MAPRE3	MAPRE3	BMP2	SH3TC2		AQP4	SH3BGRL	SH3BGRL	TNFAIP3			C3orf18	UBP1		TP63	HUWE1		C6orf201	CDKN1A	CDKN1A	FAM222B			CNTNAP3	KIAA1432	KIAA1432	KIAA1456	ATL2	ATL2	CCDC126	ADORA1	POLD3			NXPE3	PPAP2B		FKBP7	ERBB2IP	ERBB2IP	NPL	NOTCH2		FAM169A	DTX4
	PRKX	TANC2		RGS7BP	KIAA0195	KIAA0195	GRAPL	C7orf60		SLC25A46	HNRNPR	HNRNPR	H6PD			DND1	ASB11	ASB11	POLR3GL	LMO4	LMO4	OSBPL5	STK35	STK35	SLC20A1			OR5K1	CUX1		CHN2	PATZ1		CXorf57	MYOM3	POU2F2			APLP1	ZRANB1		MSANTD4	ZNF354C	ZNF354C	PPT1	ZFP91		ZNF286A	RHOB
	TMUB1	KPNA1		ITGB6	CLTC	CLTC	BTBD1	CNP		WDR49	UBE2D2		SNX29			CAMK1G	BCL7A	BCL7A	TNFRSF11A	IMPG2		PLCE1	PTPN5		SLC19A2			ZDHHC17	LIFR	LIFR	ZNF585A	CCDC50		C12orf79	UGT3A2	ELAVL1			SLC38A4	LONRF2	LONRF2	ZNF23	PSIP1	PSIP1	CRY1	ACADVL	ACADVL	MXRA7	SYNCRIP
	KCNE3	KDM5A		SCAMP5	DHX15	DHX15	MED6	C1orf183		COMMD10	USH2A		PCDHGB4			CLDN11	C2orf63		ALS2	PGBD5		SIGIRR	JOSD1		NRG3			TBR1	RORA		TMEM203	SNX2		ARMC1	ZCCHC12	RAD51L3-RFFL			ADO	PPARA		MEIS3	TGIF1	TGIF1	CYYR1	FGD1	FGD1	KRTAP4-4	MDGA2
	MYL12B	ST8SIA3		ATG5	RBM14	RBM14	PCNP	C20orf112		METTL8	SGMS2	SGMS2	RAB20			GALNTL6	FUBP3	FUBP3	ALG10	FRAT1		CIR1	SMURF1		PARN			GADD45B	MLEC		DCUN1D1	TCERG1		C2orf48	DESI2	KLHL21			PRDX2	ZNRF1	ZNRF1	PRR18	PARD6B	PARD6B	C5orf15	STRN		KCND1	UBE4A
	TCTE1	PLXNA2	PLXNA2	FGF23	SUV420H2	SUV420H2	PGF	TNRC6B		NFYB	SULF1		PCDHGB1			PPAPDC1A	ZNF503	ZNF503	AC004899.1	CYP2U1		CYB561D1	NSUN4		TPP1			LINS	GATAD2B	GATAD2B	SCOC	TMOD3		TAC3	SLC46A2	CHD3			TSPAN3	PTPN3		FRA10AC1	ELF5		CIDEC	C1orf21	C1orf21	ELANE	ZNF664
	OPN4	QKI		ADO	AICDA		ENPP6	BNC2		KCNJ14	CDAN1	CDAN1	PCDHGA5			ZFP2	KSR2		MARCH5	LRRC55		PPCDC	TJP1		STAR			CALB1			KCNJ13	GPATCH8		PGM2	CDCA7	NPLOC4			INO80B	BRWD3		PET117	YES1	YES1	NEIL2	SPRY2	SPRY2	CLEC1B	EEA1
	LGSN	IGF1R		TFRC	GLCE		FLJ00104	VPS13D		CEP63	CLYBL	CLYBL	PCDHGA2			TSPAN10	TMX3		METTL15	E2F1		LBH	PAPL		CLEC1B			TNN			CCDC15	NCKAP1L		NSUN3	RDH8	ZBTB34			PTPN5	CREBZF	CREBZF	INTS9	ASF1A	ASF1A	ZNF764	KHSRP	KHSRP	ZNF503	PCGF3
	SCHIP1	AMZ2		IL8	OSBPL9	OSBPL9	PRKAB2	KCNJ8		GPR137C	LYPLA2	LYPLA2	PCDHGA7			PLK3	SIN3A		DNAAF2	TMPRSS11F	TMPRSS11F	DDX28	TMEM127	TMEM127	MANF			SREK1IP1			MT-ATP6	LMX1B	LMX1B	CAT	COL1A2	ALKBH5			POLR2J	CHD5		RPA3-AS1	MARK1		LY6K	NAMPT		KIAA0040	CLRN1
	HCRTR1	IFNK		IL1R1	BAIAP2		TMEM215	SMG1		FLJ00388	ST6GALNAC3	ST6GALNAC3	PCDHGA4			PAX5	UNC80		CCDC38	PPARGC1A	PPARGC1A	RUVBL1	CDK12		RPS27L			OR2L13			PPP1R26	USP54	USP54	PTN	IRF9	NUDT7			NDUFB4	BCL2L11	BCL2L11	LMAN2	LPAR1	LPAR1	AC012215.1	CNTD1		ZNF77	TTC23L
	TNS4			HSPA13	ADAMTS5	ADAMTS5	SLC39A9			PLIN1	GNPTAB		PCDHGA8			MAN1A2	PTPRT		TMEM99	KLHL15		PSMD13	HTR4		RP11-57H12.6			HMGN3			SULT4A1	SMARCA5	SMARCA5	CXCR2	HOXC10	ARRB2			RCAN1	EXTL1	EXTL1	GNG10	CLCN3		VIT	GALNT10	GALNT10	PBX3	ALDH1A2
	PSMD2			ADD3	RGS7BP	RGS7BP	MARCH1			DEPDC1	MSL2	MSL2	PCDHGC4			PPM1L	FAM175B	FAM175B	MORC1	GRID1	GRID1	AC012360.2	WDTC1		MLK4			PBK			TNFAIP6	KIAA0664		CMAS	FAM220A	C7orf50			PHF16	CXADR		VEPH1	GK		BTBD1	SHOX2		PFAS	PMVK
	ZNF287			ZNF763	SMCHD1		FAM72C			RP11-422N16.3	SMAD2	SMAD2	PCDHGC5			R3HDML	TSPAN3	TSPAN3	SERBP1	CCNDBP1	CCNDBP1	FTSJ2	SHE	SHE	C4orf50			C7orf73			CRTAM	EFNA4	EFNA4	THEMIS2	DLEU7	XPR1			TBL1Y	HS2ST1		TRIM23	RIPK4		NUCB1	PGP	PGP	PREP	NKAIN2
	YKT6			ZNF226	SUZ12		ZNF771			SGOL1	CCDC91	CCDC91	PCDHGB2			FAM43B	COX4NB		ZNF304	GANAB	GANAB	C22orf46	BACH2		KIAA0226			SS18L2			MMP28	SLC25A4		UBR7	FLI1	RFFL			RAC3	IGFBP4		FOPNL	C3orf52	C3orf52	RP11-382J12.1	ZBTB7A	ZBTB7A	USP3	FAM71F2
	TNFRSF1B			IL19	TAOK1	TAOK1	RSPO4			PSTK	CDK17	CDK17	PCDHGC3			SLC7A8	RERE	RERE	C19orf68	YES1		KIF13B	FAM76B		ASCC2			ARHGEF38			S1PR1	KDM5A		RAP2A	RPGR	FTSJ2			AGTRAP	CAPRIN1		SNX24	NUAK2	NUAK2	BTG4	ZC3H14		ACOT7	XDH
	REG3G			GPR63	MAP3K2	MAP3K2	FCER2			WDR45B	NUDT4	NUDT4	PCDHGA3			RGS7BP	TMEM154		CA3	IGFBP5		PWWP2A	SMG9		CYP4A11			RUVBL2			RNF180	GRIN2D	GRIN2D	SLC10A4	FAM26E	LARP1			PYCR1	PIK3C2B		SNRPC	NEDD4L		CYP3A5	CSNK1G1		SMCO3	BFAR
	PIRT			PPP3CA	LPGAT1	LPGAT1	STX5			SH3BGRL	TFEC	TFEC	PCDHGA6			GUCA1B	GEMC1		XRN1	UBE2K	UBE2K	RNF121	SYT14		TMPRSS12			LRRC59			NWD1	PUM2	PUM2	EMC2	GBF1	NLRP1			SLC5A1	TOP1		MDM1	SH3PXD2B		PARK2	NEUROG2	NEUROG2	PTGES3	ILDR2
	FAM71F1			GLRA4	RYBP	RYBP	C10orf25			PERP	ARL10	ARL10	PCDHGB6			RDH12	TTC9		BTC	ELFN2		CD300LF	METTL16		PRSS42			ARL1			FAR1	PGAP3	PGAP3	LRRTM3	ATF7IP	NAA60			CTF1	GTDC1	GTDC1	MRC1L1	DNAJC16	DNAJC16	SALL1	JAG1		IFT20	ZC3H4
	SLC13A1			RAB6A	NAP1L1		PCDHB14			GATA3	ATAD1		PCDHGA9			P2RY1	GGA2		PRPF38A	ZCCHC14		PPP2R2D	GADD45B	GADD45B	MCF2			THSD1			CCBL2	HOXC4	HOXC4	AL138847.1	PTGER3	SLC1A4			HLA-DOA	GRIK3		MRC1	SMEK2		NRG3	GEMC1		CHRDL1	MTF1
	MRI1			EML4	RAB11FIP4	RAB11FIP4	ZFP90			ARMCX2	AZIN1		PCDHGB7			AC007405.2	FOXI1	FOXI1	CT62	HSPA13	HSPA13	ATRN	INO80D		KCNE1L			SLC16A9			PCGF6	NUP153		LUZP2	VNN3	NCS1			CA10	RPL29	RPL29	ANKRD17	JAZF1		MYOZ3	NDEL1	NDEL1	DCTD	OSTM1
	FAM216B			GDAP1	TNPO1		CDK19			AC114546.1	RAD21	RAD21	UPF2			TRIM44	MLL2		FAM122A	NANOS1	NANOS1	SRSF6	KY		ABT1			HERPUD2			ZNF585B	ARIH1		GLIPR1	OTUD1	DIXDC1			IL1RN	C14orf101		C1orf172	MAPRE1	MAPRE1	PFN2	LMO4	LMO4	RP1-127H14.3	BAX
	CRP			SERPINA6	NAV3		QKI			FAM83A	GIGYF2	GIGYF2	PCDHGB3			KDM1B	TANC2		TENM1	PSKH1		RPL34	DNAJB1		PEX11B			RAPGEF6			POLE3	CPNE8		CCDC68	KDM6A	REPIN1			COL19A1	SSH1		C21orf88	ETV1		ARMC2	JOSD1		G2E3	SV2A
	B4GALT6			CCDC152	PPP2R3A		FAM84B			CAPNS2	ZNF862		PCDHGA10			SOGA3	LPP		TMEM200A	ARL10		AQP3	TXNDC12	TXNDC12	AE000662.92			EVI2A			DHX35	HIC2		VTCN1	GPR111	ZNF234			PLTP	ARPP19		SERPINB13	NUP50		SUN3	IYD	IYD	HIF3A	SLC25A23
	PAPD4			KCNE1	YWHAG	YWHAG	FRMD6			TMEM30B	GRIP1		PCDHGA12			TEX19	ALG9		C11orf34	NOVA1		ANGPTL6	CS	CS	GPATCH3			CTXN2			CD83	FANCD2		CLLU1	ZNF667	COBL			TMPRSS12	ATP2B2		TMEM196	ANKRD17	ANKRD17	ZNF615	CBX5		GLT1D1	GALNT10
	ZNF346			CANT1	INO80D	INO80D	CCDC177			SLC35D1	PEX13		PCDHGA1			KCNE1	SYNPO2	SYNPO2	KTI12	CUX1		GAPDH	LIN28A	LIN28A	RAB8B			DUT			C3orf72	LHFPL2	LHFPL2	NUSAP1	TAB2	CD4			IL33	KCTD1		ATP8A1	AFF4		CDA	WAC		TMPRSS4	REV3L
	RIMS1			PEBP1	FAM76A	FAM76A	AC012360.2			PLGRKT	STYX	STYX	VWA1			SLFN11	FAM126B		ZNF616	NOTCH3		TMEM213	PSD2		ZYG11A			YWHAH			BLOC1S5	LDLR		SNRNP27	BRI3BP	NRBP2			CCL2	DDX3Y	DDX3Y	PFDN6	ELOVL2	ELOVL2	GOLPH3	ETV6		RSPH10B	EN2
	PROX2			OXR1	LOXL4	LOXL4	GDF6			SLC2A12	GPATCH8	GPATCH8	ETNK2			GFI1	FOXN3		CD46	PARVA	PARVA	FBXO10	ZNF148		ADAT1			ACRV1			LPGAT1	ACTC1		P2RY1	CYP1B1	ATN1			C2orf74	IPO7		RP11-386G21.2	PKD2		CMTM2	TET2		CCDC176	DNAJB1
	IL17D			PPP2R2C	ATXN7L3	ATXN7L3	AGGF1			ZC3HAV1L	NAV1		SKP2			FAM124A	SLC30A4		C17orf47	STXBP5L		PBOV1	CNTNAP1	CNTNAP1	SLC25A22			CXADR			EVX2	LYRM1	LYRM1	TNFSF10	LDOC1L	PKD2			TTC14	FAM134A	FAM134A	TSPAN13	PRRG4	PRRG4	SAMD13	GRIK3		MSRB1	CARM1
	RIIAD1			KRTAP4-12	GLIS3	GLIS3	COL19A1			ANKRD26	CRLF3		PRDM10			MSX2	VPS13D		PATE1	STX12	STX12	RP11-817J15.3	POLR2F		ALDH1A3			ZBTB37			TMC4	CEP63		GABRG1	MICAL2	NAA60			DLG1	PPP3R1		SLC25A48	MSTN	MSTN	KRTAP2-4	FAM190A		CD46	S100B
	FAM214B			C3orf33	SEMA3A		DNAH3			SRP54	LSM14A		LAS1L			ACSM5	SRRM4		GPD1	BMPR1A		PATE2	NAA25		PSMB5			ICOS			RAB39A	GPR115	GPR115	SLAMF6	CD200R1	TLX1			AKR1B15	MAPK10		DIABLO	CUL1	CUL1	APLP2	MYT1L		SEMA3A	ADAM19
	NDE1			LGALS3BP	STK11	STK11	RNFT2			MRPL55	GCLC	GCLC	NIPAL3			TUSC5	RAB2A		FRRS1	SH3TC2		C4orf17	MKLN1		TECTA			CENPK			DEFB4B	MEGF6		BCHE	BCAT1	CERS1			C10orf82	UBE4A		ZNF345	BNIP2	BNIP2	RP5-850E9.3	PPAP2B		NAALAD2	RHOG
	FAM107B			TTC18	ANTXR2		ZNF804B			LEPREL4	ERMP1		FOXF1			CLLU1	ANTXR2		SPTA1	KCNJ14		CALCOCO1	DICER1		TMEM194A			ISM1			DTD2	BTG1	BTG1	MTRR	GPC6	VGLL3			SLC18A3	DDX3X		NEK6	PDIA6	PDIA6	TMEM222	ENPP6	ENPP6	PAX8	TMEM178
	ARSK			SPRED1	RCOR1		AKAP1			HOXC8	C6orf204		SCN8A			PLEKHO1	SP1		LRP5	VCP		MECR	FOSL2		PRKAA2			AC011755.1			ZKSCAN3	HAND2	HAND2	MCIDAS	SART3	PLXNA1			SDHA	OTX2		FAM98C	ATP1B3	ATP1B3	SEC24A	SRRM4	SRRM4	ZNF788	ST3GAL5
	LAS1L			VPS37C	RREB1	RREB1	POU5F1B			ZBTB37	ELOVL2	ELOVL2	B3GALT5			SPATA33	CAMK2B		CBX4	GJC1		TMEM106A	PCDH10		CACFD1			SLC38A1			SLC25A31	C9orf150		RPS25	DPYS	DNM3			IPCEF1	JPH4		ZNF615	KITLG	KITLG	LRP2	AKAP2	AKAP2	MID2	ARL5B
	FAM65B			PYGL	MTF1	MTF1	RSPH10B			DUSP16	KLHL14	KLHL14	PCDHGA11			RP5-1052I5.2	42250		TSEN15	KIAA1522		WNT10B	CASK		THAP11			SLC39A8			EIF2S1	CEP350		PRKACB	FBXO28	BMF			RDH16	UBFD1	UBFD1	RUFY2	DNAH5	DNAH5	IRX2	PALM2-AKAP2	PALM2-AKAP2	ARHGEF10L	ATAD1
	FAM89B			SYPL2	ZNF704		PDZD11			NUBPL	STMN4	STMN4	HDHD1			PWWP2A	FBXL7	FBXL7	LONRF2	ASB13		BAG4	SMO		ALDH8A1			CA2			ART3	MYO1B		HIBCH	FAM104B	HAPLN4			URGCP-MRPS24	SHROOM4		ASPA	HOXB5	HOXB5	WDR31	ANTXR2		YWHAH	SMAD3
	ADH1B			CWC27	ZC3H12C	ZC3H12C	RAX2			SLC35D3	FTSJD1		GNA12			DDX53	ARF3	ARF3	NAAA	KCNK3		DCAF11	AAK1		BCKDK			SERP1			CALCR	PPAT		LYPLA1	ZNF615	SLC35B2			CDK2AP2	GLG1		ELOVL5	YEATS2		ZNF233	COL4A4		MCU	TADA2B
	PLA2G4B			IPPK	RHOQ	RHOQ	RMDN3			RAB39B	VKORC1L1		MEGF9			SPATA2L	DGKG		FAM19A4	ETV5		TNR	HUWE1		SLC25A17			HMGA2			NEXN	GFRA2		TSPAN13	USP12	NFIB			KLHL17	SLC25A36		CAV2	PHF19		LINC00998	ARHGAP36		RP11-57H12.6	EIF4B
	TGM4			KLHDC10	CNOT6L	CNOT6L	EFNA5			YWHAG	SKP1		GTF2I			NMT1	GJC1		GPR126	MOBKL1A		TMEM63A	SLC16A12	SLC16A12	SULT4A1			PDE6H			PKD2L1	CACNB4		ZNF292	KCNQ3	C9orf47			LGALSL	ACVR1C		GAS2L3	FOXP2		OR52E4	A2LD1		CD5L	ACACA
	AMT			FBXO28	SLC20A2		ZRANB2			LUM	PAK4	PAK4	SEC14L5			NRG2	CLIP3		BPTF	FTSJD2		DDX24	CNNM3	CNNM3	SPOCK1			MARCH1			DEFB4A	FREM2		TMEM167A	EML4	DGCR2			ARF4	POU2F1		KCNH5	ARMC8		RASA3	WWC2	WWC2	TCF7	PHF14
	RP4-559A3.7			CLMP	GPR133	GPR133	RCOR1			RFESD	NFYB	NFYB	CHRNA4			ACYP1	NMT1	NMT1	LGSN	ZFHX2		FAM53B	FPGT	FPGT	P4HB			SUDS3			HSD11B1L	TTYH2	TTYH2	WBP2NL	NRIP1	SLC4A1			FAM32A	ZBTB22		TKTL2	ERLEC1	ERLEC1	PRKAR2B	INO80D	INO80D	HNRNPDL	HOXC8
	SLAMF6			AC073610.5	ARHGAP5		OGN			HLA-DQB2	EDIL3	EDIL3	KCNAB3			RBMX	ENAH		EVI5	MATN1		A4GNT	IGF2BP1	IGF2BP1	PEX19			TRIM21			PFDN1	WFDC10A	WFDC10A	RAB33B	AC000003.2	GNS			IL7	TUBB1		TBCA	SLC6A14	SLC6A14	ANKRD36	FBXL20		PRMT6	PCBP2
	RP11-3B7.1			ADH1B	ZEB2		THYN1			COX7C	DPY19L4	DPY19L4	DHX35			ZCCHC5	DIAPH1		TMEM239	FAT3	FAT3	LAMTOR5	RAVER2		PPP3R2			PIGB			LAMTOR5	DPF3	DPF3	SLC3A1	TMEM45B	KIAA1671			ROGDI	CMIP		PLCXD3	H2AFJ		RRP7A	ZFHX4		HSPB6	SLC2A3
	TBXA2R			TPRG1L	SPTBN1	SPTBN1	ITGBL1			EIF1AX	TRIM2		AC012360.2			SH3BGRL2	HIPK2		ZDHHC6	RPGRIP1L		GOLGA7B	EPHA5		COPZ1			ZNF750			KLLN	RASSF8	RASSF8	FBXO33	MEOX1	USP42			LGALS9C	RORA	RORA	ELOVL3	TMPRSS11B	TMPRSS11B	ASPM	HIC2		RHOU	BRAP
	DCDC2B			AL359878.1	PODXL	PODXL	LIM2			LPAR6	FAM59A		IL17RE			CDCA8	RORA		SCIMP	SRGAP1		KCTD18	VDAC2	VDAC2	C18orf63			ERP27			C1orf43	GABRA1		IL33	ZPLD1	PLCD3			AKR1B10	NPEPPS		PROK2	ICK		C4orf17	MXD1	MXD1	POLB	ARL15
	LITAF			LIF	FMNL3		RNF103			SHISA3	PURB	PURB	AL354898.1			TACSTD2	C9orf47		CSRP3	DLG3		CDKN2AIP	ZMYND11	ZMYND11	MSX2			MUC7			CFC1	MIER1		SOAT1	ANKRD49	TSNARE1			ZNF286B	GZF1		PNMA1	DIP2C		AC016559.1	MBNL3	MBNL3	HMGA2	MCL1
	IQCJ-SCHIP1			RP5-850E9.3	CCNT2	CCNT2	FAM72D			ZNF625	ZMIZ1		LRCH1			WDR16	ALPK3		CALB2	CCND2		SREK1IP1	KCNE1L		PIP4K2C			DCDC1			ADAM32	WFDC10B	WFDC10B	F2R	CCDC59	KCNJ6			ESRP2	FOXN3	FOXN3	CLDN20	TBC1D15	TBC1D15	MAN1A2	SPTLC2		PRDX1	ST7L
	CDC27			UTP14C	TRPS1	TRPS1	KCNAB3			ADAP2	SCN1B	SCN1B	PDE3A			IQCJ	ERBB4		GRIK1-AS2	SYN3		STAU1	ATRN	ATRN	GLRA3			BDNF			DIS3	GRSF1	GRSF1	TFEC	ALX4	TPM2			TNNC1	ANK3		SPATA5L1	ADAMTS6		RAB27B	NUFIP2		SLC8A3	SLCO2A1
	ZNF286B			TMPRSS12	TFRC	TFRC	DNLZ			LYPLA2	TEF	TEF	CYP4F22			FAM53C	LUZP1		BIRC6	ALG10B	ALG10B	EFCAB6	GYPC	GYPC	FAM205A			KPNA2			ARL5B	PCSK2	PCSK2	TBCA	DDX11	CAMKK1			DNAJC22	TMEM120B		HNRNPU	ELOVL3	ELOVL3	SCNM1	SEMA6A		CASC4	ANKRD33B
	RND2			TESPA1	MARCKS		TM4SF1			SSR2	UST	UST	FAM84B			AXL	IGF1R		FLJ00388	NFIB	NFIB	COQ5	PPP1R3D	PPP1R3D	AC012215.1			SMIM19			C5orf56	USP28		CCL7	CDSN	NDUFA4L2			LGALS9	PCDH19		DYNLT3	EBF3		ATG4D	INADL		ZNF585A	PPARA
	MBOAT7			FLRT1	ZNF148	ZNF148	HNF4G			CACUL1	COG5		ZBED3			NLRC3	FRMD4A		AC006486.1	KLLN	KLLN	RP11-204N11.1	DNMT3B	DNMT3B	SIT1			STAM2			RAD21	UBE2G1		CER1	FAM3A	KLHL18			WISP1	RAI1		C6ORF50	GLS		PLD2	PKIA	PKIA	ZFP1	PPP1R3B
	CCDC129			CXCL12	EIF5A2		FAM72A			C7orf76	HOXA5	HOXA5	CHST7			KCTD2	KCMF1		MAPK10	RYBP		DCPS	FAM155B	FAM155B	WTAP			DCBLD2			GATA5	HIGD1A	HIGD1A	RFPL4B	APPL1	BSN			COL9A2	ASH1L		PRF1	HIPK3	HIPK3	C11orf70	HLF	HLF	CTC-349C3.1	FADS1
	INHBC			FAM203B	E2F3	E2F3	GCM1			PRDM8	PLEKHH2		HDGF			P2RY6	PEG10	PEG10	DSG4	RABL3		TNFRSF12A	SYNPO2		ERCC4			IL20			RBPJ	ZBTB39	ZBTB39	MITD1	RP5-1052I5.2	NSUN7			ACOX2	ALKBH5		CRK	CASZ1		C1orf198	FOXK2		SH2D1A	ONECUT1
	FDFT1			KIAA0226L	BEND4		MYCBP2			SLC46A3	OXCT1	OXCT1	WWC3			FKBP1A	HMGCLL1	HMGCLL1	PPAPDC2	MAPK9		VIPR1	RANBP10		CRYBG3			ZNF391			DUSP7	L2HGDH	L2HGDH	DKK1	LGR4	ANKRD10			GLCCI1	TMEM135		FGD4	C12orf23	C12orf23	PNPLA1	TFRC	TFRC	KLK8	ALX4
	FAM222B			SCRT2	C20orf177		HTR5A			IPMK	STIL		EVL			ENHO	SPARC	SPARC	GORASP1	HTR7	HTR7	TMC8	TRAIP	TRAIP	ALX3			PKIA			FKTN	SH3BGRL2		CRISPLD1	TESPA1	SIPA1L3			ASF1B	DCX		AASS	NDEL1		YPEL2	PDE7B		RP11-93B14.6	TMEM188
	H2AFY			XDH	CCND2	CCND2	DKFZP434H0512			HBS1L	CLINT1	CLINT1	BMP7			APITD1	AAK1		CALCB	CREBZF	CREBZF	TPD52L1	YEATS2		KLHDC10			OGFOD1			NOV	RAB22A		TFPI	VPS13B	DIO3			CHCHD4	IGF2BP2		GSDMD	KPNA1	KPNA1	ALG10B	AP3S2	AP3S2	CACNG2	WDHD1
	STRN			SEMA3E	RC3H1		FAM72B			CEP135	NOTCH1		KIAA0556			DNASE1L1	ANKRD13C		CPEB2	GPR26		RB1CC1	CCDC64		NHLRC3			DIS3			PCMTD2	LPGAT1	LPGAT1	WEE1	CCNJ	FRMPD4			ZFP3	CADM2		BTLA	MRC2		ELOVL2	LANCL1	LANCL1	ZNF322	FAM176A
	ZC3H12D			CDH19	KCNN3		SLC15A5			ZNF585A	CMTM4		NACC1			SERTAD4	MARK2		PMP22	PIP5K1A		PLXNC1	USP5		KLKB1			ETS1			TAC4	ABHD5	ABHD5	SNAPC3	FLJ20373	BIK			SEPT11	FAM84A		FRAT1	C1orf96		NTM	RHOQ	RHOQ	C1orf110	GSPT1
	C17orf102			NSUN7	SP1		MPV17L2			IGF2	AGPAT5	AGPAT5	KIAA1024L			PDLIM7	BCL2		SCEL	CALCR		CCDC117	DNAL1		PRSS22			SGMS1			MAFG	PPP1CB		MAPK7	RP6-24A23.6	NAV1			C1orf216	CREB5		MOAP1	NAA38	NAA38	KIAA1045	XPO4	XPO4	HSPB1	TSHZ2
	NEUROD4			ADAM18	VPS53		CLTC			LIAS	FAM91A1	FAM91A1	SHROOM3			CXorf61	SOCS7		LIMA1	MTDH		PSG6	C15orf27		ZCCHC2			CDH5			ANLN	GALNT2	GALNT2	ARHGEF3	SUFU	DLX1			CALN1	SEMA4G		STX12	ERN2	ERN2	C17orf72	SHISA6		SLC29A2	EIF5A2
	RAB22A			DUSP18	USP46		DIRAS2			HIST1H2BD	SCAF1	SCAF1	HOXA7			KCTD21	ZDHHC9		ETF1	GPC6		C22orf15	ILDR2		PDGFC			COG2			B3GNT4	CMTM3		ACER3	PLSCR4	SYBU			ABHD2	ADCY6		CCSAP	SMARCC1		C15orf53	C15orf38-AP3S2		PLG	C9orf41
	ACAA2			GLRB	BCL11B		NEUROD4			RASGEF1B	ENY2	ENY2	DRAXIN			PARVA	JHDM1D		RPUSD1	PHF21A		CYCS	C1orf21	C1orf21	RINL			PRRG1			GLRX5	PHIP	PHIP	HSD17B11	WNK3	EDF1			CD177	EPB41L1		POTEF	HEXIM1	HEXIM1	ZNF346	ZADH2	ZADH2	ZNF660	BDH1
	TEFM			AC174470.1	ITPRIPL2		EMP2			BTG4	EPHA5		PRCC			DPP9	SLC30A7		GNAS	SV2B		CCNI	MYCBP	MYCBP	GCOM1			ZFX			MAP7D3	UHMK1		SRP54	TCHP	PRMT8			LGALS9B	MMAB		NMNAT1	FAM131B		AASDHPPT	ATP2B2	ATP2B2	RBM43	CHTF8
	RBM23			CPEB3	RNF10		G6PC			INHBE	KRAS		RAB37			SYNPO2	ODZ1		MOSPD1	CPEB2	CPEB2	NUP50	ATP1A2		HTR2C			FAM169A			SNRPF	VCP		ADAMTS19	SOWAHD	ANKRD33B			MAT2B	CPD		NCBP2	KIAA1804		GPRIN1	KRAS		BTRC	AKT3
	ERLIN1			PLA2G12B	BBC3	BBC3	TSEN34			S100P	MN1		MAP1A			RHOBTB1	ZNHIT6		TLX1NB	NPAS3		MIP	CYB5RL		MRPS10			ME2			SLC6A14	TBL1X		SPCS2	EIF4A1	KHNYN			XPO4	EFNA5		AZI2	NACC2	NACC2	RPA1	VPS24		SLC39A6	LRRFIP2
	HCAR1			MPP4			TMEM200B			NME5	BPTF		NEBL			NEK10	TULP4		SEPP1	BMPR2		MLEC	EN2		NKAP			RNASE11			PRAMEF14	PI4KB		ELF1	JAM3	TFAP2C			SS18L2	CREB1		TRIM63	LMAN2	LMAN2	PTPLB	RNF103-VPS24		CDKL3	ZBTB34
	FAM102B			DCAF10			HSPA4L			HMGN4	GOSR1		EYA3			MYOZ1			RIMKLB	AGAP2		JMJD1C	NAA15		DPF2			C1orf220			BRMS1L	SEC22C		USP42	RABGAP1L	PIP5KL1			TDRP	EYA3		NEK7	KIAA1210		EXTL2	ZNF609		SUMO1	LCORL
	HMCN2			PTRF			STT3B			IDH3A	HP1BP3		LUZPP1			RP11-676J12.7			UTP6	TNPO2		TBC1D9B	ALAD	ALAD	RAB9B			ATP6AP2			MFN1	CPEB1	CPEB1	MSH4	CASP4	XKR7			TVP23C	NFIA		TEX13A	PTK2B		UCHL3	HMGA1		TMEM196	SLC39A7
	PEX19			YKT6			FAM65B			LPCAT2	UXS1	UXS1	PRR5			CDC14A			KLHDC10	IQSEC2		CHRNA10	HIF1AN		MAN2A2			RP11-644F5.10			PLEKHG1	LRRTM4		RNF138	BAP1	TMEM43			SMAD3	NFIB		CCDC82	MAP3K1	MAP3K1	AL590452.1	WHSC1		GRSF1	ANKS1A
	UBE2W			SEC22C			NFATC4			YIPF5	MCMBP		C11orf87			GATSL3			PYGO2	C1orf183		ADPRHL2	LAYN		KAT2B			2015-09-11			RRP36	DIAPH2		CLEC4D	MBNL1	PXDN			LYSMD3	PEG3		BLOC1S6	NUP43	NUP43	PDE4D	C14orf45		MSH3	SLITRK4
	NMNAT3			TMEM38A			EYA2			NUDT4	SLC25A36		C3orf18			FAM19A4			KCNE2	ASH1L		SLC38A8	TRIM55		CEP55			EXOC1			ZIC5	MARK2		HYKK	CHIC1	SPRED2			VPS13C	NPAS3		AMACR	ROBO2		STOML3	MLLT6		METTL15	USP46
	PYCR2			PSMC6			TBC1D10C			MSH3	HELZ		NUDT17			FOXL1			C21orf119	FGF2		KIAA1456	HNRNPA3		UFL1			CCER1			SLC35F2	ZNF629		EZR	SIDT1	RNF165			TOP3B	ARHGAP5		PDE4B	SMURF1		BAG4	TFCP2L1		DCTN5	IGF1
	FOXP2			RMDN3			CELF2			MXI1	SLC30A6	SLC30A6	PRICKLE2			ZC2HC1C			AIG1	SPOCK1		CDKN2D	MYOG		STX3			CLGN			PCDH8	ZFYVE20		PTGR2	PRDM1	RAP2A			KCNE3	CCNT2		PTGR2	GPR64		RAD54B	UBE4A		TGFBR3L	FBXO33
	AC174470.1			CYS1			ZNF692			TMIGD2	INO80D	INO80D	KCNJ9			GAPT			HSPA13	TET3		C17orf107	SAMD4A		TM4SF20			SLC6A14			DHX9	INTS6		FABP7	HIF3A	ADAM10			CLEC12A	ATG13		WBP4	EGR3	EGR3	SPIN1	ZNF507		CNN2	JPH2
	CIAO1			QRSL1			FZD7			KIAA1143	QKI	QKI	RTN4RL2			PHACTR1			TET2	KLHDC10	KLHDC10	PCDH12	C2orf18		KBTBD4			VSIG1			PRAMEF13	CSK	CSK	TACR3	CMTM2	AAK1			ACER2			GPX8	CSNK1G3		FYTTD1	CREBZF		FKBP14	FUBP1
	NAGA			MUC19			METTL16			RP11-156E8.1	WAPAL		EMB			RP11-366L20.2			TPD52L3	ADAT2		GOLM1	CD164L2		ZBTB9			TEX15			RSF1	GUCA2A	GUCA2A	C8orf82	CHRNE	WASF3			PNISR			ZRSR1	ZNF395		CSF1R	C5orf13		MEMO1	SLC7A6
	TMEM80			THAP11			TCERG1			TFEC	IQGAP1		PSEN1			SERTM1			TRIM52	SSH2		ASF1B	GAP43	GAP43	GPR157			RNF169			SHISA9	PPM1F		MRPS35	ENTPD5	SZT2			ADAMTSL4			TGFA	CLASP1		CDC42SE2	USP9X		PTPN13	OLFML2A
	MYOM3			AMFR			SLC5A3			GNG12	YTHDF3	YTHDF3	ARRDC4			KBTBD13			CHN1	PGM2L1		CCDC141	PCDH19		CD99L2			HAUS7			LL22NC03-63E9.3	AGAP3	AGAP3	RAB23	CD83	LLGL1			IRS2			DNAJC25-GNG10	KCNK5		FAM161A	CUX1		PGAP3	ARID5B
	PPFIA4			PLEKHG4			SLC5A3			SOAT1	ANAPC11		AIF1L			EHD3			NUP107	LIFR		TIFAB	KLC2		MTTP			PABPC5			MAPK10	AQP5	AQP5	RP11-67H2.1	HHLA1	ZNF230			LCN15			DNAJC25	UBAP2L		C7orf57	EPHA7		KLHL15	NAA15
	DIO2			SRXN1			SEC24D			FAM19A2	COX8A	COX8A	MAPK8			AC093157.1			BMP2	FZD4		EMP2	MRPS25		FFAR4			AMT			PRAMEF22	MAP3K8		ZMAT1	GATC	QPCTL			CREBZF			TMEM87B	ZNF365		FAM19A4	RASSF8		FGF14	DDA1
	NEK9			CNOT6L			TXNL4B			CDH10	PCBP2	PCBP2	ATPIF1			DCX			GTF2H2	KIF3B		TMEM233	SPRYD3		ZNF404			PANK2			TMEM231	GABBR1		VSNL1	DDX50	TBPL1			ABLIM1			TMOD1	ZBTB34	ZBTB34	C1orf220	SHANK2		ADRBK1	KHSRP
	APITD1-CORT			BOLA1			TMEM231			NIPAL1	TLK2		PRDM5			RORB			KCNJ15	TANC2		ZNF76	MBD6		KANK3			RPL12			GK5	SLC16A6		TRAPPC6B	XKR4	ANGPTL2			DDX46			IL36G	LPPR4		ZNF503	XYLT1		RABGAP1L	MARCKSL1
	P2RX2			AMBN			CCDC73			MTFR1	RBM12		C1RL			STMN4			ACTRT3	RRP15		BAG2	CSRNP2		RTN4RL2			SLC17A2			TMEM91	ZFX	ZFX	CDK19	SVOP	KIAA1024			SLC11A2			CCL19	EMP2		WEE2	NPNT		RXFP4	THAP1
	CHI3L2			BOLL			OPN3			TRIM5	CLTC	CLTC	SEPT4			FBXO28			B3GNT5	C10orf26		RNASEH1	GABBR2	GABBR2	EI24			RBM48			PHYHIPL	TMTC1		ANXA4	SGOL2	ST8SIA2			DENND6B			CALHM1	GLG1		OSTN	C8orf83		S100B	FAM55C
	CLSTN3			GANC			OXTR			CCAR1	MAPK1IP1L	MAPK1IP1L	TBX3			KCNK5			ADCY7	PCDH19		FAM58A	ARF3		C19orf54			TOX			PALM2	PHYHIP	PHYHIP	PPIP5K2	ARL8B	CELF1			AC105020.1			NPY5R	ISOC1	ISOC1	CDS1	ZBTB41		TMEM154	CASP3
	CSRNP3			IZUMO3			CHODL			RSPH3	UBR5		PHOX2B			NFATC2IP			BLOC1S6	RNF121		S100P	PCDH11X		LY6G6D			UGT8			RNF182	DCBLD2	DCBLD2	PRKAR1A	CD274	KIAA1324			BTN2A2			TMPRSS11E	RICTOR		BMP7	NHLRC2		UROC1	GXYLT1
	HECA			RP11-497E19.2			AASDHPPT			FAM227B	HNRNPA1		SAP130			CAPN11			PEAR1	ZNF518A		ZNF800	PCDH11Y		LRIG2			CTC-432M15.3			DLX2	SNX6		LMO4	BCL2	RASAL2			VWC2			RP5-1052I5.2	ZNF572		MEIS2	LOC400950		C1QTNF2	GTF2E1
	CDX1			SC5D			RP11-944C7.1			SPATC1	HIVEP2		YEATS2			PSENEN			RAD9B	AGGF1		APOL4	IRF1	IRF1	SEC31B			FAM19A5			STAM2	ILVBL	ILVBL	MPP7	CDHR1	MAP3K3			C12orf61			DHX36	ACAT2		ST6GAL2	TUBA1A		ELK3	HNRNPU
	SLAMF1			ANXA10			FGF7			DUSP10	WNK3		C9orf91			KIAA0040			ZNF24	TBX6		MAML1	KCTD21		EFCAB14			SULT1B1			HSDL1	MARCKS	MARCKS	BEND6	RASA1	PEG10			TUBB6			POU4F2	GHITM	GHITM	RDH11	GTDC1		F13B	TNPO3
	NPM3			TTC30B			FAM169A			KANK1	SLC26A2	SLC26A2	GRIK3			CD83			OPALIN	SGCD		FAM86B1	MOCS1		SEPHS1			ADAM28			CABIN1	NEUROD1		ZNF354C	DCAF17	NFYA			ZNF286A			EPM2A	B4GALT6		AP1M1	LRRIQ1		CEP97	BAZ2A
	CACNG7			BCL10			CYP26B1			RDX	USP6		PYGO2			SERPINA7			TRIM68	DTWD1		C1QTNF1	MARCKS	MARCKS	RBAK			TAC1			ABCD3	OGT		RPRD1A	UST	KLHDC7A			ZNF75A			PDCD10	ATPBD4		SRXN1			CDCA7	STXBP5L
	PPM1J			GNPNAT1			IL1RL1			DRAM2	USP32		SCRN1			SOX15			RILP	ARL3		MXD3	CYTH1		HTR1F			RNF168			USP12	SMG6		C13orf45	FAM124B	EIF3H			TGM5			BEND6	RAB1A	RAB1A	C21orf62			RSPH3	ASCC3
	TMEM52B			ERBB4			CHTF8			TM4SF1	TMPO		CALD1			MARC1			ARSJ	ELK1		ZNF24	SLU7		HGF			GATM			H3F3B	UQCC		FOXR2	DGCR8	LHX4			ACSS2			C4BPA	SMAD2		SLC30A6			ZNF763	SRF
	TULP1			TSPAN13			GPX6			FAM24B	MECOM		PPP1R14C			ST7-OT4			C14orf132	SOCS7		GPR62	TMEM86A		WNT10B			IRX5			LYZL6	NCBP1		LONRF1	DAW1	ST8SIA3			SPATA19			NRXN3	SPRY2	SPRY2	HABP4			RHOG	MFHAS1
	IRF2			STRIP2			DCUN1D1			PATE3	SERBP1		TMCO4			POLDIP2			PDPN	MINK1		RP11-770J1.4	DSEL		ARHGAP1			BAG2			MMP27	RECK		UTP3	RIC3	DUSP4			KDELR1			ZNF510	KLF3	KLF3	ITIH6			ENOX2	INTS7
	LATS2			PSPN			TEX35			HIVEP1	ZSWIM6		SMAD3			C1orf131			RNASE7	42250		FOXN4	TNRC6C		DCP1A			SLC44A5			TIMM9	RSBN1	RSBN1	HMMR	ELMO2	GPR107			ZC3HAV1L			SPOPL	RCOR1		LGI2			CHM	KLLN
	FAM84B			SERPINE2			TYSND1			ACTR3	UBR1	UBR1	BCKDHB			C8orf4			RAC1	CPEB4		IL20RB	NMT1		ZBTB16			SNX3			IL6ST	SYNPO2	SYNPO2	RHPN2	BRD3	PALLD			IGFL1			TAF9B	PTGER4		HIPK3			CD48	GRINL1A
	C8orf58			CDV3			CYB561D2			PLAC1	RWDD4	RWDD4	GSTO2			ZNF526			LY6K	MYLK4		C1orf170	FBXL2	FBXL2	GABRA3			CNTNAP3B			SLC36A1	GABPA		HP1BP3	AL021546.6	ABTB2			UBA6			TFPI2	WDR33		ARRDC4			CYBRD1	GCOM1
	FDXACB1			RPE			TPM4			FAM24A	RAD52	RAD52	SORCS2			GAD1			PMP2	ATXN1L		GTF2IRD2	CCNJ	CCNJ	DESI2			BUB1B			MED21	SEZ6L2	SEZ6L2	MEF2A	S100A3	MSANTD3			ZNF275			B3GNT1	MARCKSL1	MARCKSL1	ZNF841			ARF1	C1orf85
	PRRX2			BPIFC			SOCS6			CCL18	CHST11		AC174470.1			PCDHB10			IDS	CYB5RL		C15orf56	HNRNPA1		FASLG			CPED1			C1orf110	CSGALNACT1		SELT	PPFIA2	PIK3R3			BBX			PRDX3	NCOA7		HCAR1			CLDN10	LHX1
	GALNT13			LCE2A			KLK9			GBAS	NSD1		ERI1			SOCS2			IMMP2L	PHF14		PAK1IP1	SLC24A4		SHC1			ANP32E			DCT	MAFG	MAFG	PLEKHJ1	PRKACB	UBL7			POU5F1B			CTCF	SETD6		CALN1			KLHL26	PLCG2
	TCP10			RPS3A			FTCD			BRE	SH3TC2		C1QL3			MRO			RFX6	IGF2BP1		STAT6	AGBL4		TXLNG			CLLU1			TMEM170B	CELF2		C12orf66	CASP14	SETX			TPM3			HEATR5B	FXR1	FXR1	PARM1			USP28	ARMC8
	MYBPC2			PRKRA			CDX2			FBXO33	CDK5R1		IPCEF1			SIM2			ACER2	TMTC1		SLC16A1	TMCO7		LIN28B			DENND1B			STK39	TPM4	TPM4	RRP15	PDIA5	NCAM1			PIRT			KDM4E	ZDHHC21		HELLS			RND1	FBXW11
	NPNT			NAAA			LAMC2			ST6GAL1	TGFBR1	TGFBR1	UBE2H			SLC25A29			ARL6IP1	EWSR1		PTPRG	KIFC2		PALD1			CCSAP			PTPRG	MYEF2		ZPLD1	FOXI2	PPARGC1B			TOP2A			ZC4H2	G3BP2		AC117395.1			LCE2A	C20orf112
	B3GNT7			RIPPLY1			DCLRE1B			FBXO45	RORA		F11			SWI5			MTMR4	BZRAP1		TEX35	ZFP3		RP11-10J21.3			GUCY1A2			EIF1AX	FAM190B		PPWD1	CAPRIN2	DAG1			MARCH6			MAGEB16	RANBP9	RANBP9	ZNF613			C18orf54	KLHL29
	CGNL1			RSPO1			TBC1D12			FLG2	FOXP2		NXT2			PRND			RPL24	OSTM1		DGAT1	UPF1		IL12RB2			MPZL1			IQGAP2	ARL3		C14orf1	DNMBP	RIMS3			POLR2C			TSPAN12	KIAA0753		DKFZP434H0512			ZBTB21	PTPRJ
	ISLR			LRFN5			C5orf42			RP11-58C22.1	ZNF704		PPP1R18			RND3			CASP7	YLPM1		FCGR3A	SOX10		SRSF9			DUSP14			RABEPK	HNRNPC		SELRC1	DOK3	SLC7A1			GPR161			MSH4	ZBTB2	ZBTB2	ACOT9			SYT1	PRR3
	NRIP2			IQCK			NCOA4			MARK3	HTR5A		AMIGO1			CSNK1D			BPI	FBXL20		SGCG	FAM53B	FAM53B	YARS			ITLN1			SERAC1	DIP2C		GATAD1	SLC36A1	AKAP13			FOXN2			VKORC1L1	SPATA18		OLFM3			KRTAP24-1	KDM5A
	CECR1			GTF2A1			PLA2G2D			AGPAT5	RIMKLA		GPNMB			ORMDL1			BMF	CHCHD1		FAM222B	ATAT1		GREB1L			TRPC6			FUT9	SCAMP5		MEMO1	ILF3	INCENP			HBEGF			GOLPH3L	PGAP1		MTMR14			MMADHC	SF1
	SUV39H1			APBB2			AKAP5			SLC29A1	TET3		DDX11			ZBTB32			AVIL			C22orf43	ATXN1L		ABI3BP			TAAR5			ZBTB39	UBE2D3	UBE2D3	RBFOX1	FAXDC2	ZXDB			POLD3			GHITM	STX12	STX12	RNF103			C17orf89	RAI14
	USP43			SLC1A2			MAFB			SYT15	RBFOX3		ATP2B2			PCSK6			EYS			USP20	AP1G2		MFAP1			ST8SIA4			PRIMPOL	ELL2	ELL2	MRPL47	KBTBD4	PPP1R16B			SESTD1			RAB1A	SERINC5	SERINC5	SUN2			FAM172A	ZBTB41
	ITCH			NCK2			SMEK2			NRBF2	CHD2		DCUN1D1			SDC1			P2RY2			NCOA3	JMY		ABHD3			KIF21A			RAB11FIP1	CALU		FAM76A	CRY2	GABBR1			LCMT2			CABS1	SYN2		AQP3			AGPS	TTC28
	GSS			ATP10D			FSD2			MCPH1	FBXO21		SOGA3			THAP6			GTF2I			BEX4	KCNQ5		SNRPA1			FAM120C			TMEM168	CRHR2		TMX1	TMEM257	ZNF793			CHST1			C3orf38	PDCD10	PDCD10	IRAK1BP1			EML1	KLF9
	RHOU			CYR61			LRRC3C			TNP1	CD28		CHERP			GSTP1			HIST1H2AC			ZC2HC1C	MLL2		TEX19			ZBTB34			MALL	ERC2		CBWD3	GALNT7	TBRG1			COPS5			NUDT6	GJA1	GJA1	SNUPN			LMX1A	CELF2
	FAM49A			XCL1			C17orf58			MAPK6	PPP3R1		XRN2			CA7			YPEL3			NEUROG3	HEYL		RP11-114H20.1			USP44			PTH2R	CUX1		OSBPL1A	KLF17	PPP5C			COPS2			YES1	QSOX2		CDH6			SSX4	RGS3
	POLR2J2			VGLL3			WNT2B			RSF1	IPO7		RND3			SEC61G			ISY1-RAB43			HLA-DMA	UBE2L3	UBE2L3	ABCC4			GPD1L			DCBLD2	DEDD2		IL23A	SLC25A20	CCDC103			GSTA4			MYL12B	PPP1CB		CPSF7			FGF5	PSEN1
	CCDC38			CXorf64			CHRNA3			VBP1	MIER1	MIER1	LIF			ADAMTS2			NUBPL			AQP6	ZFAND5	ZFAND5	GUCY1B3			UBP1			PRKAR2A	PBX2		LTN1	CT62	ZCCHC14			C6orf47			WTAP	PKIA	PKIA	HSPA13			CCNB2	GRIK5
	NXPE3			HEPACAM			AKAP6			BMX	CCDC68	CCDC68	HRH4			HMGA1			KRBOX4			MYO18A	CLU		KCNN3			ALG13			TRUB2	SAP30L	SAP30L	HIBADH	LAPTM5	SDK2			CABLES2			E4F1	KHDRBS3	KHDRBS3	SELT			PTPN11	LPP
	EBPL			TMEM181			GABRB2			MTRF1L	TGFBR3		HAPLN4			PXMP4			GCSAM			FAM86C1	ZDHHC23		PRKAR2B			TRAPPC6B			STMN2	JDP2		SLC16A12	FAM222B	KAT6A			TMEM187			C4orf22	CAMTA1	CAMTA1	MMS19			LPA	SAP30L
	KRTAP12-2			ACOT4			ST6GALNAC3			C2orf91	RBMS3		ITPKC			AMER1			TMEM174			FADS3	C6orf204		TSPAN5			PTGS2			GJD2	KLF3	KLF3	PPP4R2	BCAS1	CUX2			HGSNAT			C12orf23	RPGRIP1L	RPGRIP1L	TRIB3			ACSL3	SMARCC1
	ZNF302			AC093157.1			NLGN3			SESN3	RSBN1		MPV17L2			BCL11A			FAM186B			TOX2	NFIA	NFIA	RNF115			C16orf52			NRXN3	JHDM1D		PTH	CXorf57	GLIS2			MEIS2			SLC17A5	TMED7	TMED7	E2F6			GPR146	PRR14L
	YWHAE			DTNB			LPCAT2			IVD	DIEXF		RASL10A			CRLF1			GATM			BAP1	CHTF8	CHTF8	GABRG2			SP1			FOXO4	CREBZF	CREBZF	IRAK1BP1	GZMK	CENPM			CASP5			KLRF1	PTEN	PTEN	SLAMF6			WFDC5	GPR26
	HLA-DQA2			DIO2			AC011484.1			IFNA17	STRN		RSBN1			SNX27			OCIAD1			C11orf84	STX1B		STMND1			SLC25A43			PEX1	MAP3K2		CCDC125	RFX6	FAM168B			CLPX			PPIL1	PRKAA1		SLC38A4			STK24	SAMD12
	GALNT6			PGM3			CPM			KIAA0195	EPC2		SCYL3			SS18L2			ZIC5			YAP1	ZCCHC24		SHOX			UIMC1			KCNAB1	ELOVL2		CLDN22	C3orf80	TIAF1			SPATA6			MAB21L1	PPIL1	PPIL1	TIMP2			RNF24	CAPN5
	SERAC1			ZFP69B			DEFB132			STAT1	GLIS3		AC005609.1			FLJ00388			MAL2			SLCO1A2	KLF3		LRRC58			TMEM144			ROBO1	MYO10	MYO10	SPRED1	SERINC5	TMEM9			ITGA2B			KRTAP6-3	THEMIS		SUCNR1			NR2E1	DCUN1D5
	ATP6V0A1			TMC3			APOC4			METTL15	HNRNPU		NFATC2			DLX3			CARF			ODF2	HSF5		CCDC40			FANCD2			PI15	FOXP4		SLC25A24	C4orf33	RIMKLA			MRPL14			ZSCAN5B	PRTG		ZNF333			UBXN2A	KCNK5
	ZNF311			CISD2			MRGPRF			AC107021.1	MBNL1		TMEM151B			FAM118A			ALG10B			FBXO28	C11orf9		UBP1			PNPLA1			MEX3C	STEAP3		CBWD6	HOXC8	KDELR2			CDH4			NOL4	REPS2		HAUS2			SDHC	RNF185
	CDKN2B			CALB1			EXOC5			COX8A	MLL		C2orf88			C10orf126			SMIM17			HIST1H2BJ	ACTR1A		KCNC1			ATP13A3			C10orf10	CCND2		YWHAQ	SRSF7	ARRB1			CCDC9			BLOC1S2	SPOPL	SPOPL	ZFP69B			SLC2A4RG	LIFR
	HS6ST3			ACTL10			KLHL6			THEMIS	NAB1		FBXO42			C4orf45			AC022532.1			GINS4	ADCY5		LDLRAP1			SLC35A1			INPP5A	DLG3		VAMP7	SRL	MYO18A			NMD3			IDH1	REV3L		UBE2K			HSPA2	CADM2
	ZNF81			RBM47			RBBP9			MARCH1	RNF24		VAT1L			SERPINB2			ZNF302			WSB2	APLN	APLN	MX1			TFB2M			WFDC10B	DTNA		RP2	TMED8	SLC12A5			DUSP15			P2RY10	SLC6A4		GDPD4			BTBD3	FAM135B
	RNF146			CST5			TIGIT			CFC1B	SREK1IP1	SREK1IP1	CBFA2T3			ZCCHC6			FOXH1			ANO6	RASGRF1		ART4			YIPF6			PDE8B	ATP2B2		EFEMP1	FOXP3	WDR76			PDE7A			C9orf170	PKNOX1		NCK1			IKZF2	CMTM4
	TMPRSS11F			AC119673.1			GRIK4			FAM199X	GXYLT1	GXYLT1	IGF2BP2			SH3GL2			SOX2			QPCTL	DDX3Y		PAPLN			ZNF383			SFXN2	PKHD1		EXTL2	CLDN18	CCR6			LHFPL4			LYSMD3	RAD23B	RAD23B	TSC22D2			DRAXIN	ANKRD52
	SHISA4			TSPAN3			AEN			BORA	LRRC58		ZFYVE1			GMDS			ZNF740			EFS	MGLL		SIN3A			AP1AR			ELN	MED1		HTR2A	SLC12A1	ALKBH7			FLG2			SMIM18	RANBP2		KDM6A			MTTP	ZBTB8A
	NUMBL			TADA1			SRSF6			ZNF484	C3orf63		PLXNA2			LDLRAD1			NR2F2			ACBD7	CABP7		LY6G6F			ADARB1			PPTC7	PAX8		KIAA1239	DKFZP779L1853	ADH5			DRGX			HDDC2	WNK3		NEBL			LYRM1	FOXP4
	GSTM5			ZNF160			RSPRY1			HMGN3	NR3C1		GAN			EIF3J			CDV3			PCMTD1	CCDC93		MEGT1			TTC22			NDFIP2	VAPB		C3orf58	PPP1R17	CLMN			ECT2			MAP3K2	C1orf9		PROM2			CD1E	SIPA1L3
	ST13			BRWD3			CACNG8			PTPN20A	CDC27		BTBD11			CD244			VMAC			HMGXB3	DDX3X		LPHN3			CEP19			UBXN2B	TNRC6B		TTC30B	LACTB	MECP2			C9orf141			CD200R1	FAM13B		ABHD10			SEC31A	KCNC4
	PIK3IP1			CHRNA3			LIF			RP11-650K20.3	UBN2		ANKRD63			TBC1D22B			PPP1R1C			GREM1	MAP2K7		TGOLN2			THAP5			PLEKHG7	HIPK2		C1orf101	SAR1B	SPOCK2			CYSTM1			MEX3C	GPD2		ETV5			SWAP70	IGF1R
	MIER2			FUT5			RCVRN			AC090186.1	NOVA1		TAF1D			CABP1			CYP4F2			NUDT13	VANGL1		CBX5			NANP			SSTR1	ZBTB44		CNN3	WNT2B	USP49			SCUBE3			ANO4	RUNX1		CLDN16			HCRTR2	ELK4
	TRAF1			C1orf115			MYPOP			BRCC3	KCNK15		PPARA			ZNF488			ZNF543			C15orf53	DHX35		TMEM70			RUFY2			CCDC13	NUFIP2		ARSK	ACO2	UBXN11			CXorf57			COLQ	UBE2O		MEOX1			AC132186.1	POU2F1
	GNG2			HIST1H2BH			SRCIN1			UCP3	YWHAZ	YWHAZ	PRDM16			CLDN16			GGCT			S100A2	NCDN		GABRA4			DMRT1			DPYSL3	PERP		MTMR6	CSNK1G3	ABCF3			BICD2			MARCH1	CEPT1		SH2D1B			SLC13A4	FOXP2
	IVL			MRPL19			ZNF143			IL6ST	KIAA1432		FOXB1			INO80C			BCL6B			NEU3	LPHN2	LPHN2	TCP11L2			NEK5			GOSR1	NSD1		SMIM15	FGR	METRN			BMPER			C20orf85	HIPK1		BTN2A2			MLF2	SLC25A15
	RNF157			SYTL4			NRG2			UBAP1L	HIPK2		EFCAB6			ADAMTS15			GTF2H2C			ENTPD4	ARHGAP27		FAM63B			METTL4			ACSBG1	HIPK1		SPTLC1	TCF19	GMPR			COL2A1			RAP2B	ATRN		CARF			KBTBD8	TTBK1
	POLR3B			NECAP1			ZNF182			SLCO1A2	ZDHHC7		ZNF862			IL1RAP			CDC26			TGIF2	SLC35F2	SLC35F2	MYL12A			CNIH3			IPO7	SDK1		PRND	CDC14B	DICER1			SLC38A11			DARS	DOK6	DOK6	PLP1			THAP6	IPO5
	SCRT2			DCLRE1B			SUMF1			CD300E	ZFHX4		KIAA0930			ERMP1			MEGF11			GDPD2	RASGRP4		PTPN11			ADAMTS3			RASSF8	GOLGA4		FAM228A	TMEM117	RBM15B			ZFP2			KRT75	NUFIP2		PPP2R2C			ZNF483	CAPN6
	B4GALT5			HNF1A			RNF157			PCDHB10	ANKRD52		PIK3R5			FAM219B			CYLC2			RMND5B	DND1		C10orf105			SIRT7			DSCR3	ZFHX2		OXNAD1	DYNAP	SCAMP1			FTSJ1			FOXRED1	CDKN1B	CDKN1B	ANGPTL1			MMP28	HIF1AN
	BRI3BP			NARS2			SH3GL2			ASB11	ANO5		TNNI1			RAB9B			GCNT2			OPA3	DUSP3		MYLK			ZNF214			PKIB			KIAA0040	CCL26	TRAF6			ZSWIM1			RPL17-C18orf32	KCNMB2	KCNMB2	BEND6			CLHC1	PGR
	FBXO45			FAM63B			MASP1			SNRNP27	ILDR2		SLC4A7			SNRNP200			EPDR1			SERPINA4	ZNF704		ZEB2			FCER1G			DDI2			ATL2	SEC22C	PCSK7			EGFL7			NACC2	PRKRIR	PRKRIR	MARCH1			TMED9	FZD5
	ALDH1A3			TANC2			FMNL3			COL24A1	GNA13	GNA13	ST8SIA2			ONECUT2			RBM38			GRK4	ADAM19		ATPIF1			SOHLH2			E2F3			LPP	LYRM2	CDON			C2CD4C			ERH	WHSC1		ASCL3			POU5F1B	ONECUT2
	TESK2			CRIM1			BCL7A			TMEM33	ARHGEF9		LRP10			KIF3B			TRAPPC6B			DOK6	PRRC2B		ATP5E			KLLN			MAT2A			CBWD2	PRDM16	TPST2			SHISA5			SPRY1	DTNA		MSANTD3-TMEFF1			TBPL1	PSD3
	PRR5L			SCOC			ARHGEF38			RPS16	MEX3A		DNAH3			GPX6			CCDC58			SLCO2B1	MBNL3		FAM180B			ODC1			GON4L			PUS3	PRLR	PCNP			TSKU			GRPEL2	FAM20B		DIRC1			APOLD1	TTYH3
	NOC3L			AL161915.1			KIF2A			RP11-295D22.1	SAMD8		EHBP1L1			TTC26			YAE1D1			C14orf79	DES		SLC5A6			NMNAT1			WFDC10A			PTGER3	SLC29A2	TNIK			TMEM173			TOP1	LPHN2		RAI2			SSX4B	EIF4E3
	CD40			RNMTL1			CT62			PTPN20B	DNAJC18		RNF112			CPEB2			ACTL6B			FGF9	APBB1		TFEC			CACHD1			EGLN1			PRG4	AMIGO1	KIAA0141			UBE2G2			ATP5F1	SEC14L1	SEC14L1	AC002451.1			AC124890.1	CACNG7
	BARD1			CREB3L3			TLL1			TCHH	CNOT6		FOXN3			RP11-93B14.6			ANKHD1-EIF4EBP3			SMARCD1	ZCCHC14		RDH10			POLE3			WAC			SLC25A32	GPX3	MON1B			SNAPC2			UBL3	AFF1		RCHY1			GNAQ	SRRM4
	ZNF645			UMPS			AC106873.4			FAM216B	LAMC1		ADAM12			LUZP2			EVA1A			MET	RAB11A		TRIM8			DOK6			PAK3			KCNA4	FAM72C	ZNF480			TAGAP			C5orf28	EPS15	EPS15	PRRG1			KRTAP2-1	TRIM9
	CDH13			MAPRE3			H2AFB1			GIGYF2	CELF2		C3orf36			TMEM100			NOS1			CDH26	SH3BGRL2		HIST1H2BF			C1orf131			DCX			PCDH8	GSG1L	MKKS			ANAPC13			MAGEB6	ESRRG		RP11-386G21.1			TSLP	NPLOC4
	DDIT4L			FBXO45			C17orf105			TTC26	BEND3		PIGO			RNF144A			REEP1			BCL2L13	ABR		PEAK1			CDC5L			CYP4F11			TMEM144	DNAI2	FTO			PRDX1			TRMT13	SUMO1	SUMO1	TMEM139			GRAP2	CYBRD1
	RNF11			CRADD			B3GAT2			MRPL35	NAA11		TGFBRAP1			KLF13			SSBP1			VPS52	ZNF219		FOXO1			RPGRIP1			NLGN3			IGSF5	CRIM1	TCF21			SPSB1			PCDH11Y	42250		ANKRD22			AKT3	BBX
	COL19A1			TRMT1L			KPRP			NLRC3	RAD9A	RAD9A	GPRC5B			AP3S1			DUSP16			CDC42SE1	RIMS1		N4BP1			EIF3J			KDM4B			RP11-463J10.2	IKBKAP	ANKRD28			SFXN4			ACSM3	PPP1CC	PPP1CC	LCLAT1			C1orf111	NUFIP2
	PDXP			WNT6			CD247			EMB	DNAJB12		GABRA2			SLC36A1			IDS			OSTC	MED29		NUAK2			AC138655.1			HMBS			CDH10	FTSJ1	COX20			SP140L			TMEM50A	LYPLA1		MAP2K7			WISP3	QSER1
	ANKMY2			AMTN			CAPRIN1			LILRB4	GABPA	GABPA	RASA3			ARHGEF37			CCDC102A			FOXRED1	MMP15	MMP15	YWHAG			TMEM52B			HAUS6			PNISR	POP7	ZBED4			LRP2BP			LRPPRC	SOAT1		INTS2			SLC7A14	ELFN2
	SPARC			EOMES			USP8			MED30	PPM1A	PPM1A	RIMS3			EIF4G3			SYT10			CAV2	CNIH2		H3F3B			KCND2			VSTM2B			USP1	CCL21	NSMCE1			SLC5A5			PDE7A	COL4A4		UGT8			EDIL3	ZADH2
	KITLG			CCZ1			KIT			ADM2	FAM117B		SNAP29			CNR2			LONRF1			IGF2BP1	ACOX1	ACOX1	PDE4C			LAMTOR1			CERK			CPVL	NPAS3	PPIL1			R3HDM4			CA2	SRSF1		CDCA7			BAI3	NTN1
	PTGES			GPR26			TMEM86B			DOCK1	NEGR1	NEGR1	SIRT2			RP11-863K10.7			DIRC1			SNAP23	UBL4B		ITPRIPL2			B4GALT4			KRT81			SSPN	EPB41L1	NDUFA9			TOE1			NHP2	KCNJ3		C6orf120			KCNIP3	NFYA
	AC104667.3			P2RY1			HIPK3			SCAMP1	STX3		ZFAND3			RP11-422N16.3			FBXO28			ANKRD55	ST3GAL3		H2BFM			TM4SF1			TMPRSS11A			FAM103A1	CACNA1I	C9orf3			ZDHHC20			SLC25A31	SLC1A1	SLC1A1	GNS			SAMD9	HIC2
	RFC4			DPH6			CDX4			HMGN1	ENAH		NFATC3			L2HGDH			MEX3C			ZDHHC22	DBT		C5orf51			ODF2			KCNA3			RP5-1052I5.2	RBM45	GALNT8			METAP1			PGD	GCA		ADAMTS17			PI15	VAMP2
	C3orf27			PUS7			TGFA			SNX11	MTX3		THSD4			CCBL2			RAB13			SLC25A18	RBBP4		CSF2RB			MS4A14			STAM			RBM26	AKAP12	GATSL2			RRP36			MED12	RALGPS2		ASB8			CTRC	PRIMA1
	PER2			TRPA1			SOX9			TFAP2A	PAPOLG		LRP5L			IFT80			TMPRSS11B			TMEM117	SCN3B	SCN3B	GABARAPL2			BTN3A3			TMTC2			SLFNL1	IKZF1	CACNA1B			SLC1A3			RRAS2	FAM105A		TMEFF1			PHF16	CCNT2
	RPUSD2			DHX32			RAB4B			GPATCH11	SPARC	SPARC	MCTP2			FKBP14			ANP32E			CDRT4	C14orf43		NPRL2			FAM45A			KPNA1			IFT57	AIM2	ZBTB20			HNRNPAB			TSLP	OLA1		PGRMC1			RGS19	MFAP3
	CYB561D1			S100G			PLAU			IMPAD1	HAPLN1		ZNF200			STAT2			KALRN			APOBEC3A	IPPK		KIAA1024			SLC7A6OS			PRDM10			TPTE2	DRAM2	NUP188			HDHD1			CORO1C	BET1		RUNX1T1			TEX9	CCDC6
	ADIPOQ			C12orf50			TSTD2			MORC3	CUX1		UBE2L3			MARVELD1			SLC35E1			ZZEF1	EFNA1		PCDH17			REEP3			PLD6			HNRNPDL	CLCA2	GNB2L1			CTSG			TTC39B	DCDC2		IPCEF1			CFHR5	MXD4
	RAC3			BAP1			LDB2			LRRC19	AGPS		AMER2			MYRF			DRAM1			ITFG3	CCL21		SYT6			LRRC8B			BMP5			FAM122B	HBS1L	SPPL2A			YPEL1			ERN2	SC4MOL		RAB33B			VPS72	BAHD1
	LANCL1			UCK2			PLSCR4			CENPBD1	RPS6KA6		RRM2			AL357673.1			ERAP2			ANKFY1	SMARCA5		ROR1			NFATC2IP			SLC2A14			RNF44	VKORC1L1	SYNPO2			CDYL2			LRRC31	ST8SIA1		QRSL1			PLEKHB2	PEG10
	RSPO2			NUP153			MS4A14			RP11-644F5.10	KY		SNRNP48			TMEM222			MFN1			RSPO4	SPPL3		CELF6			MBTPS2			MYL1			TM9SF3	MUC19	PGP			SPRY4			C11orf91	ACVR1C	ACVR1C	TNFRSF21			TNFAIP8	ZNF148
	RNF150			HHAT			RFXANK			WARS2	ABCF2		ANKRD33B			GSX1			RP11-766F14.2			CEACAM19	SLC39A9	SLC39A9	SLC10A1			RNF182			TMEM183A			AKAP7	FCAMR	THOC5			KCTD9			ASF1A	ADCK3		NGEF			NAMPT	SBK1
	TBL2			SLC22A10			PTX4			MBD4			C20orf144			VSTM4			SLC25A41			SLAMF6	USP47		STK40			SNUPN			GRIN2A			ACTC1	TGOLN2	WDR7			CNPY1			MAGEA10	NPEPPS		FAM133A			LCE2B	CLYBL
	INTS6			TMEM257			CREG2			KRT39			COL5A1			C1orf87			FCER1A			KIAA1407	TRIM33		NTMT1			CYB5R2			QSER1			PPP3R1	C2orf43	PUM1			ABCC12			ZNF568	SDC2		PGRMC2			FAM222B	CLCN5
	SLC6A12			LPGAT1			AC022498.1			FBXW7			SLC33A1			DCTN3			CCDC62			TRANK1	MED1		FGF2			LGSN			WLS			DFFA	ABCC1	PRMT3			SLC17A8			TCEAL1	ZBTB43		FOXE1			KIF2B	TNPO1
	CCDC85C			DCN			FSTL1			FAM222B			STS			LMOD3			NARF			C9orf170	VAPB		GJA1			SEH1L			RGS17			FGA	BEST1	RNF130			PPP1R26			PKD2L2	ZNF654		DENND4B			ARRDC5	DPY19L1
	CABLES2			MBP			KRTAP4-2			WNT9B			SPCS3			AHCYL2			RP1-170O19.20			TXNDC12	CLYBL		YBX1			MAP7D2			PRDM1			HAL	ANKRD16				CLCNKB			KLHDC2	KIAA1467	KIAA1467	DOK5			PRICKLE2	LARP1
	FMO2			TMEM26			TMEM44			EXTL2			PPP1R11			CNGA2			PBX3			FAM173B	CTIF		C17orf97			ARHGEF39			IPO8			UHRF1BP1L	SNAPC5				BCAT1			SH3BGR	HOOK3		WDR36			LCE2D	ZNF618
	RHOD			TMEM178A			GOLIM4			PIK3CB			SPRED1			SPTBN1			UBXN2B			ALAD	BSN	BSN	EMB			STX12			FAM3C			ZNF569	TTC28				SENP7			MSANTD3	ASB15		CDKL1			TMC4	TLL1
	LCOR			RAD9B			LAMP5			KIAA1328			TNFRSF13C			SLFN13			ZBTB8B			MICALCL	SRRM4	SRRM4	PCGF3			PPP1R1C			WNT16			BTC	MT-ND4L				BCKDK			PSIP1	RAP2B	RAP2B	C7orf76			PMF1	RAP2C
	FRMPD2			B3GNT6			FAM57A			ZNF615			AC027763.2			PTPRM			GDF9			LPHN2	CHRDL1		HMGA2			VCPIP1			TLL1			TMOD3	NHSL2				TMEM86A			CTNNBL1	AAK1	AAK1	KMO			PKP2
	TOP2A			CACNG4			TLCD2			TCHHL1			STC2			LDB1			CD93			CCT6A	RGS7BP		FRMD6			MATN3			CCNDBP1			SCN2A	ST8SIA3				PRR3			SDF2	HIC1		EYS			ARHGEF2
	STK4			CXorf61			PEX5L			TRAPPC6B			KDSR			IRF6			LYZ			MC2R	PCLO		DUSP16			RBM38			SLC25A27			UBR3	ZNF365				AC069547.2			PBLD	GNE		KCNA2			FUT9
	SREK1IP1			AKAP8			NETO1			AP3B1			HELLS			DTD2			TNRC6A			INO80	CYB5B		C17orf74			FCHO2			FAM155A			CNGA3	DNAJA2				KRTAP9-3			IARS2	MMAB		TMEM252			THAP1
	NOL9			XK			ZBED3			ANKRD49			FNDC3A			KCNC3			IDE			RNF112	BTBD9		FAM115C			CDC23			CTA-299D3.8			TLR10	LIX1				MOCS2			SIPA1L1	JAK1		DPY30			GALNT3
	SMYD2			KATNBL1			MYO9A			HCAR3			PRKCA			EIF4E3			C10orf68			EMB	QKI		PKIG			MTF2			ATPIF1			RDH13	NAT14				SUPT4H1			EPHX4	NFIX		PHIP			MSL2
	TMSB10			SLAMF8			C1QTNF2			MOB1B			ZNF583			PPAPDC2			ZNF846			MCM4	RPL22		ATP8B1			SMYD4			NARG2			TMEM33	CD80				PCMT1			RRH	LCLAT1		XKR6			CADM2
	FEZ1			HSPA4			LAIR1			HIST2H2BE			PACS1			ADAMTSL4-AS1			PI15			RARB	SYNGR1		MCHR2			STK36			SLC6A6			C3orf80	METTL10				ACTR3B			SPPL2A	MED13		MTOR			POLE3
	PIAS3			POC1A			CLDN22			GCLC			VPS13D			KCNH1			PCDHB14			LIX1	FAM102A		FGD4			SLC26A4			BRICD5			C12orf60	SRP54				MAP6D1			HEXIM1	TLK1		PLN			LY6G6C
	MXD1			C7orf49			PRKAR2B			SCAF11			CLIP2			PRPS2			DKK2			ZNF616	FAM123B		XYLT1			VPS13B			TMCO5A			FBXO21	KCNS2				C4orf45			KLF3	TMEM55B		CBR4			ATF5
	INSIG2			TRAT1			ZBTB44			KRTAP4-4			NPTX1			CSGALNACT1			XCL1			NXPH3	ANKH		OSTN			FMO2			PGRMC2			FUCA1	MDGA2				KIF3B			AGO2	PROSC	PROSC	TMEM236			CDCA8
	MPP7			ABHD4			NIPAL1			NHLRC2			MYOCD			GRIPAP1			LZTS3			RNF185	DNAJC11		CYB561D1			SERPINB13			AK4			GOLGA7B	ID2				MAP3K1			CENPK	IGSF8	IGSF8	TMEM236			SFT2D2
	PRDM9			C12orf65			TNS4			EPHA7			CCDC93			PFDN6			IER5			MSTO1	HMGA1		TMED7			ZNF585A			EDN3			PRPF38A	ARHGAP36				RP11-268J15.5			RALYL	HNF4G	HNF4G	DNAJB5			TLX1NB
	CNOT8			PUM1			FKBP10			DPY19L4			MAP2			NCL			TVP23B			CCDC107	SOX12	SOX12	NCBP2			CYB5D1			OTX2			ZNF692	FRAS1				TMEM127			MED6	MTF1		GPR85			ARFGAP2
	AAK1			GEMIN5			PPARG			HDC			GPT2			RUFY2			C1QTNF7			PYCR1	FOSB		SV2C			KIAA0319			PPP1R3D			PPM1B	ETNK2				TMEM81			CCDC71L	STRN		ERMP1			FSTL5
	LSM11			STAM			ANKRD65			CDA			TENM3			RGS20			UBTD2			MAP3K9	DRP2		CETN2			PCDHB17			ATF2			PSMC6	FAM104A				GFRA4			GUCA1C	LBR		STRADB			ADRA1A
	ART1			PRMT6			ARSK			MIER1			BDH1			DKK2			EIF3H			RERG	CLDN19		CHCHD5			CPNE8			SEC63			C16orf87	NEK1				MARVELD2			SAFB	PNRC2	PNRC2	KLK7			TRMT13
	PLXNA2			DQX1			DNAJA3			TOMM5			TANGO2			PPP1R3E			ARNT			NAPG	AQP4		TRIM39			ZNF655			JSRP1			YWHAE	ZBTB41				INTS9			MMP8	TNR		SBSPON			SIAH3
	PALLD			IKZF2			TYROBP			BOD1L2			DNMT3A			SLC1A1			FLVCR1			EIF4A1	MTSS1		NF1			GPM6B			MED31			MSTO1	ASXL3				MAML2			NMUR2	ADRBK1	ADRBK1	SLC25A34			PLEKHG1
	PURG			ABL2			SGCZ			GNA13			TMEM110			F3			KLLN			FCGR3B	GDF11		KCNK2			ACER3			B3GALNT2			PQLC3	LCP2				FHL5			VPS37D	TXNRD1		RP1			RNF182
	POC1A			METTL21B			RP11-343C2.12			HOPX			SHANK2			APOO			TMEM165			DDIT3	RUNX1		RADIL			RBM41			GLP1R			KIAA0087	ADAR				PRRG1			ZNF791	CS		CAMK4			TTC23L
	FOXP3			CDC7			PIGN			SMIM19			YWHAZ			GAL3ST4			C2CD5			CHST7	HEMK1		DACH2			PTPRR			INSL5			PID1	CTGF				CDH26			STRA13	SLC4A4		NAALADL2			ADAM8
	SNUPN			SRP14			IRS2			C4orf33			C2orf82			DIRAS2			EIF4B			SLC45A2	NUFIP2		ETNK2			S100PBP			RUNX3			ATP11C	SPRR2B				TMEM52B			GEN1	NUDT21		FAM3C			ZBTB8B
	BEND4			ORC2			NUDT5			ARL10			FRMD4A			SEPT10			FCGR3A			FAM86A	KRT33B		APPL1			FAM129A			FGF14			TMEM255A	COL4A6				CERK			C10orf118	SAFB	SAFB	RHOQ			ZBTB37
	ASB16			GSDMA			PELI2			SRP72			CASC10			STAR			GSTA4			WDR82	ULK2		LRRTM2			SLC9A6			SLMO2			PDCD6IP	DGKB				TPH2			KIAA2013	ZNF793		SAV1			LYPLA1
	AMZ1			GYS1			IL1RAP			CLYBL			SHC1			MRC2			CCL13			ZNF549	TOMM34		HAS2			ZNF81			ALCAM			IL36G	SPZ1				LAIR1			IGSF8	FKBP5	FKBP5	KCTD15			CASP3
	RB1CC1			BTK			ZNF496			ZNF268			TNRC6B			NKAIN3			RAX			SLC52A2	SEC14L2		TBP			UBA5			SLC3A1			MOSPD2	SLC25A27				MAT1A			CCL7	ADCY1		VWDE			ERCC6L2
	HECTD4			GCSAML			SLC5A12			EPT1			MYCBP			HRCT1			ANTXR2			DNAJB14	KRTCAP3		TMEM156			NDFIP2			ZCCHC2			TRA2A	C10orf131				E2F7			SLC1A1	CASK		MID1			IMPG1
	POLR3G			C1orf106			STARD6			MS4A14			ARRB1			ZBTB21			CTTNBP2NL			SRRM4	SENP5		HYLS1			GBP4			ZNF624			MOB4	BTG4				GRM7			SNX5	ALDH1A2		TEAD1			AES
	MGME1			TIMM21			PLSCR2			ATP10D			RNASEH2C			GOLGA7			FOXRED1			PNMA6B			MAFG			ATXN3			TCERG1L			TCEAL1	OXCT1				GOLGA7B			TMEM56	KATNAL1	KATNAL1	CDX4			RNASEH2C
	KIF3B			TRPS1			TMEM218			PKHD1			AFF1			CLTA			C8orf4			RSPH6A			HLA-DOA			NDST3			CDH19			PPP1R8	ARHGEF18				GCGR			MSMO1	AMBRA1		ZNF747			SLMAP
	SPDL1			AC002451.1			CEP135			ACADSB			CRTAP			NNAT			KRTAP9-2			VIPAS39			SMIM9			VTI1B			RALBP1			GMPR2	PLN				TMCC2			BCL2L10	NT5DC3		LUZP2			MN1
	EVI5			NPTX1			CREBRF			MYLK3			GJA9			SCGB1C1			SLC17A8			SLC39A9			SRL			SLC25A53			PUM2			FBXO30	FAM72A				AC007375.1			FDXACB1	MAPK1IP1L	MAPK1IP1L	CMPK1			COQ2
	RNF4			OVOL1			KIF16B			TRDN			KCNMB3			PIP			RHOU			TSR2			FOXP2			MOGAT2			RP11-195F19.5			HBG1	FAM72D				CYP46A1			ZBTB2	KCNAB2		CLN5			RP11-192H23.4
	RPS19BP1			PIGT			DIAPH2			MAP3K8			ASB1			RP11-94B19.4			OR6F1			TAP2			CPA6			C21orf91			C6orf100			CLEC1B	ATP10B				KRT72			UHRF1BP1L	ZDBF2		TMCC3			OR5B2
	CMC2			SSR3			SREK1			ZNF169			ATP6V1C1			CD28			XKR4			PNMA6D			MAP3K2			CDKL1			PPM1J			TCF24	RAPGEF5				HMGN2			TMEM150C	GNPNAT1	GNPNAT1	GIMAP8			QKI
	LHX9			PIGY			SGSM1			KCNE2			DBP			C18orf32			SYNPR			TM9SF4			CCDC68			NBEAL1			WDR44			KLF3	ADAMTS18				TAL2			RGS1	ATP11C		FBXL7			UFM1
	GSTM4			TNFRSF19			TBCK			PRRC2B			ZBTB40			MATK			LHX5			PALLD			AL031663.2			TMEM254			CSMD3			C21orf91	ZNF225				CTSF			PARD6B	ZBTB44		FAM210B			AKTIP
	CLRN3			UBE2V1			GNAQ			AGR3			MTDH			DYNLT3			DCK			ADAM8			LMX1A			CCDC141			ANKRD49			LIPA	CAPZA2				ACSBG2			ISCA2	TOX		IRGQ			2015-09-03
	KIAA1875			ASCC3			ANKRD34C			ARL8B			FOXD3			VGLL2			KXD1			TPRG1L			CYP4F22			GOLGA7B			GNG5			ACTR3	TGFBR3				MAPKAP1			POF1B	ACTR2		PPIH			WDR26
	MOCS1			MIS18A			FOXO3			WASF3			RP11-17M16.1			POLQ			KCNJ13			ENTPD5			CECR6			RAB35			CREB1			FBXO28	TEDDM1				C19orf12			NUAK2	E2F7		MAP4K3			CDV3
	ECT2L			OTOR			DCTN5			CHST7			FMNL3			REM1			FAM178A			HEPACAM2			CTTNBP2NL			TAF7L			MFAP3L			GPR18	TTC30B				SPIN2A			POLR3B	CHST3		MPP5			GAPT
	KBTBD3			CIRBP			IQGAP1			CT45A4			KDM5A			RP11-363G10.2			FIGF			PRKAA2			CCP110			FNTB			RASSF5			FGF7	CAPN2				GDF9			MTX3	DDX5		CARTPT			RASGEF1C
	ORMDL3			PHTF1			KRT10			HSPB8			FAM179A			TTYH3			RLIM			CYP27C1			MPP6			MORC1			DOK6			CREBZF	C9orf57				INHBE			STOML3	GALNT12	GALNT12	CLEC12A			CNTF
	POMT1			GPR83			TRIM41			C22orf24			SCUBE2			TSPAN15			RAB3GAP1			C9orf171			TMEM167B			CCR1			RRM2B			FRS2	FAM72B				ARCN1			MAGEA4	SSH2		VWC2L			CTSO
	VWA3B			COL4A6			MUC15			RGS13			SLC22A3			STAP2			CST3			CANT1			BCL7A			DCUN1D1			THUMPD1			ELOVL2	RAB9A				PHF6			SPTSSB	C9orf170	C9orf170	DAAM1			GLP1R
	PCYT1B			CST2			MAP2K4			VAV3			BZW1			KIAA1024L			HOXA9			UBXN10			ZNF652			SNX18			ZDHHC20			ARHGAP12	E2F5				TRIM34			OGN	ANKRD27		NOP2			AC119673.1
	CAMK2D			CCDC50			AKAP12			PXMP2			HOXD9			CD86			FNBP1			ASB10			BCL2L2-PABPN1			DAZAP2			KIAA1737			TBX4	KLHL6				PEG10			RPE65	PTPRN		NPHP3			ZBTB34
	LPXN			ZNF212			SPR			TMEM126B			CNKSR3			IK			PURB			PHACTR4			HECW2			BMP3			ITGAV			BCL2L11	TMEM170A				ALS2			TWISTNB	ENC1		CLIP4			ZNF558
	MEF2BNB			IDH1			GXYLT1			PWWP2A			LBP			SFXN3			VBP1			PDAP1			RIC8B			F13A1			CHMP2B			MT-ATP8	PTPN22				SEC14L4			NUP43	TMOD2	TMOD2	MAGEB2			FCER1A
	CYP3A5			USP8			CD8A			BFSP2			RAD18			RTN4RL1			FAHD1			APOL3			CIC			RP11-625H11.1			RTKN			KIAA0101	MEGF11				TAPT1			SPG20	ADRA2A		MSL2			GPR83
	ELF5			AC117834.1			KIAA1549			KRTAP4-8			SDC3			SS18L1			MUC13			AC132186.1			ACTR2			TTC30B			SLC2A3			CBWD7	RP11-527L4.2				C10orf11			IGFBP3	PPIF	PPIF	EFCAB3			TTC7A
	MYADM			SOWAHB			RUNX1T1			GFRA4			ZEB1			NR1D1			NLRC3			FRMD8			GIPC3			NLGN1			ESR1			MLANA	HMGN1				PLEKHG1			SKAP2	MTMR10		KCNA4			ANKRD6
	TAB3			NEK10			ZBTB33			FAM184B			ERCC6L2			LY6H			FAM120A			ANKRD54			BEND3			DCDC2			CAPN7			MAGEB2	CCL16				RP11-834C11.12			RNF11	RBM25	RBM25	TAS2R1			MS4A1
	AC138655.1			GNG12			SLC23A1			MARCH2			MRAS			MYCBP			GINS1			CDIP1			BRWD3			YAF2			FAM96A			WISP3	GSN				SFRP5			TBC1D15	PDPK1		GLTSCR1			CCK
	MRPS27			ZNF623			ZFYVE19			NUP43			RNF20			SLC9A6			PLEKHF2			SCN5A			EOGT			AP1S3			PCDH7			SLC25A51	AC015987.2				E2F5			ADHFE1	USP9X		STARD7			RPL3
	DERL1			SKAP2			CANX			AGBL2			TSKU			LMCD1			PAPPA2			ANK3			MTMR2			CLDN11			NCF4			CEP57	AL354993.1				ITK			MKRN3	USP9Y		ZDHHC7			SAMD10
	FAM89A			C14orf182			AMIGO3			RNF169			ERG			CCDC149			LHX4			SCCPDH			DGAT2			RSRC1			HIST1H1A			RDH11	COL6A6				MAPK8			DYDC2	HS2ST1		IFI44L			PLEK
	EFNA3			GTF2I			PRKCE			NKTR			C6orf203			SMCO3			ARFIP1			TBC1D14			KRTAP9-6			THSD7A			ST8SIA4			MAGEA9	ZNF398				NME9			ERBB2IP	SATB2		C2orf43			NKAIN2
	CACNG6			MAGT1			SPTLC3			RPTOR			ZNF622			MKX			VPS36			C14orf144			BHLHB9			HAPLN1			FAM174B			GUCA1C	CGGBP1				WT1			BCAR3	TRIM63	TRIM63	CDC20B			TUFT1
	KRTAP17-1			GPR174			TBC1D8B			HCAR2			MAPKAPK5			ADCY10			IDNK			LRRC58			KRT36			HHLA2			KAL1			GLRA2	CASP5				FGF10			LIN54	NUS1	NUS1	MBNL1			SGK494
	ARL2BP			TRIT1			SCRG1			GABRG2			APTX			GRASP			EBNA1BP2			CCDC69			SRSF6			NUDT5			WASF1			KCNG3	ZFP36L2				UBAP1			ARL6IP5	CHSY1	CHSY1	TCEB1			ATPIF1
	TMEM33			C19orf12			CAND1			KRTAP24-1			CISD3			REEP5			SLC17A4			CLLU1			CMC2			AKAP6			CA13			FHL1	SULT1C2				SPOCK2			INSIG2	KIAA1549		TRIM44			TAPBP
	DPT			FAM45A			DCX			CELF5			SLC2A4			SELP			ZNF217			AJAP1			NRAS			MYOC			HAND2			CAP2	PCDH9				ZNF23			SPSB4	LHFPL2		RBM41			UBR7
	MAPRE2			BEND6			IL15			RAD21			BRD3			PIGH			KIF21A			CD52			OR51D1			PCGF6			ADH1A			GRM6	PIGK				AMICA1			RAB8B	CAV2	CAV2	PCGF3			ZNF106
	AQP3			SNTN			KCNJ1			STXBP3			PHB2			ANKRD49			ATP6V0A2			CEP112			C6orf89			ORMDL1			ALKBH6			UPF3A	PITPNA				PTTG1IP			NAP1L3	CAPRIN1		LOH12CR2			RP11-451M19.3
	LTB			VPS36			CNTN5			OXCT1			DLK1			ABR			OR52K1			GBX2			CAMK2N1			FAM118A			SENP2			CDKL5	RUNX1T1				TBC1D8			SAFB2	NUPL1		SLC47A2			DRD5
	TUBB4A			ZBTB41			IRF8			NIPSNAP3B			TOR1A			KRTAP26-1			CTDSP1			UBQLN4			OCLN			ZCCHC12			CERS6			B3GNT2	ZBTB43				MICALL1			AC107021.1	CLDN12		DDX31			CDC14A
	EHF			NR5A2			C6orf201			NAALAD2			VPS53			RP11-770J1.4			KLHL23			STAT3			C7orf50			KCNG3			CCDC28B			LUC7L	RNF24				TNRC6A			PRAME	FAM175B		C10orf53			GCSAM
	DNAH10OS			KDR			HN1L			C20orf24			PAK2			PNISR			KCNT2			PPP1R1B			TMEM132C			PELI2			CDC14A			ARL15	AL117190.3				ZNF671			LONRF3	SOCS6		S1PR1			SWT1
	ASCL2			HSPA5			MYLK4			SNX31			DNLZ			RPRD1B			ZDHHC23			PLB1			RPL7			SPAG1			NDUFAF7			SRRM5	HSF2				NEDD9			RPL23	CHUK		PIRT			SYDE1
	C17orf104			ARHGEF2			NR4A3			FAS			ASTN2			PCBD2			RNF138			TXNL4A			KBTBD3			EPGN			BTG4			CEP135	SLC7A14				DCTN3			NCBP1	DUSP5	DUSP5	CLINT1			BNIP3L
	CRCP			BAIAP3			ZBTB43			IFT57			C11orf96			OTUD7A			RHO			GYPC			NAA30			ITGA3			SBDS			NLGN1	C6orf106				KCNJ12			ZNF611	KIAA0922	KIAA0922	HNRNPU			GNAO1
	ACSBG2			DDX43			OPCML			C12orf4			LOXL3			MTHFD2			DLGAP1			TRAK1			MRPS35			GALNT13			SLC17A1			EEA1	RELL1				AC006946.15			ZNF7	CCM2	CCM2	PKHD1L1			TUSC3
	FKTN			OPA3			SYT1			IFNE			MSX2			RP11-114H20.1			CHRNA7			FOXO4			ADA			GLRA3			ING3			ARF6	HPS5				HOXC12			KIAA1598	SHC3		MTSS1L			METTL14
	FAM163A			HYAL4			ALOX5			APOBEC1			RAD50			TMEM134			SLC16A6			MCHR2			RGMA			CREBL2			MEF2A			PROS1	CIDEC				CCDC115			HOXC9	PIP4K2B		COMMD2			RNF125
	CYSTM1			RP11-295D22.1			RHD			PDZRN3			VANGL1			MCTP2			RFXAP			ADM5			VCAM1			ELOVL4			SGPP1			ADAMDEC1	PGLYRP4				AMDHD1			MYH2	FAM126B		ZNF417			POLR3F
	SNPH			OLFML2A			CILP2			CXCL11			WDR81			DLEU7			SPIN2A			LYRM2			GIMAP8			GK			PIAS2			NUPL1	CYP4F2				ATP5J			ZNF788	NRK	NRK	C9orf62			ONECUT2
	ZNF585B			SUMO1			LTBP2			KRTAP9-2			RAP2B			RARB			ZNF354C			PES1			GLCE			SLC39A9			SLMAP			LRRC73	SP6				RP11-766F14.2			CUTC	ENPP6	ENPP6	ANGPTL2			C2orf73
	DSCC1			TFG			CCDC177			CTSC			CADM1			CAV1			ZNF705G			GRK7			WNT5B			COL12A1			PAK7			BRMS1L	GLIS3				UBE2J1			GJA1	C11orf91	C11orf91	EFNA2			TMEM35
	CD3D			PCNP			CDHR5			TGIF2-C20orf24			ISL2			FRAT2			TLR3			BNIP1			USP4			ZFP2			MMGT1			PPP1CC	CSGALNACT2				PLEKHA1			ALG6	PURB		BMP2			GAR1
	POLR3E			BIVM			DNAJC19			ABCA13			MXD4			C1orf115			IFIT2			AFF1			PPP6C			SEMA3C			WNT6			DNAJB4	ASCL4				TRMT1L			GPKOW	MYH1	MYH1	FABP5			RHOB
	RGS5			KIAA1524			FAM168A			RAB27B			PANK2			PIAS4			PTGES3			ZNF641			PVRL1			SOX21			FANCD2OS			C11orf74	SLC17A6				ARSK			C2orf74	TMEM2		TLR7			AP3S2
	STX17			CD160			RP11-93B14.6			ARSK			KLHL30			ZSCAN18			TUSC1			MGAT3			TRPC7			FAM65B			DMRT3			LRRIQ4	MDGA2				MET			C12orf44	FOXK1		UBE2Z			UBE3B
	CPN2			FUT6			ZEB1			DTD1			KCNJ13			ZC3HAV1L			PLEKHA8			LEPROT			MT-ATP6			ZFP3			ALG3			FGFBP3	KB-1980E6.3				ZYG11A			WDR25	ANKRD50		ZNF234			RP11-159G9.5
	WDR48			PAQR3			METTL7B			KRTAP17-1			LMBR1			ARID5B			EN1			DOK1			KLF12			NECAB1			RAB11FIP2			GEMIN2	AC013269.5				CCDC96			CUL1	UBE2K	UBE2K	KCNE1			PKD1L1
	ATOX1			FAM49A			VCAN			SLC5A5			TVP23B			WNT7A			ESRRG			FAM83B			KRTAP9-4			PLD5			C10orf55			ZNF415	SYPL2				CD300E			KDM6A	PPM1A		KBTBD7			SOCS5
	MREG			CHMP4C			GPR133			ELOVL2			GRID2IP			TSPAN12			MARCH1			XK			RP11-363G10.2			CLHC1			GAP43			PECR	AASDHPPT				ZNF148			LLPH	LPP	LPP	SERINC5			INO80
	SOX9			CCBL2			C9orf152			SCN1B			GALNT8			PSKH1			SLC9A2			RGAG4			FDXACB1			GNG12			PHF6			NYAP2	TBX20				GJD3			CCAR1	FUT9	FUT9	EBPL			VIMP
	AC090186.1			HKDC1			KCNJ10			BIVM			ILDR2			UBE2QL1			RABGAP1L			HES5			FAM71C			TMEM215			CD44			SLC35F3	BMF				KCTD14			C12orf75	ERP44		AMER3			IL36RN
	CPLX2			PRR11			CDK14			C5orf24			UBE2QL1			OTUD3			MON2			RASAL2			DISP2			EVI5			TUBG1			MDGA2	SLC25A48				RP11-867G23.8			SLC25A3	MYH4	MYH4	SYTL2			MPZ
	SV2C			CCL3L1			BRF1			ZBTB25			PLG			NHP2			HDGF			GMPR			LAPTM4B			BTF3L4			CYP4V2			RBM48	SLC38A7				ABCF2			TMED7	CHST10	CHST10	NR1I2			TAP2
	FIGF			ANAPC13			HTR1D			GABRA4			SH3TC2			TBX10			RNF139			SSBP3-AS1			FBXO44			MREG			FOXG1			PTHLH	YIPF5				NR4A3			PTPLB	PARD6G		SMYD4			DIO2
	EIF4E3			FAR1			DPY19L3			CDK17			HSD11B1			CCDC23			FSHB			RAVER1			GPATCH2L			ITPK1			NPVF			CCDC146	SETD3				TPP1			TRAT1	TNFAIP6	TNFAIP6	HIST1H2BF			ASTN1
	CYB5D1			SYNJ1			LEMD3			ISCA2			CTC1			WDR17			XPO7			TNK2			KRTAP9-2			PDGFRL			RAP2C			PGM2L1	CST3				OPRK1			ADH1A	KIAA1737		CDC42EP3			DUSP18
	MAPK4			SLC14A2			GUCY2C			CLRN1			RASAL2			ARAP3			MPO			SLURP1			MOCS2			GPSM2			NPY2R			EFCAB2	MMP16				LEPR			NNT	MYLIP		CDH26			MDGA2
	PARVG			RD3			KXD1			MPP5			MYO10			IL1R1			RCN1			GATAD2A			CADM2			ACOX1			RBM41			AGR2	ART5				C8orf34			CNOT6L	CREBZF		ANKFY1			ZNF557
	DGCR6			GCLM			LIN52			RRAGA			THAP8			MS4A7			ZNF322			PM20D1			AUTS2			YWHAZ			FOXF1			C3orf38	LHX5				C21orf59			MARCKSL1	ZXDC		LPAR1			HOXB6
	HMGXB4			GULP1			GLIS2			DYNLT3			TLR4			PVR			TIRAP			GUCD1			GALK2			ZRANB2			ARHGAP5			FAM118B	SMIM11				FEZ2			ABCE1	CD163	CD163	NLN			MEGF9
	RNF39			H2BFM			SHISA9			COMMD7			MEIS1			LUZPP1			UCK2			AP001579.1			RENBP			UHRF2			GTF2IRD2B			RAD54B	TM4SF20				PANK1			MLF1	CALCRL		RNF150			UVRAG
	SLC29A2			GJB3			CCSAP			TBX18			SNTG1			RSF1			MUC22			EPT1			CD302			ZNF664			RFX5			BOLL	HIF1AN				KLHDC1			GXYLT1	CSRNP2		SOX17			FAM102B
	DHX8			BTG1			MAN1A2			PPP2R3A			NDUFV3			TMCC3			GSTCD			ZNF286B			C14orf79			PDE3B			FAM227A			NRXN1	PRPF4				PTRF			ZNF781	C5orf63		HEXIM2			BAX
	AGGF1			ATP11C			EVX2			ST7						CCDC38			STK17B			ANKRD35			MEF2A			UNC45A			TOR1AIP1			ARMCX1	AKR1B15				CLEC7A			KIAA1407	ATP13A3		EPN2			KLF9
	SLAMF8			TDRD15			CDK3			ATG4A						NEB			LHFPL3			ISX			TMEM168			PYGL			CLEC3A			FANCM	PM20D1				KLK12			FNBP1L	TUSC2		PKIA			CNTN1
	TMEM204			FMO2			TTLL3			ZNF846						OLFM2			MSL1			ALS2CR11			PRKAG3			DNAJC1			TRAF3			TSNAX	TNFSF10				ARHGAP19			NXPE2	RAB39B		SYT14			VAMP2
	NUP160			GPC5			CDH5			OMA1						NME1			AKAP7			CHIC1			C2orf83			PLN			TAF2			C5orf47	RTN4RL2				METTL9			SSB	KPNA4	KPNA4	ITGB6			ZCCHC13
	CD80			HCFC2			CTB-58E17.5			RNF19A						SSR3			KLF7			HSPB2			DNA2			GPR85			FAM129A			CCL8	WHSC1L1				NSFL1C			ABCC9	DLG2		SLC30A4			HN1L
	CTTN			VEZF1			AC024940.1			UBA3						FRMD4B			FUNDC1			DNAJB12			MXI1			CD200R1			EFNA4			DDHD2	PVRL3				TMEM47			LGMN	MEF2A		DSE			ANKRD34C
	RDH12			EGLN2			ROCK1			ZNF432						ATP8B1			NTRK2			TRIM42			C9			HDX			IGSF11			STC1	GSTO2				TBL1X			RAD51AP1	PPM1D	PPM1D	ZKSCAN5			BET1L
	KLF1			PTGES3			ENOSF1			FUT11						CPT2			MIDN			IL22RA1			CCDC141			GDPD1			TMEM178B			KRT1	TMEM68				NEK10			PLAU	MADD		BEST3			NAA15
	SDR16C5			S100PBP			ENAM			STK16						ACADL			LCLAT1			PRAMEF8			ATP11C			ETAA1			TEK			TP53	TSHZ2				RIC8B			ZNF701	RNF214		CCDC43			CA13
	RGAG1			CNTN4			MAB21L1			PDLIM5						TPX2			FBXO27			ORC5			MGST1			P2RY1			EPB41L5			MEOX2	IMPG1				MEDAG			BNIP2	MET		GFRA1			MRPL30
	BRSK1			CCL3L3			FAM120C			TMPRSS12						SAMD4A			GCK			PAN2			BOLL			ESM1			GUCA2A			TMEM39B	ZNF256				RASSF7			FAM13C	ZCCHC2		IL6ST			C2orf15
	CAPG			C4orf26			RNF19B			PROS1						PALM2			SLC1A3			ADAT2			NOTCH2NL			ALDH8A1			ACMSD			STK17B	CHRM3				KRT5			STT3B	PCDH9		NT5C1A			RPL17-C18orf32
	FAM204A			FAM47E-STBD1			PIGU			KCNMB1						ANKRD53			CCER1			ANKS6			MOB1A			EPB41L2			IPCEF1			ELOVL7	ARL8A				RP11-644F5.10			STXBP6	EDEM1		RDH10			LHX9
	SYP			MAGI3			TAF8			GDPD5						SOD3			CHODL			TAOK1			PARVA			PID1			HIGD1A			COL9A3	ARX				JAK1			TRPV5	GAP43		ADRA2A			JAGN1
	FAM155A			CST4			NTRK3			TMIGD1						MLLT4			LRGUK			AP000889.3			NAGPA			UBE2W			FGF1			UBN2	MCL1				TBL2			CD96	OGN	OGN	TMEM154			CLINT1
	ACADS			TAF13			RARB			CLTC						MTMR11			PDZRN3			C16orf58			IKZF4			STARD13			C10orf128			ZCCHC11	DYM				TLE2			NSRP1	TPST1	TPST1	PPARA			CEP104
	CXorf38			CCL3			PSAP			GNAQ						TMPRSS4			CLPP			ANKRD20A4			GJD2			MIB1			FAM13A			WIF1	EMR1				AC026202.1			ANKRD44	OSBPL8		UBP1			C3orf72
	TMEM35			KXD1			LRRC59			FOXD1						TUBB6			B4GALT7			ZNF655			PRPF38A			SLC30A4			QRSL1			LYSMD2	DGKG				GLRA2			HOXB4	CRIM1		PLGRKT			AC103801.2
	CDR1			COG5			HORMAD1			TARBP2						CD200			LPHN3			SHE			FOXO3			SHE			STX16			SMAD4	ARFIP1				ANKRD44			RASSF6	ATP6V1E1		HIST1H3F			SPTSSB
	VAT1L			TEX19			SETD7			FOXO6						SIGLEC5			PAQR8			MMP16			CANX			STK4			PHF5A			MINOS1	AKR1B10				OPA3			GZMK	HMGB2	HMGB2	NOP56			MFSD1
	SHH			PQLC3			VAT1L			NELL2						TNFSF18			FFAR4			CT45A3			TIGIT			RNF128			RCAN3			IAPP	STRN				TTYH1			IL3	USP46		BCAP29			PAIP1
	GPC6			NUMB			ZBTB16			TAS2R20						ELOVL3			SLC35A5			FBXO40			PTGDR2			CREM			CREBZF			FAM174A	NRG1				KLK15			WNT2B	EPHA5		MACROD2			SNAP23
	PDPR			KIAA1715			CCDC23			CCDC68						WT1			HIST1H2BN			NMT2			C5orf20			TMEM35			XKRX			SCML1	ZNF572				ADSSL1			TUFT1	SHOX2		ZMAT3			C9orf152
	FOXE3			MTIF2			PRAMEF7			ADAM10						HRH2			NMT1			SMKR1			NPHP3			N4BP2L1			L3HYPDH			USP48	CHAMP1				PET117			ZNF627	IRF2BPL		GALNT10			GYPA
	RFWD2			NCOA4			PHYHIP			CCL28						ADSS			ZNF280B			GON4L			GALNT16			F2RL2			TBX10			P2RY10	VMA21				BPI			C15orf54	CCNG1	CCNG1	GRIK2			ZNF154
	SPRR2A			KIAA1009			STXBP3			PPFIA1						ID4			PAOX			LARS2			C4orf26			NOTO			TMEM242			DDX21	NRROS				FKTN			TMEM120B	FKBP7	FKBP7	KIAA0087			MYOZ2
	ARHGEF10L			KLHL6			TSPAN6			RPGR						FGF1			ZNF804B			RAB13			CHN1			GPATCH2			RAB10			C8orf47	CD46				ARHGEF38			ZNF563	ZNF423		RPRD1B			SLITRK4
	CPAMD8			ELF2			USP28			MAFK						BCORL1			C20orf173			HNRNPL			FBXO3			ZMPSTE24			C7orf41			POP1	TRAF6				KCTD21			TERF2	CCDC82	CCDC82	GTPBP2			MROH2A
	GRB14			ACBD5			PPP1R3B			AL162407.1						GPR135			UBE2D3			SEMA6A			GPR63			FAM149B1			EDEM3			ELOVL4	SLC35A3				RAPGEF5			PIGS	FBXO32		AKAP5			ENPP4
	SPRR2F			SPIN3			NCS1			GSTM5						NCMAP			RAB27B			NR2C1			IL12B			COA5			DEFB132			CCL11	RBL1				SLC39A10			MCM6	C12orf76		ADCYAP1R1			TMEM200A
	SLC38A1			CPQ			CLINT1			HAVCR1						CSH2			LY6G6C			RP11-863K10.7			OLA1			FAM175B			NOM1			ENKUR	PCMTD2				BEND3			SEC14L6	PDE7A	PDE7A	TIGIT			AL360004.1
	DMRT2			KRT35			DBI			CDH19						TMIE			LTB4R			CYHR1			CASC10			DNAJB14			CFC1B			SERPINB8	TMEM178B				OMP			ZNF468	LRRTM2		INIP			A1CF
	AC129492.6			MANSC1			SPRED2			HFE2						MLPH			TAL1			AC137932.1			HTR1D			PALLD			CYP39A1			FMO6P	HSD3B7				WDR25			PRRG4	ISM1	ISM1	HTR5A			GSPT1
	CELF4			FOXN4			LUZP4			SEZ6L						SUSD2			KL			CD93			KLHL11			WWP1			TMEM59L			FCHO1	HS3ST3B1				CPT1A			PABPC4L	RBPMS2		MAP3K13			KRTAP4-1
	CCRN4L			TPP1			PLEKHG7			CAMLG						ZNF664			E2F4			ADRA2B			ABHD17A			CDC37L1			TRPC4AP			OR51E1	KCTD16				JMJD7			USP45	SETD8	SETD8	IFT20			MAGEB3
	PLAU			PTPN12			PIANP			IFNA6						CYP51A1			FTSJ1			GSTCD			IPMK			STAU1			KIF3A			AFTPH	SOWAHA				ELL			TADA1	IL6R		SCML4			RP11-169F17.1
	IRX5			SCGN			KPNA5			SNRNP48						RP11-451M19.3			ZNF713			THSD1			POT1			ELP4			MARC1			TSTD2	ALDH1A2				RBM25			CXCL9	PDCD6IP		DDI2			KPNA5
	CLDN9			TWIST2			BICD1			RP6-24A23.6						ABCD3			MTFR1			ANKRD20A3			LZTS3			RAB21			FAM222B			TPTE	EXOC2				LHX6			FAN1	TMOD3		ANXA7			ZNF664
	SUMF1			RNGTT			BCL6B			KPNA5						HECA			KLHL6			SVIL			YOD1			ZFP90			GRIN2C			SNAI2	RPL7				DIRC1			C3orf52	CA2	CA2	VAPB			PUS3
	EPHB1			MALT1			TMEM178B			P4HA1						FXYD3			TTLL9			IFT20			ZNF362			SYTL2			ARL13B			ZNF248	ZBTB37				BCL6			NTS	YWHAG		APBB2			PLCD4
	KIAA0040			CD200			SLC52A3			APEX1						SLC25A36			TPSAB1			OR10J1			G3BP2			TRIB1			CCDC112			TNFSF4	RASEF				CCDC88A			CEP68	TFPI2	TFPI2	PRSS12			CKM
	ZNF518B			SKI			COL4A4			PAK4						RAB34			CALHM2			VDAC2			AIDA			ITM2A			OSTF1			LUC7L2	TSPYL5				TNS4			ZMYND12	ALG6	ALG6	CREBL2			SLC18A1
	ADH7			TBCA			ADAR			ADAMTS19						TMCC1			STON1			COX6A1			LEMD2			IL1RAP			CHMP6			LRRTM2	COIL				TMEM254			DUS4L	GNG2		ASB18			HOXD3
	UBXN2B			ACPP			ZNF662			GCH1						FUBP3			UTS2			CYTH3			TMEM163			PTGER3			EIF3J			TUBB1	CCDC71L				QPCTL			ZNRF2	MUTED		CAMKMT			CD72
	ELMO1			KIAA0040			SH3RF2			SNURF						SDHAF2			AREG			TRIB2			LRRC8C			MBNL2			TBP			HOMER3	HPCAL4				BET1L			CHSY1	ODZ1		P2RY11			KCTD20
	EP400			UBL3			CNTN2			RNF128						CYP8B1			C5AR1			MED20			USP3			ACTR2			FAM107A			HSPE1-MOB4	NAA11				CLCNKA			PACRGL	TEAD1		KBTBD4			SCML2
	CFL1			CCDC115			EGFR			SMEK2						AC013269.5			CDC123			TRIM14			WNT9B			HLF			GADD45A			SPDYA	RHOB				LPCAT1			DNAJC19	ATP6V1B2		TSLP			DDC
	LHX1			DUSP26			THNSL1			ASCC3						ZSCAN12			AREGB			LAX1			SP110			SELT			AC015987.2			RP11-542P2.1	SPAST				CHST11			SPP1	HNRNPU	HNRNPU	CRK			RPN1
	SLA			CCZ1B			ZFP1			CAV2						TPTE			BTN3A2			TSSK4			RPIA			KLHL20			MED28			FAM133A	ANO9				IL3			GTF2E2	TGFBR2		TCF19			ABCD4
	C1orf185			PARD3B			PTPRU			PURB						CMTM3			PET117			GPR150			CREBL2			SHPRH			MAF			PDZD8	PRC1				TRIM6-TRIM34			SETD8	AKAP12		CPA6			RTKN2
	HSD11B1L			CELF2			ELL3			GXYLT1						AC022532.1			DHCR7			PIGU			CLVS1			SRP72			ANAPC11			CCDC102B	SKIL				KIAA0391			AP1S1	C6orf62	C6orf62	TCEAL7			RRM2B
	PID1			MST4			SPSB2			PDE6A						FAHD1			XIAP			PACRG			ZNF704			C5orf30			ELOVL4			C7orf55-LUC7L2	KBTBD6				PRNP			PEX11A	TNRC6B	TNRC6B	C2orf88			PDE1A
	KAT2B			TMEM189-UBE2V1			ARHGEF37			NEUROG2						NPY2R			KIF16B			SOX12			TMPRSS2			PLAT			ADIPOQ			ZNF449	RABGEF1				KIAA1407			GALNT12	PDS5B		ZNF320			PYCR2
	DEXI			TIMELESS			EYA4			GLRA3						AC132216.1			CLEC7A			DGKG			CAMK1G			PDE4B			GPR56			ARL13B	PCDH19				FHL1			SUCLA2	DHX15	DHX15	AP003733.1			NCAM1
	TMEM213			XPO7			GABARAPL1			SREK1IP1						PLEKHA1			C1orf143			POU6F1			MS4A7			SYNC			RGS21			PARD6G	PRRG3				RIC8A			ZBTB11	STK4		CDH19			RASGRP1
	RTFDC1			ARNTL			C8orf22			FKBP7						VSTM2A			DNAH3			DAND5			LDHAL6A			IL10			CD164			DAXX	CA12				SLC30A3			TOR1A	AUTS2		RABEPK			CSH2
	RPP25			TMEM189			SEPSECS			PXDC1						MLNR			LTA			KIAA1919			TRIP10			NSRP1			ZCWPW1			TACC1	ATG5				GALNTL6			RAD23B	SMS	SMS	TDRD1			NRBF2
	ZBTB8B			SCN8A			KIAA0100			SMAD2						MRPL54			RGS13			CCZ1			DUSP2			AGGF1			PRODH			CAV2	GXYLT1				ORM2			PIGR	SAFB2	SAFB2	ZDHHC18			ADO
	RC3H1			FNDC7			FBXO32			SMCHD1						ISCA2			ATPAF2			POLR3F			SERPINB7			AMD1			TRIM68			GGCX	PPP3CB				RNASE11			PCDH11X	QSER1		RP11-295D22.1			C22orf26
	ZNF391			TUBGCP4			UBA5			CNTN3						LARP4B			DMRTA1			C8orf22			FRMD4B			IPP			TXNDC2			GRHL1	GPR114				VIPAS39			PPM1D	CHSY3		MMP16			TRAT1
	UBP1			TRIM10			AQP2			CHEK2						CPT1B			TPSB2			ACP5			DCDC2			SYT1			FRY			TCEA1	ZNF568				TMEM55B			PTPRK	CELF2		GPR137C			SLC26A6
	ARL13B			C1orf109			SBF2			TMCO3						TSGA13			DDTL			SMIM2			BASP1			EDN1			C17orf100			RCHY1	SCML4				MSMO1			FANCI	FAM13C	FAM13C	EPN3			NPLOC4
	FAM19A5			MAPK4			ACAA1			ZNF10						CHST3			GALNTL6			ZNF705B			TOB2			BVES			CTCF			CR2	TCF3				CYP1B1			SEMA6D	BAZ2B		CERS6			POLD3
	METTL1			FAM120C			C10orf99			RASSF8						STAU2			CCNG2			RAP1GDS1			GPD2			ZNF317			EN2			FOPNL	FABP2				CTC-241N9.1			EXOC6	NAP1L5	NAP1L5	TPMT			ARL15
	DMTF1			AKT1S1			EID2			ATP6V0D2						CHTF8			SNTG1			GAPT			DHRS4			HRH1			TRIM24			QKI	LHFPL3				HOXC5			TMPRSS11B	CXorf64		WDR33			ARL5B
	NIPAL4			EBF3			KLF12			ACTG1						GALM			MLLT11			C17orf62			ZNF524			CDK8			ZRSR2			SNX30	TMEM181				CASP2			RAD17	ERBB4	ERBB4	TMEM184C			KCTD14
	COL6A1			KIAA0195			S100A7L2			NIT1						LARGE			CCDC79			SPSB4			RARA			C10orf76			SOX17			MAST4	MSANTD4				HMGCS1			KBTBD7	GABRB2		PCK1			ONECUT1
	GINS3			SIRT5			ZNF3			CAPN2						IL2RA			GABRA4			KIAA1467			SIX5			BCL7A			ENPEP			FCER1A	ESRRG				BTBD7			C21orf54	IL12B	IL12B	NCKAP1L			SKAP2
	C7orf76			AWAT2			CD244			SGMS2						TMEM245			C20orf196			SEC22A			BCL2L11			PI15			TBC1D2B			TEX26	CT45A2				BTN2A1			DPY19L4	PTPN14		ARF1			EEA1
	SEMA4A			RCAN3			FBXO40			AC008060.7						SCARB1			ZNF512			AL360004.1			IGDCC3			PAQR3			C13orf35			TTPA	TGFB2				CYP3A43			UQCRFS1	TNKS2		ATP5E			SETDB2
	RIMS4			KCNJ12			DAPK1			LEP						RAB26			CD80			EPG5			HILPDA			MDFIC			ZNF625			ZNHIT6	CT45A1				ZNRF1			NT5C3A	JHDM1D	JHDM1D	ZNF83			FYTTD1
	LCN6			ALG1L			GLT6D1			C1orf141						SLC48A1			PPARGC1A			SNX1			SLC1A4			ZBED3			CCDC169			PAX8	TMEM95				PRRX1			CENPJ	SLC26A9		MYOM3			LRRC66
	SMCO3			SDCBP			INHBA			SLC17A5						SAMD14			SCOC			CIAPIN1			STX17			E2F3			KDM1B			POF1B	KRTAP1-5				ETV5			E2F6	RSBN1		ST8SIA3			RGAG4
	C12orf49			GBP6			JHDM1D			UBE2D1						UBE2L6			PON1			PEG3			REEP6			GNB1			CISD2			MCHR2	C18orf63				RPL29			MDFIC	DCP2		IPO11			PGGT1B
	RCAN3			SF3B1			WNT11			KHDRBS1						TMEM253			IL7R			BDKRB2			CCR1			BROX			FZD3			CSGALNACT1	SLC30A5				CELF1			KPNA1	BNC2		MEPE			RP11-383H13.1
	PLA2G2D			C1orf85			SMIM5			YTHDF3						ZNF319			CTF1			DAP			CEACAM1			PTEN			BRI3BP			C7orf60	PAX3				LRRN1			HMGB2	ZIC5		ZNF451			DHCR24
	PLCE1			SMTNL2			HERPUD2			HMGB3						BTC			C10orf53			USP35			RMI2			AC026310.1			ANGPT1			KCND2	CD14				SPOCK1			SPATA3	TOX3		CT45A3			MC2R
	APTX			HS6ST3			PITPNM3			YY1						CD69			RD3			EDN3			NT5C1A			TRAPPC3L			LAMA2			KRIT1	EIF4E3				ZSCAN23			SPDL1	RBM47		ACAP3			TRIM24
	GSR			KLHL32			XCR1			HNRNPR						PLD5			C16orf96			FABP7			HHLA2			CDC14A			LYRM1			PLS3	OPCML				SH2D1A			C10orf53	HOXD10		SDR9C7			C19orf77
	MVK			PP13439			SAMD12			C10orf32						SMIM11			CLDN23			SCD5			IREB2			MOSPD2			RP11-156E8.1			RNF19A	SLC11A2				SCD5			IL21R	TET2	TET2	DBT			CCDC65
	AJAP1			C1QTNF1			KCTD12			UHMK1						RHD			ZNHIT3			RAE1			LPGAT1			TUBGCP3			TPD52L3			DOK6	PRUNE2				PICALM			PRKRIR	DNAJC6		ATG12			E2F3
	TSPYL6			C18orf25			EIF5			LMOD2						KLC2			AC010336.1			MEST			GRHL1			C5orf54			DUT			EVX2	RIOK3				NHLRC4			ZNF280D	NKX3-2		HDAC11			GPR55
	ZNF621			FANCD2			NLRC3			NMT1						GEMIN7			ARL15			ATG9B			MBNL3			PM20D2			NIPAL4			RNF24	SERPINB1				GRIP1			SATB1	SNX27		SNX32			CACHD1
	PCGF3			RCBTB1			ING5			TP53BP2						C12orf23			SRP19			ILK			GDF6			FAM53C			CTC-349C3.1			PAPOLG	WIPF1				ROPN1B			TM9SF3	SEC23IP	SEC23IP	ZNF436			PDK4
	NXN			FBXO46			C20orf144			KIAA1033						SBF2			SLC35A1			ATAD3C			RIT1			C1orf168			CASC5			LIN7C	CPNE3				C4orf50			FPGT	ZNF579		C3orf14			TMEM229A
	EMX1			RP11-17M16.1			WDR93			KCNRG						SOX7			DNAH10OS			COPS4			ADNP2			MRAP2			THAP6			ADAT1	CT45A6				ZFP41			RP2	TACC1		TMPPE			FAM136A
	GLRA2			FGF10			CLCN7			GLTPD1						PKDCC			RASSF2			XIRP1			CASC3			CNEP1R1			RABEP1			ZCCHC5	CT45A5				YWHAG			CXCL12	IPO5		SLC23A2			PLCL1
	AMDHD1			STC1			IL22RA1			CREB1						ELL3			PWWP2A			SLC35C2			TMEM242			PREX1			MRPS18A			RPA3-AS1	HDAC4				TRAF1			CCM2	UBXN2B		GPR82			MMGT1
	GPATCH2L			DOK1			MDGA2			ADD3						FXYD7			GPR55			PRKRIP1			TIFAB			GAS2			RSBN1			SMPDL3A	SHPK				PATZ1			IGDCC3	DLX1	DLX1	ZSCAN18			SEC16A
	TACC1			RPL36			MSI2			TBC1D23						CCDC86			LIX1L			RHOBTB2			C17orf78			GAS2L3			ZNF341			LIN7A	CBLN3				MPHOSPH8			CEP57L1	MYH2	MYH2	PGM5			AIF1L
	POLR3D			SLC24A2			AGPAT4			ACTRT3						FGF19			KIAA1468			AIPL1			TRIM55			COL4A5			GALNT10			PDE4D	PRPS2				LCE1F			HDGFRP3	UBAP2	UBAP2	PGPEP1L			UBE2L3
	VWA9			TRIM6			KIN			SYNCRIP						RASEF			STXBP4			GOLGA3			SERPINA4			CCDC34			GORASP2			AMMECR1L	CCDC147				PPIF			POLR1E	CCNL2		NCAN			HSPA4L
	SASH1			DHX15			HSD11B1L			KLHL14						LETM2			CD300E			FAM118B			NEBL			KPNA5			CHRNA7			PRRG1	ZDHHC3				ZNF587			NAP1L5	LCORL		SIX1			FZD10
	SGPL1			CREG1			KLHDC7A			PANK1						NEUROD1			CXCL5			NCALD			INIP			CRP			NCBP2			FXR1	SPAG1				NDEL1			SAMSN1	CCDC117		FAM115C			FAM184B
	KDM5C			HOOK1			POLR3D			HYLS1						OLIG1			ORC6			GIMAP1			AVL9			RNF19A			RBM3			ITGB8	RASGRF1				ADAM33			PHF23	PIKFYVE		PGP			RP11-644F5.10
	IL1RAP			MOGS			MOCS1			SYT5						CCT8L2			CXCL6			LIN28A			PIGA			ROPN1B			DLGAP1			GALNT1	SFMBT2				LATS2			IFNB1	ELF2		TRMT10B			AP001816.1
	DRAXIN			TP53BP2			DAAM1			BLMH						LY6K			NT5C1B-RDH14			N4BP3			SUCLG2			ACAP2			HERC1			SLITRK4	GPALPP1				VMO1			CRLS1	HOXA3		EFCAB4B			CD84
	TBR1			SLC27A4			KCNA2			ZNF83						SPOCK1			ARHGAP21			GNAT1			EHD4			ART4			CHCHD5			CNTNAP3	ZNF484				SNX11			TUSC3	TCF20		DGKA			ALDH1A2
	TTLL5			CCDC88A			TBPL1			SFXN5						FAM228A			C15orf40			APLN			CLN5			ZBTB44			BTN3A1			NUP54	N4BP2L1				AL117190.3			WDR78	DACH1		PTPN3			FBXW11
	MAPK14			GNE			CLMP			CEP76						FSHB			GPRIN2			DNAJB7			RNF6			MYBL1			GLI3			PXK	CDH24				SLC25A1			AWAT2	SPOCK1		PHACTR2			PAQR3
	NDRG3			ZNF655			ARF3			RBM41						PSPH			WASF3			THAP8			ARRB1			VGLL3			MTPN			TRIQK	PDE11A				SRR			PRAMEF14	VPS37D	VPS37D	ZNF225			DKFZP434E1119
	IDH3A			CHRAC1			SLTM			LIG4						CEP97			AC016559.1			PIEZO2			SLC9A8			RNGTT			ILVBL			PRKCI	VPS41				KRTAP17-1			RGS18	GSK3B		C20orf202			MARVELD2
	HOXB1			PLAGL1			SIGLECL1			CASC4						ZNF175			FAM117B			FXYD6			ASB16			SLC12A1			CAV1			HTR7	FAM170B				ZDHHC22			ACTA1	SLC39A10		EGLN3			PPP1R14C
	NUDT10			MBNL1			GOSR2			ZNF440						ZNF311			GDF11			PQLC1			ZFAND5			GFRA1			MTMR9			KANSL1L	FAM163A				ROPN1			ACKR4	MATN1		ARAP2			KCNE1
	ZFP69B			ZDHHC23			SSU72			TMEM47						AC104667.3			UBR1			SERTAD4			ZNF747			EMP2			SLC35B4			GPR63	USP14				MTMR9			C20orf196	MEIS1	MEIS1	UBR7			DYNLT3
	C10orf128			PRRC1			PPFIA2			C6orf120						RGS7			RPL7L1			CSPG4			HOXA11			ETV5			ZNF217			RAB39A	ABHD10				AFAP1			COLGALT2	GRM5		SHISA9			CETN1
	IL1RN			SH2D1A			SLMO2			ARHGAP31						AQP10			AKIRIN1			MRPL38			BEST3			XKR4			CCR4			BTBD1	TMEM47				SEPT9			TPST1	IRF1	IRF1	EYA4			ZNF35
	CCDC113			CNTF			SLA2			TMEM132C						SESTD1			MS4A14			CTRC			SNAPC3			EPB41L5			SEMA7A			TMEM87A	TMPRSS11A				LYPLA2			NEIL3	SLC7A1		LYPD1			SMAD9
	GPR3			DIRAS2			MS4A1			EDIL3						PRPF4B			TMEM71			C17orf59			ARHGEF4			PCBD2			DIO2			AGTPBP1	KCTD14				PARP14			CYP51A1	DMBX1		FAM163A			IST1
	ISX			ZFYVE16			KLLN			FAXC						PKIA			MED11			SNX27			SDCBP2			LRRC17			RCHY1			CHIC1	C1QTNF6				RNF157			IYD	CCDC6		C17orf104			TMEM236
	GOSR2			KLHL3			KLF9			TFPI						EMP2			NLGN3			FBLN1			CDO1			CAMKK2			THPO			ARL6IP6	RAC1				CD5L			DOK6	SNX18		GK2			MDGA2
	SMC1A			PRR23C			ZNF140			CCHCR1						TMCO5A			CRP			HMCN2			KCNMB2			GALNT7			ATXN1			MUC7	LGR5				TMED8			MYH1	VAMP4		CENPQ			SAMD12
	PADI4			TSPAN12			TDRP			SCAF1						C8orf46			BCAP29			GLIS3			TRIM2			CCDC73			EIF1B			CDH20	PTPLB				PLA2G4A			MYH4	ZNF148		IQGAP1			PRKAA2
	ZNF704			ARL6IP6			TGFBRAP1			TMF1						AKIRIN1			PIK3CA			ZSCAN23			POU2F3			LRIG2			FLAD1			CBFB	B3GNT9				EPB41L4A			GNPNAT1	TET3		ST8SIA2			SMAD3
	PWWP2A			SPTBN1			DRGX			NAPEPLD						SLC1A2			ONECUT2			ELP4			NFATC3			IRAK3			MAST3			LIX1	OSTN				ARHGEF11			ZNF260	CBFA2T2		ZNF248			FAM129A
	IL13RA1			YWHAG			NTNG1			COCH						LCOR			ZBTB8OS			KRT18			FBXL17			CCDC79			SLC14A1			ATP13A5	RPA1				CD86			CCNG1	B3GNT1	B3GNT1	RAP1B			TMEM236
	SACS			CYB5R3			FMN1			NKX2-4						ZSWIM3			B4GALNT1			CLRN3			CD28			ORC2			SEPT11			DLL3	PIGM				AC005003.1			CNOT8	ESRP1	ESRP1	WBP2NL			RAB12
	SDCCAG8			NHEJ1			NOL11			DEPDC1B						RGMA			ZIC3			CLDN8			SLC6A14			SLC6A15			EPYC			PARM1	PKN2				MAN1A1			PIP4K2A	C6orf204		TM4SF18			ARL13B
	HOGA1			ZNF445			PMP2			GSTM4						ROR1			SLC7A14			WDR64			SCRG1			C21orf62			FAM98B			C12orf75	RFC3				FRMPD2			UBE2R2	SLC1A3		TMPRSS15			CREG1
	MTX3			TNF			CSMD3			TRMT61B						GPN2			VWC2			MON1B			PABPN1			ZNF445			QKI			CRY1	RALGPS1				GXYLT1			MSI2	PTP4A2	PTP4A2	P2RX7			FOXP2
	OTOG			GPR98			FAM47E			BRMS1L						ZXDA			TRAPPC4			PRAMEF5			CYLC2			ROPN1			RGS19			EYS	SYP				C1QL2			IL22RA2	CRISPLD1		NDUFA8			CELF4
	JMJD7-PLA2G4B			FAM89A			RBMX2			HERC4						PHOX2B			KLF5			DNAL4			WASL			LYRM2			PTPN3			RBM7	UCHL1				ADRA1A			VSNL1	PKDCC	PKDCC	SLC38A1			WIZ
	DGKE			DIABLO			SRP9			SULT1C4						DPCR1			LMBRD2			TMED3			NARS			ARHGAP5			CYP7B1			DNAJB14	RFWD3				RP11-366L20.2			PRAMEF13	PJA2		BHLHE41			RCN1
	POMT2			KIAA0825			MID2			COX7B						CYB5D1			SLCO3A1			FGF7			GCM2			APOOL			FNIP1			CCNC	BTBD19				GLTSCR1			NPM2	CSNK1G1		ZNF383			CDH18
	SLC10A7			PCDHA1			SLC2A5			DHX29						HS3ST1			ANKRD46			ZBTB7C			GRK7			ZNF662			SMAD5			SBSPON	GGT6				PPARGC1B			DNAJC12	CCND1	CCND1	ITK			PPP4R1L
	ASB13			KANSL1L			VWC2L			RAP2C						ARHGAP11A			PUS7L			DMP1			NEUROG3			C6orf223			GABRG3			NPL	ICAM1				PTP4A3			SLFN12	RAI14		SPEG			ESAM
	EEF1A1			SLC25A30			SCIMP			C21orf49						TMTC1			B4GALT3			NINJ1			TMPO			USP6			PTGER3			ZNF397	QTRTD1				CREM			HRG	ENTPD5		ZNF319			LUZP1
	C2orf80			KCNK17			PLAG1			AC138655.1						RASSF5			FAM154B			ZNF286A			TLL2			ECT2L			ORC2			SOCS1	LPP				APOO			KIAA0922	PPP2R5E		CASQ2			HIGD1A
	ATP1B4			SNX10			GMFB			NIT2						C14orf1			ZBTB33			FAM96A			IL31RA			POF1B			BTG1			PPP1R1C	DPY19L4				ASAP2			DLGAP1	RAD17	RAD17	PIGA			NFKBIA
	KDM6B			ZNF215			COMMD7			TMPRSS11F						FAM169B			CDC14A			PER2			MSANTD1			MARCH6			TCEAL8			ID4	UFM1				BZW1			KCNMB2	GEMIN8		RBM26			KAT2B
	DNMBP			AKAP9			NCAN			FATE1						ARHGEF4			SAP130			RBFOX3			MKNK2			TAL2			CNTNAP3B			RNF216	ZMYM2				MRC1			RBM11	FBN1		MYF6			SPATA6
	DPF3			TNFSF11			PPAPDC3			FRRS1L						ATP4B			RALGAPB			IL1RN			KIF21A			GCLC			CDH10			KIAA0753	PLEKHG2				MRC1L1			BLZF1	SFRP4		CCNG1			ILF2
	SPATA24			AIM2			KRT82			GTF2I						FAM217A			ATP8A1			TRO			PASD1			ZNF175			SFMBT2			MAK16	TMEM234				GLO1			PROSC	LRIG1		TIA1			C19orf81
	FOXN4			ETS1			EID2B			TMEM236						TSPAN3			CDK10			RBP5			STRN			LRP12			AMER2			ELOVL5	RPS6KB1				C10orf95			HNRNPH3	GPRC5B		WSCD2			MLNR
	ST7			RBM14			EIF4H			LSM11						SOCS5			STIM2			DDX26B			KRTAP9-9			MRVI1			KLF9			OLFM3	RFC1				ZNF396			TAL2	POU2F1		WASL			MAPK1IP1L
	FGF18			PCTP			CD84			TMEM170B						FILIP1L			PTPN5			AL133373.1			KRTAP9-8			LIFR			GRSF1			FGF14	FBXO32				CDX4			TMPRSS11BNL	NRGN	NRGN	NXPE4			RBM23
	ABCB8			FCF1			DTX4			IKZF2						PIM1			ALDH1A3			DCTN3			INHBA			MBD1			USP48			HMCN1	SPTBN2				TET3			MAP4K3	ZSCAN21		BZW2			FLJ30594
	PRKAR1A			MAMDC2			RHCE			UBXN2A						AMIGO1			TTC21B			FAM117B			POGZ			SKIL			CSTA			MBNL2	LRGUK				PRMT2			ALOX12	WNK1		GMCL1			SLC25A23
	MMP7			MUC4			HBS1L			SDR42E1						CALCB			NT5C1B			TAF8			CD84			QKI			TARDBP			DCUN1D2	STK11				CUEDC1			TMEM156	PDXDC1		ITGB8			ZNF578
	ROBO4			NBEAL1			GNB1			ZFP2						GIGYF2			CLDN10			TXNDC5			KCNS2			HGSNAT			ELOVL3			RNF14	MAN2A1				PIAS2			KLF7	DCUN1D3		TMEM50A			ACSL6
	SH3BGR			TRNT1			LCA5L			C1orf43						POU6F1			SLC25A40			DGCR2			DDX52			LCOR			TMX3			ASPN	PDPN				KLHL29			CDC40	FRAT2		MKLN1			RND3
	ZCCHC2			TRHDE			ATP1A2			RBBP9						C2orf81			PEX13			PTCD2			PAMR1			VPS41			TRAM2			SULT1C4	OSBPL11				LHX9			BOLL	PHF21B	PHF21B	SH3TC2			RAB40B
	CARNS1			GP5			RANGRF			PBX3						SLC18A2			TMEM44			TMEM127			DNAAF3			SOCS2			BOD1L1			UNC80	DISP2				PROX2			TMEM33	CNOT2		ARRDC3			AC007390.5
	PHLDA1			CRTAM			HABP4			FAM154B						CD80			RP11-17M16.1			SLC26A9			CELF1			FUT9			EGF			IL12RB2	DLST				RBM20			TRIM49D1	ADAM19		ESRP1			CAPS
	ERI1			SEMA4F			SH3KBP1			PHB2						SFTPB			TOR1AIP1			CCDC103			OXCT1			LNX2			MAP3K1			CC2D2A	FBN1				STX4			KIAA1107	USP6NL		METTL7A			CHMP2B
	RASL10B			COPB1			SGCB			TMEM236						SLC25A34			FAM126A			DENND5A			VRTN			XKR8			FKBP11			MIS18BP1	ARHGAP19-SLIT1				SELK			EGR3	TRIB1		METTL2A			MARCKSL1
	ETF1			IARS2			MAVS			APOBEC3H						GABBR1			PHF7			ZNF275			ANO5			CCDC169-SOHLH2			VPS13C			LPGAT1	SLC36A3				LIG3			PRAMEF22	CELF1		FRA10AC1			TMEM178A
	PPP1R14D			FAM110C			ARRB2			CRISP3						SLC13A2			MYT1			LYZ			PTPLB			RC3H1			FAM179B			FAM120AOS	FIGNL1				GNPDA2			PDCL3	XYLT1		HLF			SLC2A3
	FAM13A			FAM103A1			YLPM1			TRAPPC3L						MFHAS1			SLC7A3			PNMA6C			NCEH1			SIX4			REST			FAM133B	ATP11A				BUB3			GULP1	PPP6C		LANCL1			EHHADH
	GNG12			RP11-93B14.6			CES3			C9						SLC35A1			PAK7			ATP6V1A			C11orf30			RP11-47I22.4			PHF12			FBXO47	GPR61				BCL11A			ORC6	SLC12A2		CCR6			PPFIA2
	PRKAA2			RBM33			RRP1			LYPLAL1						SLC26A6			ZBTB4			TUSC5			TGFA			BTBD1			IL1RN			R3HDM4	SLMO2				ADD3			CST3	CDS2		MLLT10			FAM71F2
	FREM1			GABRA3			POLH			SMAD5						HPN			ASAH2			UNC45A			FIGN			HTR2A			NEBL			PCDHB7	ACRV1				WDR65			VPS26A	RAB3IP		ZNF567			CXorf27
	SIX4			SCG2			TEX2			ST8SIA4						LCK			TOMM40L			SUMO3			TOM1L2			PREPL			ZNF282			ZNF585A	RASSF2				TMCO6			TJP2	PURA		AHR			C6orf211
	POU2F1			PIAS2			RAB1A			CLASP2						SRPR			TF			PLAT			GPR139			ST8SIA3			CYP1B1			APCDD1	PPP1R12A				MBP			LRP5	EPHA7		CHCHD1			RNPEPL1
	ASIC5			SUMO3			DST			DOCK8						UBE4A			MAMDC2			TMCO4			SPRR2A			SPRY4			MED4			IL1RAPL1	PRPH2				CORO1C			CMTR2	RORA		STXBP1			H1F0
	GPR83			YOD1			RASGEF1B			C15orf53						UNC5D			SENP6			MICAL3			KIAA1199			TRAF6			ASB5			AKIRIN1	UPP2				PSCA			ARPP21	BEND4		COL13A1			TCEAL8
	IGLON5			EPCAM			NCK2			OSTN						CNTNAP1			BICD1			TSPEAR			EDEM3			GNPTAB			CPNE3			TMEM196	CD164L2				PAXBP1			MAF	APOLD1		TGM2			CKAP4
	FMR1			ZNF473			RET			SLC25A2						TRIM39			NPAS2			VSTM5			CDK15			DCTN5			L2HGDH			VPS26A	HOXA13				CYP8B1			PTEN	ZNRF3		PRKAA1			CARD16
	MS4A8			CLEC12A			RRAS2			OSBPL3						TMEM37			CACNG3			GPRC5A			HAUS7			POC1B-GALNT4			FLRT3			SMCO3	TMIE				SPOCD1			ANKRD40	DPF2		FLJ30594			IL25
	FTH1			BBC3			CTNND2			COPS4						SBDS			SMIM11			NXF1			ARL2BP			DENND4C			RBM38			ASAH2B	TMEM215				LPCAT2			PHAX	SEMA4B	SEMA4B	ARNTL2			SOCS3
	ADCY7			EIF4EBP3			PDE4B			NUSAP1						LHFPL5			PEG10			PRR15			WNT3			FKBP5			HIPK3			ZFP37	WNT9B				ZNF449			C14orf39	PNRC1		KRTAP3-3			PAG1
	ACBD4			CHL1			CYP39A1			C12orf79						SWT1			OR2J3			TMEM138			FOXF2			GALNT4			SNX9			MDGA2	CEP104				TAP2			DDX59	MLLT4		PFKFB2			BCL6B
	CHEK2			RP11-57H12.6			TMEM86A			CSGALNACT1						COQ6			GABRP			FAM163A			EHMT1			SGK2			UVRAG			SPDL1	CREG1				SMC5			FBXO16	TGFBR3		ZBTB7A			SV2B
	EPHA8			PPP4R2			CDCA7L			PWP1						RABL5			BCL10			POLR1A			SPRR2F			EPHA1			ZFX			SNX16	MCFD2				SLC6A5			ERBB4	FAM135A		ATP2B2			DSG1
	C12orf68			ST3GAL5			THAP5			SPIN2A						PPP1R8			RNF149			SLC13A5			OLFM3			RPS6KC1			LDLRAD4			GPR137C	CALN1				HOXC11			DTNBP1	LASP1		LRRC4			SEMA4D
	POGLUT1			FAM135A			RSAD2			NOV						C15orf54			STX16			XYLT2			FOXA1			GNB5			LRTM1			STAT1	RAX2				U2AF2			SEC14L1	UBE2D1	UBE2D1	TMEM257			HECTD3
	MDGA2			TRIQK			FIZ1			TERF2IP						KIAA1522			SRSF1			ACOX1			SLC23A1			BHLHB9			TP63			SEC24D	CRHR1				TTC39C			COMMD10	MDFI	MDFI	AGL			ADAMTS19
	RCAN2			ACVRL1			NMUR1			MSL2						TREML1			STYXL1			ZMAT1			ZNF2			ZDHHC14			CCDC88A			GBAS	ZNF747				ZBTB39			SUZ12	MOGS		COX7C			AL592284.1
	INTS4			TNFSF13			CCDC163P			KIAA1671						MTMR4			TDRD12			NUP188			BANF1			ENAH			INPP4B			RP11-47I22.4	BARD1				PVRL4			TANC1	MTMR9	MTMR9	EML1			MS4A14
	CACNA1E			ENTPD4			ROPN1			CTD-2140B24.4						CLPSL1			GNPDA2			KCTD20			PPP1R1B			PCMT1			AC002451.1			TIGIT	PER3				AC012215.1			ANKRD66	C3orf57		KLF10			NEIL2
	AC002451.1			ZNF521			MED27			MED13L						DIXDC1			GPR173			C11orf68			GOSR1			PARP8			NSMAF			CCL18	ENAM				RAVER1			KCTD18	SLCO3A1	SLCO3A1	JMY			OSTM1
	SLC34A2			CAV2			SMAD4			LDHA						AGPAT5			SRSF2			CATSPERG			EFR3B			ITGAM			SCGB2A2			ANO6	TFEC				EOMES			REEP1	CUL3	CUL3	MUC15			IDH3B
	DKFZP434H0512			FAM118A			CYB5D1			PMS1						FOXO1			ST6GAL2			CEP78			INSR			CFTR			EWSR1			TNFSF18	CNN1				MAT2A			FRRS1L	PIK3R3		ZNF625			RAB39B
	ZNF776			CIR1			IL24			USP14						RPL17-C18orf32			PXMP2			ZMYND11			NHEJ1			TMEM86A			C1QTNF3			BMP2K	MGAT5B				PPP1R3D			CADM2	PAK6		RPS21			SLC12A2
	IFNLR1			C12orf60			GPRIN2			DLEU7						VCL			MID2			HN1L			PDGFRA			SYT15			MSS51			INHBE	ROR1				EHF			CILP	ARNT		KDM5A			TADA2B
	COPS8			ABHD17C			GALR1			E2F3						BACE1			MRPL19			TPGS2			CHRNB4			AGPAT5			ITGB6			TMA16	SLC46A1				SPIN3			B4GALT5	ANKRD12		SLC16A3			UBE2G1
	SAP130			TM4SF1			ZNF25			LMX1A						COG4			ISOC1			RNF24			SLC39A13			STK38L			YKT6			SLC30A1	CCDC146				MEGF9			CTSO	CTTNBP2NL		USP26			CNIH3
	FAM109B			ZNF181			CEP19			ZNF248						ERAL1			HDDC2			AL583828.1			CLK3			CHIC1			IVNS1ABP			ERI1	LY86				MIDN			BBS7	JMJD1C		FAM101B			KLLN
	CNPPD1			GPR114			AC015987.2			TEF						LPAR6			CASP6			PKNOX2			NHSL1			RSPH3			MZT1			ST8SIA6	CLNK				CHCHD5			RBM45	TMEM64		SCN2A			SHISA2
	PRRT3			CD46			AJUBA			ZNF112						STAG2			SERTM1			KLHDC7A			MSN			TRIM2			FUT8			OCLN	ZMAT3				PDCL			PTP4A2	MAF	MAF	ZBTB46			C15orf38-AP3S2
	GNAL			CCBL1			NDST4			AC012215.1						KLF7			GPR42			CCDC6			LCP1			RASSF6			USP1			MS4A14	PROSC				NARF			SMS	SLMAP		FAM185A			PCGF5
	BCL2			LDOC1L			ZNF569			RRAGD						GK			AGO4			HIST3H2A			ATF1			PIK3C2A			ENPP4			CTR9	CD300E				ADAMTS18			ISOC1	EXTL3		IL1RL1			ZFP91
	C1orf52			PYURF			NRCAM			TMEM200A						CTB-186H2.3			SLC16A7			NEURL1B			KCNJ13			PEAK1			UBE2M			CLGN	EXOC4				SLC26A2			TNIP3	C16orf72	C16orf72	TREM2			RPGRIP1L
	TMEM200B			C12orf39			TMEM128			NBPF1						SLC22A31			ARL4A			CEBPE			KNDC1			GCLM			HDAC4			YIPF4	MS4A1				TMEM183A			SLCO6A1	NUCKS1		ARHGAP24			CMTM6
	RBM47			NFIA			GBAS			BIRC5						C17orf102			SUCNR1			GPR110			NDST1			GLRX3			FAM149A			ADO	NAALADL1				CCM2L			FKBP14	MTMR7	MTMR7	TRIM25			WRAP73
	MAP2K4			CDC42BPB			CDHR1			YPEL2						MAL			CLDN2			CS			C21orf62			LHFPL3			ONECUT1			C15orf26	NLGN1				CYB561A3			PREP	MAP3K3		FNIP1			TMEM233
	USH1G			MAP3K2			SRRM4			PYROXD2						IKZF1			EIF1AX			SIRT5			FAM19A1			ACSL5			RNF220			BCOR	RAP2A				HTR2C			ZNF283	CYBRD1		DUSP1			C1QTNF6
	FBXW4			PPTC7			COLCA2			TMOD2						HMGCLL1			ZSCAN18			FLJ14816			USP46			CRTC1			AEBP1			CDH1	CRAMP1L				NPRL2			FBN2	FLI1		SH3BP5			RAG1
	UPF2			AUTS2			POSTN			PCBP1						ULK1			DOLPP1			APITD1			ANGPT2			HRNR			C7orf76			ZNF684	ZNF705G				LEPREL4			CLCN4	YOD1		MAGOHB			USP46
	GALNT10			CST1			ELOVL6			HEPHL1						BCAS1			BBX			PAXIP1			SPTSSB			SIAH2			SOS2			CD44	UBN2				CDKN2C			CSGALNACT1	WASF2		TMEM133			KIF17
	IRX4			PDE6C			FADS6			IFNG						SKIDA1			HNRNPA1			RBM14-RBM4			PITPNM3			ZSCAN12			CPT1A			CAMK4	BEX4				HAUS6			RBM25	ST7L		GPR55			VPS26A
	COL5A1			SOAT1			TMCC3			GPX1						ZNF503			ZBTB26			THNSL2			ALCAM			INSIG2			HRK			HSPA13	CDK20				SND1			RND3	ATXN7		EBAG9			C18orf56
	PRKAA1			NEK4			ZFP28			CABP5						C1ORF220			CCNDBP1			RGS21			SIX3			GPRIN3			KCTD12			VCPKMT	PUM1				KIAA2013			TMOD2	SNX13		BFAR			TSPAN10
	TBC1D14			TBC1D2			AGPAT5			IAPP						SCML2			FFAR3			NECAP2			LYPD6B			TMEM229B			AIM2			SMIM17	ATG9B				CHFR			FKBP5	CBX5		BAALC			ADAM28
	CDS1			DHX8			WIPF2			SLC16A10						PPARA			WNT2			RAB3D			TET2			ITSN1			ZNF292			CSRNP3	VTA1				PARD3B			BMI1	SOX6		RCOR3			GPRIN2
	FAF2			SUV420H2			KIRREL			NPY2R						B3GNT4			NF2			TTC17			THAP9			DIAPH2			IFI35			C5orf20	DCAF7				AQP2			RP11-57H12.6	TM9SF3	TM9SF3	BEND4			RSPO2
	ASB8			EPSTI1			B4GALT6			VPS33B						ZNF211			HAL			TRAIP			DCAF4			APPBP2			PPP2R2C			POLR3F	DIXDC1				XCR1			TMEM92	BBX		RBL2			XDH
	CD5L			SPC24			NCL			PDX1						CTD-2207O23.12			SPCS2			CNDP1			SLC10A7			NSL1			GTF2F2			ACTR2	CBLL1				AMIGO1			C11orf53	CHD7		ACE2			LAMP1
	LEP			ZNF286B			ATP2B2			GPR89B						ZNF484			MMP16			GJB3			PTAR1			FAM198B			TBR1			KBTBD2	S1PR1				RGL1			PINX1	SBNO1		C1orf110			ATAD1
	C10orf54			PPP2R5E			ATG3			C15orf43						BRIP1			SMAD1			LBP			CHRM2			C1orf213			ADAM19			ARNTL2	ANKRD13C				ICOSLG			NEU1	SLC30A7		HCCS			CWC25
	CAMK2G			PPP1R15B			SNX18			ZNF473						CDR2			RP11-758M4.1			AC093157.1			PPFIA4			TMTC2			FSIP1			ZCCHC24	PP13004				0			CHEK2	PFKFB4		KIAA1462			NAALADL2
	ZCCHC4			CHRNB2			DYRK1A			SF3A3						PRELP			MRS2			CHRFAM7A			FOXR2			ZNF268			DCLRE1B			SERPINI2	TFAP2A				PPP1R14C			ALCAM	GLYR1		FAM109B			ENOSF1
	SLC6A2			SMIM5			ATP8A1			RPL23						MBTD1			ARF6			ABHD3			CHRFAM7A			AJUBA			SPATA12			EIF4G2	HEPACAM				IL7R			MGAT4C	POGZ		CLDN10			EGLN1
	CCL3			NOL4			FBXO28			LIPA						TRIM15			TAS2R5			EVA1A			C9orf170			KIAA0355			ZDHHC5			GPR6	HAO2				FBXL8			FAM19A4	GPBP1		IKBIP			CERS6
	GPSM2			PRKCQ			EPB41L1			FGF7						RIPPLY3			HOOK1			TIMP2			GTPBP2			FGF1			BTN3A2			ST6GALNAC3	FASTK				NRG1			SLC4A10	TTC7B		SRP9			KIAA0087
	PIGH			RECK			MAGEB3			RPN1						LCMT2			NECAB1			GINS2			GDF11			MSL2			GLT1D1			UQCC1	BDP1				CAMK2N2			MAP3K8	SLC16A6		PLA2G12A			DLGAP2
	ASCL4			SRSF2			WBP1			SPARC						HOXC10			ZNF783			SRP68			PTCH1			TTC19			SETBP1			PRPS2	CCDC38				ST3GAL5			IL1RL1	ATP6V1D		ELAVL3			AC138655.1
	HNRNPA1			OSBPL9			GLYR1			FAM76A						DAO			TSPAN17			PPM1M			KIAA1671			EIF4EBP2			CFHR5			GPD1L	KIAA0087				OR4M1			CCDC28A	OSBP		NEUROG2			TMEM66
	COQ3			NETO2			AK4			PIAS2						NBPF6			VWC2L			INSRR			ZCCHC12			HNRNPH3			SSR1			BMI1	RHOJ				ASB4			NANP	ATP6V1C1		ARCN1			ZBTB41
	FAM211A			DOCK1			MARVELD1			LIN7C						RNF14			ITLN1			FITM2			MKLN1			NEDD4			ARV1			MFSD6	PPFIA1				LSG1			PDK4	CTAGE5		SLC25A16			KPNA1
	EIF4G2			FCAMR			MTHFD1L			THNSL1						TMEM229B			HARS2			SV2C			FBXO32			CLDN18			KLHL6			PARP6	RAD51L3-RFFL				HN1L			ABCC2	ZEB1		OR10J5			NEUROG1
	CHD4			LIN28B			SLITRK3			MMP13						IDS			PPP1R14D			RFX7			TCF7L2			ARIH1			ZNF468			GNAI3	REEP1				KIAA1456			C1orf131	MFHAS1		SPO11			GSG2
	RAF1			PTGFRN			TSPAN5			SLC17A4						PDPR			GDF5OS			FOXO1			PLA2G15			HIST1H2AH			FAM188B			TFAP2A	ADAM8				COQ9			DEXI	RHOQ		TFCP2			POLR2D
	APLP1			UBR7			CPNE3			KCNJ16						CCDC142			LPIN1			ESM1			ADAMTS15			TRIM71			CMTM8			MORC3	SEPT11				ZNF775			ZFP2	IRF2	IRF2	RTN4			E2F7
	GRHL3			GK			ACPP			UXS1						ZNF660			NCBP2			GLG1			ASCL1			NCEH1			MARVELD2			SERTM1	NUP43				USP34			EDARADD	PLAGL1		CMAS			DISC1
	ETNK2			RGS17			IL17A			GPM6A						USP42			ZNF33B			CHRNA9			TTLL9			RBM43			NELL1			MPZL3	TCF7				SPHK2			GBP5	ZNF652		ABHD6			SLC39A7
	LONP2			RARS2			BHLHE40			CRTAM						PLCZ1			CHST9			HEATR2			MUT			ITGB8			SNX12			FAM19A2	LPAR1				PRKAG2			FGF2	CASP7		ASCC2			ZNF12
	PLXNA4			HIST1H2AC			ATP2B1			KMO						ZNF624			ITGBL1			LRIT1			CHD2			C10orf118			NFATC3			ATP6V1H	SPIN3				FAM134A			ELOVL2	TAB3		TTC9			TASP1
	LYRM5			CTDSPL			LIPH			TMX3						TGIF1			CXCL11			PARM1			NCOA5			CSRNP1			GRIN2D			ZNF616	ANKS1B				RGMB			RAP2A	IGDCC3	IGDCC3	TMED5			NR2C2AP
	LTA			GRAMD3			MYOZ2			STK38						TBCEL			PPM1A			EHD3			GNPDA1			APLN			TMPRSS11F			TMEM170A	TMEM256-PLSCR3				UPF3B			EPB41L3	PBRM1		AMN1			LSM12
	ENPP1			ZNF468			SYNPO2			SPTSSB						C2orf88			OTUD3			CCDC18			XPR1			PTBP2			DNAJC3			MLF1	ANP32E				CSTA			UBE2D3	ANAPC16		OR2L13			KCTD2
	UNC5CL			RASEF			WDR55			ZSCAN23						NTS			AEBP1			SNX5			PRICKLE1			BICD1			LARP4B			AMN1	DCC				GAL3ST3			NEUROD1	IGF2BP3		C10orf76			IQCK
	GANAB			TNFSF12-TNFSF13			ARL2BP			AMOTL1						ZNF35			LIN52			SLC16A12			HBEGF			KCNJ11			GLIPR1L2			RNF185	GPR89B				NSRP1			GOPC	NKD1		C1orf21			GIMAP2
	AREL1			ZBTB20			C18orf54			ZNF671						DCAF4			SAMD5			STRA13			F2RL2			B3GAT2			RRS1			TRIM6	MINK1				FMOD			SRPK1	HAS2		TECRL			NFIX
	PPME1			RAD18			ZNF415			LRRFIP2						CES3			EGLN3			CHRNB4			CNOT7			COG5			LAMB4			CAPSL	IQGAP1				SCNN1A			C1orf110	RTF1		STRN3			SOCS4
	MYO5B			FAM47E			PPP6R3			TOX3						DBX2			SLC30A7			GADD45B			FAM129A			TMEM33			CYSLTR1			GPATCH2	TTBK1				TSPYL6			RGAG1	TGFB2		NAA40			SCAI
	RPA1			RFX4			STX16			RPS6KA5						PAPSS2			TSC22D2			CEP350			TEX15			CS			IGFBP3			KCNE3	SWAP70				DIXDC1			FUCA1	PAPOLG		FBXL4			ZNF385D
	ATAT1			PIRT			FAM109B			AL163636.6						OTOGL			GRID1			PYURF			TMPRSS11E			LRP6			NADK2			TECRL	CSNK1G1				BHLHE40			PTGES3L	SPICE1		PATE3			ATE1
	ZNF23			CLCN2			MC2R			LYRM1						BCL2L1			MID1			GBA			ZNF689			LMBRD2			TMEM184B			GABPA	PTCHD1				ADH6			RAB39A	DDX3Y		ADAM20			MCM9
	NUP62CL			IL36RN			TMEM117			SRSF10						FUT9			TCHP			PRKCH			GNPDA2			ONECUT1			ZNF572			CCSER1	RFFL				FAM19A2			ATXN3	DDX3X		NCOA3			PHF6
	IL34			TMPRSS11F			NAP1L1			KCNJ6						RAC2			PPP1R18			C17orf105			ZMPSTE24			GHR			AL356356.1			CCL4L1	PRUNE				MMP15			PRAMEF7	PHACTR4		YTHDF2			CASP14
	TFEC			LATS2			MDGA2			POTEG						CD81			CDC42BPG			RAD51D			CHIC1			ASB5			ZNF345			NDST3	ALG10B				COL23A1			ADH1B	FAM46A		FBN1			TMEM200B
	PRLHR			GTDC1			CLCN4			POTEM						TXNRD1			RAB30			ECSIT			GLTPD1			RDX			CLOCK			SHISA2	C1QL3				ATG10			TMEM208	ARHGEF37		SPATA17			FBXW4
	FLG2			SCRG1			MARCH5			CA10						ELF5			UVRAG			FAM227B			SPRED2			CHST11			GOLGA1			MLLT3	NIT2				SLC25A15			HOOK2	SETD7		ZNF652			CIDEB
	MAN1A2			MUC15			SLC25A40			SNX20						AMER2			CD300LF			SNX10			CEP57L1			ZFY			CEP95			PPP2R5C	BTBD10				DRD1			IQCB1	RIC8B		KIAA0586			PRAF2
	UNC5C			ZNF397			TCF4			TAF1D						KIAA1841			PIK3R1			C1orf95			AVPR1A			PDZD2			STYX			HNRNPH1	ZNF804B				LZTS1			MYOZ3	HCFC2		DNAJA4			DEPDC1
	PLEKHA2			ZNF594			ZNF234			RSRC2						RP11-57H12.6			DKK3			MAPK14			HOXA13			RHOA			SLC2A13			UBA6	SUCNR1				TRPM8			PRSS35	ZFP91		BCL11B			NR3C2
	CD1A			IRAK3			AC138655.1			OAF						CIDEB			PLEKHG7			GSS			PAQR8			SLC15A2			COX7B			TRMT13	RPRD1A				SFRP1			TSNAX	RPP30		RNASE1			LRRTM3
	FAM69A			UBE2E2			POM121			RMI1						SPTLC1			TNFSF8			S1PR5			RHOJ			PELO			AGO2			MAGT1	XBP1				GUCD1			RANBP9	BCL2L11		NEFH			SLC6A7
	TPX2			TOR2A			HSPA6			SCOC						KIAA1586			TUBB1			MRPS33			KIAA1244			FAM8A1			GK			EGF	TMX2				KCNE1L			LRP6	NFAT5		ZWILCH			PUM2
	CABP7			ZNF772			MIB1			NGLY1						RNF144B			PPARGC1B			THRB			GLP1R			ZCCHC3			PFKFB4			GTF2I	NEUROD1				WASF3			KPNA4	GATAD2B		NOSTRIN			ABHD15
	C10orf99			FAM86C1			SLC46A1			C2orf88						COL27A1			RPRD1A			MPP5			RASA3			JAK2			RGS22			SLC5A8	C17orf105				UBFD1			GGNBP2	CADM3		SPAG6			CELA3A
	FGD1			FAM169A			RAP1GDS1			FOXN2						CADPS			C7orf76			GJB7			ZC3H6			G2E3			VAMP4			ABHD3	RSPH9				RP11-383H13.1			MPZL3	PRDM16		COL15A1			GPRC5B
	SLC35C1			BCKDHB			ZNF224			LCT						MAP7D2			NFS1			ZNF557			DLG2			SEMA3A			NFE2L1			GPR133	EIF3A				GGA2			UBE2K	SLC24A4		AKR1B1			RBL2
	KCNJ9			TFCP2L1			FUT9			CDCA7L						PEG10			NDRG1			CDKN1A			ABCA10			ACVR1C			RLIM			F3	UVRAG				GPATCH2L			METTL15	ATXN7L3B		TAF1B			ASB7
	TRPC5			MORC4			NEURL1B			TTC4						PDE3A			HLTF			RAB15			AP3B2			MFAP3L			ZNF654			HCAR3	PGR				KCNH8			CD163	ZNF292		FHL5			B3GALNT2
	TMEM106A			TENM1			ALKBH1			ZBTB20						FSTL4			CD48			MUC15			SGTB			KCNH5			CCNC			FMNL2	MARCKS				C5orf64			ACVR1C	TMEM127		PAIP1			SLC25A38
	SDCBP			TMIE			SLC25A44			MDM1						CCL22			SEPSECS			MMP25			TBC1D15			YY1			KLHL28			B4GALT1	DNAJC9				CLASP2			HIPK3	IL21R	IL21R	KPNA2			SFXN1
	SUPT16H			ZNF217			KRBOX4			KCTD14						NKX2-2			ARHGAP17			CCZ1B			C3orf14			KIF3A			PHIP			SDCBP	TBC1D15				ZNF496			ABCB8	XIAP		SLC39A8			ZNF416
	HPCAL4			NETO1			CYS1			KIAA2018						NIPAL1			ANKRD11			CD84			TMEM170B			C9orf41			CCDC69			COMMD3-BMI1	ERLEC1				APLN			KIAA1456	ATP11A		ZNF146			PTS
	ZNRF1			EVI5			MEIS1			STAT2						SGTA			TMPRSS4			OSM			UBN2			SLC30A6			PHAX			LIN28B	TLR4				UBE2QL1			SUMO1	TMEM33	TMEM33	IYD			KIAA1958
	ZNF280D			LSG1			XIAP			C5orf22						DYNC1I1			TMEM52B			UBXN7			CYBRD1			RAP1GDS1			PPP2CB			BLZF1	CDC42EP3				AC132192.1			MRPL27	TNRC6C		KIAA2022			KRTAP9-2
	MEDAG			RPIA			C4orf19			MTFR1L						GPR1			MAGEA11			GOSR1			HAL			PLCE1			SALL4			SLC26A7	DPYSL5				SLC6A17			LIN9	UBN2		SVOPL			HRH4
	CHMP1B			PRKAA2			FOXL1			USP44						C10orf2			PFKFB2			ELMO1			GRIN2B			MEI4			MT-ND4L			TMEM133	RILPL2				DDX3Y			RASEF	NDST1		TMEM229B			DOK6
	RALBP1			LIX1			CASC10			MARVELD2						KCTD7			CCL2			DET1			RNMT			NCBP1			VKORC1L1			CNTN6	PASD1				TM9SF4			DNAJC16	C17orf63		DCHS2			PTAFR
	PLK1			SLITRK1			SPATA17			C12orf75						XKR4			HSPA4			CTD-2207O23.12			CLIC4			GLS			CLUAP1			NID2	ZNF275				MANEAL			NKX2-2	MED12L		CDK19			SLC37A3
	DAZAP2			GAA			PHF21B			GOT2						HOXB5			OR52D1			BCKDHB			CYP7B1			CHURC1-FNTB			FAM135B			MARCH10	TRIM67				BSDC1			TET2	IL6ST	IL6ST	DSTN			ZNF34
	RS1			TRAPPC8			PTGFRN			TMEM182						RGS12			BEX2			KLF14			KCNQ5			IL20RB			SYNPO2			RNF180	C21orf2				MTA2			ERLEC1	EIF4EBP2		CLIC1			ARID3B
	C6orf141			GJD3			KLF8			TET1						FAM171A1			FRRS1L			C12orf23			IL11RA			COL4A3			PCSK2			ZNF304	RAD51AP1				STRA6			CSGALNACT2	NFIA		SCN1A			ZNF202
	FIBCD1			FAHD1			KIAA1429			DCLRE1C						CYP4B1			GLCE			ASIC1			TMX1			HN1L			CTXN2			GALR1	GABRA4				BGN			IRF1	SRGAP3		BEND7			ZCCHC5
	DAAM2			RPH3AL			HMGB3			GRAMD1C						TEX22			TRIM58			ZFAND5			FAM81A			RRM2			SLC35A1			DLX6	CTRC				TET1			BHMT2	C20orf112		XPO4			POU6F2
	GNB1			MSANTD4			CAMSAP2			FAM3C						CUTC			ACTR2			RAD54L2			DIXDC1			PAQR8			AFMID			KIF2A	ACTBL2				ST8SIA3			MITF	HSPA12A		SLC2A5			LIN54
	ACTR1A			DKFZP434E1119			DERL1			TMEM117						TAF11			SERP2			EED			CDKL1			ELF2			CASC10			LACTB2	MED9				INPP1			SHPK	MCART6		APLF			ZNF629
	PBX1			ZNF268			ROPN1B			RAD52						HOXA5			ST6GALNAC1			TSPAN11			STPG1			KCNE3			FBXL7			PCK1	C11orf57				TREML1			TOR2A	NLGN4Y		PLXDC1			RNF150
	C1orf233			LRRTM4			ZNF841			PRKAG2						SNAPC3			CASS4			MED11			CALD1			SYNPO2L			MCPH1			RP11-383H13.1	RSL1D1				TRAFD1			HNF4G	NLGN4X		THUMPD2			TH
	VPS37C			TEDDM1			NMRK1			CDC5L						SPI1			RMI2			ZC3H4			ZNF24			GPD2			SMARCA5			FAP	ELAVL4				TRIM5			C9orf85	IL11		CALCR			SNX31
	TMEM26			MEGF9			SLC14A1			ZNF84						METTL21B			MYEF2			AQP1			GRAMD2			INADL			CA3			RWDD4	RPS6KA1				AP4M1			RP11-247C2.2	SETD1B		ADAM10			IRG1
	FAM84A			EXOC7			KCTD8			CSHL1						CCDC163P			UQCC1			GATA5			LTBP2			FZD7			VEGFB			UBE2B	ZNF385B				MOSPD1			PRAMEF18	PRR14L		SPINT2			MKX
	RNF185			EML5			MVB12B			CHORDC1						RHCE			KCTD6			TARSL2			DERL2			ZBTB43			DAND5			BRI3BP	INPP4B				FAM96A			TMEM71	APAF1		WWC2			ZNF259
	CEP128			PLAT			GANAB			CDH12						PPP4R2			TRIM2			KMT2C			LSAMP			MTMR10			IQCH			TPD52	SZT2				SCD			N4BP2	PPP1R12A		SLC1A6			STOML1
	FAM174A			GTF2H3			PYROXD1			TNFSF18						KCNK12			NOS2			SLC9A4			SEC14L6			MPZL2			HPRT1			ELK4	EGFR				PURA			ZNF331	FRAT1	FRAT1	EXOC6B			GPC6
	SUV420H2			C5orf28			YIPF6			SMIM14						VEGFB			SLC39A6			PPP1R3D			UBFD1			ZNF711			MCU			TLE4	KMT2A				MOCOS			HHEX	NACC1		TWIST2			LRRC3B
	LPCAT1			SH3BP4			FSTL4			VPS36						C16orf45			BEND4			LYRM9			SOCS4			SLC19A2			RIC3			DDIT4L	TBRG1				SPIDR			MAGOHB	PGRMC2	PGRMC2	CBFB			MEFV
	ZNF596			FAM76A			RP11-625H11.1			C9orf85						KCNJ2			PRDM8			TMIE			LINGO2			ZNF106			TMX4			UPRT	FGF5				ZGPAT			MARCH2	STK35		CYCS			CCT3
	MAX			BTG2			C9orf171			SYT4						RHBDD1			OXSR1			FBXO3			CCM2L			C5orf45			HIF1A			TMPRSS11D	RCAN3				ZNF514			FBXO11	ZNF238		SNX18			HMOX1
	HOXD8			ADCYAP1R1			PI15			MFSD8						ZCCHC16			COLGALT1			RSPH3			NRBP1			B4GALT6			HOXC4			PMP22	CLVS2				LOXL2			FNIP1	FBXO9		FASTK			PPARGC1A
	CACNA2D4			BZW1			GFPT1			GXYLT2						LRRC20			CPD			DPT			RBM14			MET			HOXC4			DSG3	EMX2				LAPTM5			ZNF560	RNF43		RANBP9			NIPSNAP1
	DCP1A			STX16			ZMIZ1			RBM18						UGGT2			ATXN7L1			HMG20A			C3orf72			RNF180			MMP13			AC140061.12	PFKFB2				KLHL14			ERMN	CPEB2		LRRTM2			MMP19
	CT45A3			TAOK1			EPB42			MEDAG						LRIF1			RNGTT			NEDD9			LIN7C			ZNF660			BAG4			CDC42EP3	TECPR1				GCNT2			CCDC169	ZFHX3		TREML2			ZNF846
	ZCCHC16			2015-03-10			PSMD10			GPNMB						STX17			CIR1			OXLD1			SRSF1			ADAMTS1			HEXIM1			TTC26	ZC3H8				KLHDC7A			B3GNT5	INPP5A		MAPK10			ZNF365
	NCALD			CALN1			PDE1B			CDC42BPA						TP53			WBP11			TNFRSF19			TTC22			PIKFYVE			ZNF596			DMTF1	NTNG1				GPR146			RNF7	TPM3		PCDH17			SCN4A
	TPK1			BPI			NKAP			TIMP3						NUCB1			LIN54			EFCC1			CDH13			NARG2			EVI5			ARPC3	SLC7A4				GFPT2			FAM107B	FBXO11	FBXO11	RP11-451M19.3			DIABLO
	MOB1A			RBM8A			KHDRBS2			UBR1						DTHD1			MAP3K15			ZRSR2			ZFAT			CLASP2			C10orf126			SLC6A5	FAM60A				PSMG4			HSDL1	EPAS1		AKAP2			TMEM135
	LRRTM1			TTC9			PIGG			TTLL7						MCAM			CTXN2			TCF7			PRDM6			KIAA1432			CXCL17			HAUS3	FAM110C				SSTR3			SUV39H2	BTLA	BTLA	ZBTB38			TM6SF1
	GATAD2A			TULP4			ZAP70			BARD1						AFTPH			DKFZP779L1853			CDK1			C9orf47			CPD			ALOX12			METTL8	RP11-834C11.12				MRPS27			LRRC8B	KDM4A		SLC25A53			NPHP3
	RHPN1			LBR			TNFAIP8			MURC						LENG9			C10orf62			PXN			TMEM37			DKFZP779L1853			TMEM26			PGAP1	GABRA2				FAM174B			MGA	YIPF5	YIPF5	ANKRD49			RP11-295D22.1
	ZSCAN20			GPR110			SAYSD1			ZCCHC5						DNMT3B			MSL2			POLR2D			AK4			UMODL1			KCNJ10			FHL5	ELK1				WNT7B			ING1	MEX3C	MEX3C	CCDC73			ARRB2
	PTHLH			NUAK1			ACSL1			SSX4						ICAM4			HAVCR1			FPGT			LYPD6			SPPL2A			TRIM6			TNIP3	KBTBD13				PATE2			SNAP29	ZNF280C		ZNF578			ODF2L
	SMPD4			ATG16L1			FNDC9			MIB1						NR5A2			NANOS1			CXorf36			SLC35F5			MATR3			KLF3			CUL5	ZNF12				SRPX			KIAA1430	HMGN2	HMGN2	FAM133B			LITAF
	ZNF445			MPZL1			SLU7			TMEM229A						BLOC1S5			IYD			PNMA6A			COLGALT1			JAM3			SHISA2			TOR1AIP2	TMEM30A				MMP24			HMGN2	MAGI1		DNAJC28			ABCA1
	FGD5			C1D			FANCC			CYBRD1						SPARC			C1orf109			CREB3L2			TRIM66			ZYG11B			DNM3			ZSCAN29	HEXB				RRH			NRK	NUAK1		MXD1			FYN
	ZKSCAN8			TAF1D			DYNLL2			ZKSCAN1						WIPF2			PPP1R3B			POLR1D			BMP8B			SLC22A15			IKZF2			SMARCAD1	MOB4				FLJ45079			MSTN	FAM134C		PEG10			ARHGEF38
	PPP1R3C			PLEKHB2			FNIP2			NAA30						TEKT1			CDKN1A			TM4SF1			XCR1			CORO2A			PLAG1			RBM41	SOCS2				GAS8			DMRTA1	FUT4		LPP			OXLD1
	POT1			FAM86A			ZCCHC14			LZIC						TBL1X			NSMCE2			RTP1			CCNYL1			KIAA1217			PDZD3			COL4A3BP	CCDC176				RP11-204N11.1			EFHB	S100PBP		RNF213			MINOS1
	C1orf111			LOXL4			NISCH			CBFB						DCAKD			N4BP2			TSPYL5			ZNF154			RALGPS2			ALB			DPYD	C9orf85				TINF2			C12orf39	REEP1	REEP1	TERT			SYT3
	BCL2L2			DKFZP667F0711			CREB1			GINS1						LRIT2			CNPY1			NTRK3			TRAF3IP1			TRNP1			PAFAH1B1			HIF1A	PVRL4				PSMA7			ERO1LB	SESN2		DNAJB12			CDC42BPA
	ZDHHC23			PIGO			CALCR			CLINT1						UBE2E1			MAGI1			SRL			SLC25A27			CTD-2140B24.4			EIF5A2			ARMC10	PKP2				BAG5			CASP5	PPM1K		NGDN			ADIPOR1
	HBEGF			SSFA2			FRRS1L			PMAIP1						SMIM9			C3orf58			NOP2			HOXB9			WDR43			PPP2R5A			PDIA6	PHF15				FLRT1			PRAMEF4	GCNT2		ZCWPW2			AKAP1
	MDGA2			JPH4			SP5			C1QTNF7						AIF1L			RSPH3			PELI2			IL7R			ARHGAP18			DUSP22			RPL13A	TMPRSS12				NKIRAS2			SLC25A27	SOX11		EMP1			ARHGAP19
	NPTXR			EAF1			LZIC			XDH						UBE2D4			CCDC42			CDX4			ZCCHC14			ST6GALNAC3			SP1			HCAR2	SLC25A34				TSPYL5			RHAG	EGLN2		MYH15			VASP
	CPNE5			TLCD2			DOLPP1			CCDC15						YTHDC1			DAPK1			DTWD2			SLC35F1			LRRC55			PRPF38A			PI15	POU2F2				ASXL3			SLC5A1	GREM1		MS4A1			KCNC3
	ZNF154			C21orf128			ARHGAP17			QKI						HIBADH			SLC26A2			SLC22A18AS			XPO4			AHI1			RSL1D1			LUM	MRPL42				HPCAL1			SERINC4	NDRG4		EIF2AK3			TGOLN2
	AC093157.1			ERI2			SLC6A17			STMN4						SH3BP5			CLLU1			GZMM			METTL15			KLHL6			TIA1			ADIPOQ	KIAA1430				ATP2B4			MYOT	SYS1	SYS1	NCOA4			ZNF549
	KCNAB2			EYS			GPR1			ATM						CACNB2			CILP2			ASCL4			COLEC12			LCP1			VPS13A			RGAG1	ERGIC2				ZNF501			SERTAD1	KCNK3		KIAA0196			GRHL1
	SHISA7			C9orf66			PLXDC1			FKBP1A						C12orf40			TFAP2C			WHAMM			LGI4			CSRNP3			DIRAS1			ALS2CR11	GATA5				CSNK1A1			CHCHD3	FOXO4		TET3			SCIMP
	XKR4			GPR133			NAA35			CLCN5						MDM4			CUTC			NETO2			SERPINB13			ELF4			ZNHIT6			EFR3A	ITGA1				CD84			BCL2	TMEM169		LNP1			ILDR2
	FAM227B			GPX7			CADPS			SLX4IP						MRPS35			SLC2A10			CTLA4			CNIH4			TMEM239			CNTRL			MPZL2	AP005482.1				LRRC20			CXXC4	CPSF4	CPSF4	PIGM			RPA4
	FOXD3			FBXO27			TMEM196			ZBTB38						TBC1D15			DIXDC1			TNFSF14			KCTD6			ZNF280B			GALNT2			BROX	GPR89A				TSPAN5			SEMA3E	PAK2		MPEG1			RCBTB2
	PRELID2			CARM1			TMEM56			DNAJB11						GBX2			RIN2			SYNPO			EPHA8			TMEM47			YOD1			GJB2	MCMDC2				AGO2			PPIF	JARID2		SYT1			FAM198B
	EIF4EBP2			AGPAT9			ZBTB4			NFIB						STK17B			SLITRK5			TRAPPC6B			RGS7BP			MOGS			AIF1L			AP5B1	UROC1				CLCN4			NDNL2	RPRM		LRRC16A			PRKCI
	SYNCRIP			ARID5B			CCDC88A			RSBN1L						TMEM237			RAB3D			IL10RB			ALX4			ARRDC3			GATA6			SLC2A11	PPP3R1				KCNQ1			MAGEB1	NEK7	NEK7	LRFN2			HEY2
	ZBTB21			SLC16A1			NKX2-8			SLC25A31						C4orf17			MAZ			PAGR1			CELF3			RASL12			NSG1			SUCLG2	ZNRF1				SCFD1			ZNF225	SYPL2		TCF7L1			CNEP1R1
	RP11-10A14.4			DCAF12L1			FAR1			HS3ST3B1						CXCL14			CACNA2D2			FAM168A			PIK3CB			SERINC3			FMOD			SDCBP2	PTP4A1				CSN1S1			PRAMEF9	FOXL2		GPRIN3			DPP3
	C2CD2			GPATCH2L			MYO16			TARS2						C7orf41			CAND1			MNAT1			SOCS2			CASS4			DKFZP434H0512			TMEM41B	PARP3				SPNS2			HTR2A	WDR37		RBFOX3			SMIM13
	C18orf25			CLDN6			KCTD21			MYOC						REM2			TRIM35			USP44			NCOR1			NEU3			SEL1L			LRIG1	TRIO				PRKCA			SCML1	C8orf58		CD244			CHST4
	MALL			RICTOR			C11orf74			LRCH2						RFTN1			SAV1			DNMT3B			COMT			MLTK			PGP			TJP2	TBC1D9B				KIAA0040			ACAP2	IHH		PRKAR2A			PTPN9
	HLF			ZFPM2			CBFB			CTB-186H2.3						MKL2			ATF1			NOV			CALN1			TXLNG			NTS			LARP1B	LARGE				RRM2B			BCLAF1	EFHA2		LCOR			WDR45
	CLNK			ERMN			GNL3L			CACNA2D1						UBAC2			ZFP37			KIAA0247			RFX6			AGO2			SMARCD1			ADAM18	STAG2				PLOD2			EPS15	TIA1		SLC25A45			AF196779.12
	NDUFA11			KLK9			RRAGD			CYP1B1						SLC45A2			WBP1L			C12orf76			KPNA6			ATP6V1A			EBF1			CPED1	HGSNAT				INSIG2			VTI1B	HELZ		BTG2			MDM2
	MORN3			ATF2			GPX2			ONECUT1						MYOC			ZNF225			TMEM132B			NAV2			JOSD1			RABGAP1			ZNF652	DLAT				GPRIN2			FAXDC2	TMEM120B	TMEM120B	CCP110			KNSTRN
	RNFT1			SIRT1			EIF3M			FOXJ1						BRINP2			C10orf118			ANTXR1			ZNF662			ZNF25			DZANK1			FAM49A	KCNH8				PAX6			DIRC2	OAF	OAF	UGT2B28			TMEM47
	PRDM6			TTC37			MARCH4			MRAP2						NRM			NKX3-1			PAGR1			RAD51D			CASC5			TMEM66			PMAIP1	SLC35D3				CCDC112			MYO1H	CEBPA		CLIC4			ESR1
	PPM1L			C10orf90			PSEN1			FCRL5						TMEM57			BHLHB9			STAT1			PIP4K2A			C12orf60			MUC19			RASSF6	ANKRD13B				ZNF529			SLC37A2	CAPN6		NANP			HDC
	CA14			SP4			GAB3			GOLGA7						KCNV1			TSG101			CHTF8			RAB11FIP2			YBX2			RRBP1			FREM2	CBX6				SLC36A2			MAP3K1	MARCKS		PALM2-AKAP2			NDN
	RNF7			CBFB			MPP5			ZNF816						CBWD5			BNIP1			TIAL1			ZHX2			AFF4			LAMB2			TULP3	CERS6				FAM65A			REEP5	SGK1		ZADH2			LZTFL1
	ADRB2			MRPL35			NFATC3			PNPLA3						BPIFB4			EID2			RAB44			ST8SIA3			CSNK1A1			CSK			ZFAND4	ARL4C				AL031663.2			DUSP12	USP24		SFTPC			SAP130
	BAG2			RRP7A			EFNB2			TRIM44						HIF1AN			DHODH			C15orf62			AHCTF1			PROSER2			PWP1			TERF2IP	FCRLA				LONRF2			KATNAL1	TECPR1		FGD1			RORA
	HOXA11			DYM			TINF2			CLVS1						GSKIP			ZNF436			H6PD			RBFOX3			PWWP2A			PYGO1			RBM47	PPM1E				RAB11FIP3			KCNMB3	HMGA2	HMGA2	AMER2			SATB2
	LUC7L3			PPP1R9B			RAP1GAP2			MAP3K7CL						USP2			SUN2			TAS2R4			HDAC7			LANCL1			PDP1			KCNK10	ZNF500				FCHSD2			CDC42SE1	ADRA2B		VHL			SLC33A1
	SOST			ACSL6			LMO2			PAPD5						FAM155B			C17orf105			MARCKS			SLC2A4			AMER1			SRI			KCNJ16	E2F6				GTF3C4			ITGB8	CRTAP		UNC13C			PDIK1L
	VWF			CDK1			WNT3			COL10A1						TAB1			MT1E			BAK1			FZD3			NTNG1			SLC45A4			FAM217B	ARSK				ELOVL2			MAPK1IP1L	SIRPA		PF4V1			SV2A
	RCC1			DIAPH2			GEMIN2			LRIT3						WARS2			STMN4			C20orf194			ATP5G1			EDEM3			ATP4A			TPST1	ZNF862				HMG20A			FIGN	HDAC7		ANKRD12			C5orf64
	HIF1AN			SLAMF1			VPS35			SAMD9						ABI1			DBX2			KCNJ11			GUF1			GOPC			REM1			COPS4	PRKCH				BDP1			SMIM15	EIF4E3		ZBTB43			ZNF292
	DDI2			BVES			C3orf14			AC008443.1						FAM19A1			CITED2			MYOZ1			UBB			ABCD3			GPR115			ZNF555	TTPAL				MFGE8			ATP1B3	PICALM		TMCC1			FAM199X
	KRTAP24-1			ZFP1			PIBF1			GPR89A						TMEM229A			ZDHHC9			ZNF644			DDI2			RRM2B			RWDD4			SLC6A15	GIMAP5				CDRT4			TBPL1	FOSB		TM9SF3			AMER2
	POPDC2			GPR135			GCNT1			RPS6KC1						LHFPL2			HAVCR2			GFPT2			AKNA			CNTF			BNIP3L			RNF11	SRSF4				CTC-360G5.8			FAM221A	SLC16A2		CNKSR2			BEST4
	LTB4R			DCP1A			UNC5C			GOLIM4						SLC13A4			PARD3B			STK36			THAP5			CLASP1			HDAC3			NMUR2	NCS1				RMDN3			ZNF655	ATXN7L3		TMTC1			HOXC8
	CD44			ZNF286A			SLC7A5			TGFBR1						SOX2			DKFZP434E1119			ARF1			UBE2Q1			ZMAT3			BRIP1			RNF168	SGPP2				PIGH			COMMD3-BMI1	MLL2		ACADVL			ZSCAN12
	MAL			FBXW11			ZNF268			ARL6						SKAP2			AQP10			UTP11L			TTLL5			PLXDC1			BBOX1			COL4A3	DIO2				GPR64			GPT2	AEBP2		AQP9			ZNF844
	EDN2			IHH			CLVS1			SORBS2						CCDC42			ZNF460			MRPL48			MED13			FZD4			SLC14A2			SOST	EBF4				FAM179B			JHDM1D	CCNT2		DARS2			POLR2M
	LRRC15			RNASE9			KANK2			LRP12						PURA			C11orf44			AMBRA1			ZNF551			BICC1			C4orf26			PPP1R2	B4GALT2				AWAT2			PRDM13	EDNRB		PNPO			ZDHHC19
	ST8SIA2			EIF4G3			ASXL2			KBTBD2						TCTE1			CHRNA9			SEMA3G			TMEM159			VAMP3			C9orf152			RASSF8	FAM196A				KLF13			CHRNA10	HOXC11		C2ORF15			CELF2
	SPATA3			CDYL			IGF2BP1			DNAJB14						NOSTRIN			ASB10			DMTF1			KAL1			FUCA1			H2AFV			ZNF805	RSBN1				ANKRD46			UBAP2	TNPO1		EXOSC9			MT-ND5
	ZNF846			ZNF23			TM9SF4			DDIT4						TM4SF20			JARID2			TAC4			ZBTB8B			SNX13			ZNF445			IP6K2	TUBB6				UBASH3B			IL12B	SMAD3		SEPT8			TBX18
	IL6ST			ARHGAP12			GNAL			ZKSCAN3						NUP54			NUCKS1			PSMG3			ATL3			SATB2			SUZ12			ATP8A1	NLRC5				TNFRSF17			PAIP1	SLC6A6		CCDC117			SEMA3E
	OR51E2			TRIM39			DOCK4			HNRNPA3						SOX7			ZFP69B			LIMK1			MANEA			RHOU			UBR1			RPL17-C18orf32	HSPE1-MOB4				AC012360.2			AC011755.1	SH3PXD2A		IL7			KLHDC8A
	CLCN6			P2RX1			BNIP3L			GLRB						IDS			ZDHHC13			CD28			ZMYM4			SSUH2			C7orf60			CRK	NCOA7				STRA13			VIP	GPSM1		LYSMD3			CPA6
	TTC30B			SEL1L3			PIGH			RPS6KB2						RPS3A			PLCE1			RNF165			ZCCHC6			ZFYVE16			KIAA1598			CSNK1G2	NFIA				PPP4R1			LIX1	MDFIC	MDFIC	GRM7			SLC24A5
	BBX			UBE2H			ZFP36L1			C1orf204						CXCL9			LSM14B			KCNH7			NOP2			HIST1H2BF			RUFY3			MAB21L3	GPR89C				SAP30BP			ISM1	INO80D		OR51E1			COLQ
	IHH			AK4			SAMD5			MCTP1						BEAN1			ZNF572			NSG2			FAM217B			GABRB2			TWF1			SGCZ	PKHD1				LCP2			RAD52	TMCC3		STK38			C1orf198
	UBN2			FOXP2			SMNDC1			UHRF2						PDE1B			PYGO1			ULBP1			ZNF528			TBC1D2B			SIRPB1			HAPLN1	NTM				CBL			RANBP3L	EPG5		PRDM15			HP1BP3
	KLHL11			CNR1			PARM1			KATNAL1						PLA2G15			NFIB			MCAT			XKR7			TSNAX			FAM169A			C5orf15	SATB2				RORA			IL13RA1	MPP5		VWA3A			GABRA4
	CIC			CNBD2			FAM222B			CCDC91						TMEM79			UBE2K			PEAK1			SLC7A6OS			KLC1			ACSL1			UBQLN3	GPR75				KLLN			INIP	ZFHX4		BDKRB2			AC115618.1
	ORAI3			TRIM41			HRK			PCBP2						LAMP5			IL1RL1			ZNF264			CDS1			KATNBL1			PRRG4			WDPCP	MAP3K12				RIC3			ZNF140	WWC2		AC007040.11			ST3GAL5
	AMPD3			SCIMP			ADCYAP1R1			NMNAT2						ANKRD34C			CACTIN			ZC3H10			ARPP19			RFC1			APOOL			C4orf46	MTHFSD				HORMAD1			RBM44	NAA50		AFG3L2			TMEM144
	KCNAB1			RREB1			SKIV2L2			CCNB2						MPP7			AKTIP			RHBDD1			XK			KCNAB1			C9orf153			ZNF345	BTN1A1				C17orf103			FXR1	WIPF2		NDUFV3			XXYLT1
	EXOC4			UBXN4			FZD1			SCN10A						GPR98			IL10RB			GFOD1			TDG			GABRG1			RPS6KB1			DSG2	GAN				HTR7			GABRA2	FBXO33	FBXO33	PIK3CA			GINS3
	TMEM59			OCLN			CCDC71L			CDAN1						LIN28B			DNAJA3			GRIN2B			ANKRD11			QRSL1			ANO5			NLRP2	PHF14				NHLH1			SSX2IP	ZC3H12B		RAB4B			ZFP3
	ANKRD33			AMN1			GATS			ARHGEF3						IMPACT			SEMA5A			AL031666.2			ATP6V1A			ZNF197			TSPYL5			RDX	HMGA2				AGO4			STYK1	LIN28B		TK2			NMNAT1
	RSPH10B			PSMG4			KLF14			RWDD4						RBAK-RBAKDN			HOXB7			GPR173			ALDH1L2			KCNN3			ELL2			CMTR2	COX10				F2RL3			ZBTB34	IGFBP3	IGFBP3	GRM8			SPRY3
	CYR61			PLCXD3			GYPC			PRPS2						C2orf91			LMO4			IRF1			EPB41L4A-AS2			ACER2			BACE1			AQP5	MTM1				SARS2			SLC3A1	TOP2A		SP8			VPS11
	HPSE2			ZNF891			PLCB3			CES5A						GPR158			GABRA1			GPR161			KCNQ3			GOLT1B			CTDSP2			CD302	C2CD2L				RPRD1B			DDAH1	KHSRP		C5orf51			EBPL
	ATF7IP			ZNF705G			LDLRAD2			CRP						RDH11			PHACTR2			CMTM6			ADCY2			WDFY3			RASSF6			GMCL1	SOGA3				RNASEL			TKTL1	NCOA1		RP11-122A3.2			VPS52
	U2AF1L4			RPUSD4			NSG2			AC022498.1						SLC39A11			ENPP4			STK35			ATXN2			KCNK3			PTPN4			FAM151B	GRWD1				AFTPH			TNFAIP6	SNX5	SNX5	B3GNT4			OPRK1
	C12orf60			STEAP2			RD3			RNF141						WARS			P2RY6			CLNS1A			MTX3			ITGA1			WDR17			TMEM71	EIF3M				MAOA			SUCLG2			PTER			MAPK8
	AADACL3			CCND2			IGFBP5			APBB2						SP9			STYK1			ZNF558			MTMR9			KIAA1430			CECR1			ZNF180	KIAA1522				MED20			ZNF774			ZNF367			DNMBP
	IPCEF1			CDSN			GPC6			SLC22A9						DRG1			CLVS2			TMEM154			MAP7D1			EML4			RPS6KC1			CBWD5	CLASP2				ARHGAP23			CREBL2			DDX5			NR6A1
	CYP7B1			FCHSD2			RAB5B			IRF4						ITGA8			TRIM65			MAPK8IP1			LRRC55			THUMPD3			MTDH			RNF4	PDXDC1				NES			NKAP			AHSG			ZNF627
	TRIM44			HIST1H2BD			ELAVL3			MRPL50						CD84			METTL8			SLC34A1			KIF3C			AGPAT9			DUOX1			IFRG15	DLX4				SELPLG			ARPC3			ZC3H12D			SYNPO2L
	CDC23			TMEM234			ZNF35			SORBS1						IL15RA			IRAK2			RASL12			TIPRL			SNX12			ATL2			C18orf63	SLC41A2				SLC9A2			NOB1			GPR112			C9orf170
	N4BP1			ZNF578			COIL			GABPA						IARS2			PAFAH2			GPR42			ARNTL2			PTP4A3			HIST1H3A			MIER1	TMEM194B				CD79A			DHX15			APMAP			LZTS3
	PLEK2			CPED1			TP53I3			FAM91A1						DGKH			SSR3			AVPR1B			F3			KCTD16			KIAA1143			RBM28	AXIN1				C1orf43			MZT1			BEND3			TMEM194B
	SUSD2			MGEA5			MACF1			EIF4E3						RAE1			ABCA10			GABBR2			LRRC8E			STMN2			IL18BP			SEC14L1	SEZ6L				APLNR			MTMR9			ZNF665			CCBL2
	COX7B			DONSON			ACBD3			PABPN1						CHRNA3			EGLN1			GPR176			C17orf59			CTPS2			SLC26A7			PREX2	RHOU				WDR7			IL6ST			NMRK1			SRF
	UBE2D2			MDM4			CRTAM			TXK						APOBEC4			FAF2			RRP36			C10orf90			CDCA5			PTPLAD2			CXXC4	HOXC5				KCNJ2			SNX10			RBM48			IKZF5
	GATAD2B			KLHL14			AC006486.1			STEAP2						KCTD18			RAPGEF6			LRSAM1			C17orf72			RFX7			RBP2			F2RL2	SOX1				ATG7			CYSLTR1			CPNE3			FKBP1B
	NR2F1			HKR1			R3HCC1L			PIEZO2						RP11-724O16.1			RPL7			CALN1			SLC26A7			RP11-73M18.2			NACC2			ZDBF2	EEPD1				LY6K			HYLS1			LRFN5			AC007405.2
	CPA3			ITGA10			DAAM2			NEDD1						PIWIL3			TCAIM			GLB1L3			RPA1			TOX4			SLC25A21-AS1			ZNF207	PPP3CA				TMEM246			LCOR			AJAP1			AEBP2
	B3GALT2			TMCO4			LPPR1			PRELID1						SMIM14			ZNF782			RADIL			DTX1			TRIM32			PPIP5K2			NRAS	HARS				MSI2			TCHHL1			SNTN			MEX3C
	SPINK5			JAK1			SLC22A13			MPDZ						C9orf170			TERF2IP			PPP1R3E			TRIM33			NXT2			TMEM30B			DR1	UHRF1BP1L				LDOC1L			GJB7			MEGF11			CCDC50
	RAN			HN1L			CWC22			EFEMP1						REEP1			PRKRIP1			AP005482.1			UNC13C			MBNL3			DHRS4L2			B4GALT5	COL10A1				UNC93A			SPRY2			CTDSPL2			ZNF546
	FAM60A			APH1A			SHROOM3			C1orf110						LL22NC03-75H12.2			FUT9			JAGN1			FOSL1			SCEL			BTBD17			FKBP14	THAP5				KIAA1045			APBA1			LIMD1			TFPI
	RAB27A			TRPV1			HMGCS1			TEX26						MAML2			ZNF660			CBFA2T3			ENTPD1			PROX1			SCN2A			UBE2W	CAP1				MTMR1			TBX5			PYGO1			IQGAP3
	PAPOLB			CLASP1			NRP1			FAM171A1						CYS1			ANKRD30A			C1orf220			GOLPH3L			FSTL4			SPRY3			CDH19	POLH				GUCY1A3			STAT2			DIDO1			ITK
	SETD2			SHPK			COL8A2			SNCAIP						C20orf26			KCND1			DMRTB1			CHEK1			RAB23			CEP55			POU6F2	GNAQ				RWDD2A			PSMC6			SPRY2			SNX4
	AMN1			ZNF555			CLEC1A			MUC15						VSIG4			RPGR			GAP43			KIAA0895L			NAA38			SNTB2			RNF219	SPAG9				ZNF711			LMO3			MMRN1			KCNH8
	CSDE1			ZSWIM6			ADAM19			MYL3						GIMAP5			BARD1			TSR3			MFRP			PRPF40A			ERBB3			SLC17A8	ELOVL6				QSER1			HSPD1			RNASE11			UPP2
	RAC2			BICD1			ZNF398			KCNG3						EDNRA			MYOZ2			ATXN7L3			TBX19			CAPRIN1			ADAMTS5			EHBP1	PTP4A2				SNTN			KITLG			EDIL3			LONRF1
	IQGAP1			EIF5B			AR			NEGR1						ERC2			SIX4			MPZL1			SLC39A7			GCSAM			MYH13			DYM	ZFP3				CYP4F22			CHIC1			FZD1			DDA1
	YY1			TMTC3			ASAP2			ANKRD20A3						LASP1			INSR			NDUFS7			THSD7A			NHLRC2			SNPH			SLCO5A1	CNTNAP4				ATP7A			SEL1L			GPRIN2			EXOC8
	FAT1			ZNF641			FAM107B			LEPROT						POPDC2			EPG5			PEBP1			HEMGN			DIRC2			TEAD1			RPP38	PNPLA8				EIF5			TNFSF4			ABCB5			MLKL
	NUDT18			RARA			PURG			NARS2						RALGAPA1			NCKAP1L			LINC00632			GABRG1			NR2C2			ZC3H6			AGFG1	CENPO				SYK			ADRBK1			FER			ERI3
	ST6GAL2			COQ10A			ATF3			NPAS3						C10orf54			PHLPP1			TIGIT			MAP3K1			PPP4R1L			PGAP3			SAMD9	PLXDC2				TDO2			CHST10			SERPINB2			CPLX4
	COL4A2			CASC5			SLC24A2			YWHAZ						SRSF1			ADAMTS13			TTC16			ZNF264			SNX30			PIGK			RAB27B	TRIM2				CLSTN2			PLEKHA7			ACTRT3			RAI14
	CASC4			E2F3			GRB10			YPEL5						PRKD3			RPL36A-HNRNPH2			IL2RA			GRB2			RASGRF2			EML3			KLHL2	CYP27B1				DNAJC8			CPSF4			ZNF568			ZNF397
	RCOR2			ZBTB44			IRF2BP2			RAB9B						BDP1			FBN2			TMEM200B			CHAF1A			RAB30			CCDC47			MET	NDP				SYNPO2L			CTC-349C3.1			BMP3			MEX3B
	GRM3			C20orf194			ARHGAP26			HLA-DOA						NLRC5			CD274			CLEC4F			FGF5			KLRC4			RAB40A			NRF1	SPRED1				PLCXD3			GRM1			SLC24A2			STIM1
	ACTR2			STRN3			ZMPSTE24			SBK1						CLHC1			SAMHD1			POLG			IST1			KSR2			GTF2IRD2			BRIX1	HS3ST5				SHPK			C10orf32			SLC35A5			AL354993.1
	BCAS1			SLC5A5			GBE1			ACSBG1						BMP5			SH2D4B			ATP5E			NRCAM			ATRNL1			TTYH2			HAT1	LSM11				DPH6			FZD3			NLRP9			PPARA
	SLC27A1			CREB5			P2RX7			PECR						CERS6			SS18L1			POLQ			WSCD2			LCLAT1			NT5E			RORA	FGD5				PIK3R3			RPGRIP1L			CENPP			BUB3
	DIS3L			NUBPL			C10orf128			EYA1						TTF2			CD8A			ACADS			NPBWR1			RABGAP1L			KRT5			DCUN1D1	TMUB2				XPO7			COL4A5			MTDH			PHACTR2
	GSKIP			INMT			WNK1			FAM185A						FAM92B			PDX1			ELOVL7			ENOX1			STXBP5L			PDXDC1			ADM	FAT4				ZNF84			VWC2			ZFP36L1			ZYG11A
	MINOS1-NBL1			SRP72			CD200R1			SEC23A						IRF2BP2			RAB11FIP1			KCTD17			HHIPL1			DCP1A			CNEP1R1			SRSF7	CPD				FAM76A			PRAMEF19			ADH6			IFNAR1
	DMRTC1			ADAMTS13			CPEB1			ST6GALNAC3						SERPINE1			NHSL2			DCLK2			RIC3			RBAK			MARCH1			SH3YL1	C6orf223				IVD			CDC14B			SLC13A1			MPZL1
	HOXD10			KIAA1191			ZNF638			UBE2H						SGMS2			MYOCD			CCDC137			PLEKHA2			TMEM19			ANGPTL5			RP11-382J12.1	MFF				BTBD2			DNAH5			EFNA1			FGD6
	GRHL2			IL17REL			CYB561			ARL5B						CCDC58			VTA1			CACNA1E			CDC5L			TRHDE			TPM4			ATP10D	FMNL3				MKNK1			WASF3			LIX1			MKLN1
	HMGA2			SYS1			ABHD17C			ICMT						ENPP4			LRRC8B			ASAP3			IQCG			ZFP82			PCCB			MRE11A	SCAMP1				ZDHHC23			AGA			PRKAA2			MYC
	QSER1			C3orf14			RBM39			DCLRE1A						SIGLEC1			MDM4			SRGAP2			RASSF2			FLT3			KCTD15			STYX	SDHAF2				ZFP41			KIAA1467			FAM149B1			EIF4B
	SEMA3D			INHBA			FAM212B			SLC30A6						DLC1			CTRC			GABRA2			HIST1H2BD			MIEF1			DPY19L1			SLC41A2	LRRTM2				GABBR1			SYS1			ZNF570			SBK1
	SLC7A1			ATPAF1			GAR1			GPR89C						ABCA10			ZNF594			NTM			PLS1			FSD2			CTRC			ACBD5	TSPYL6				DIRAS3			LPP			OSR2			ALOX15B
	AACS			ZFHX4			ZFP41			PRKCH						IRF8			ZFP28			LPIN2			RHOU			MBOAT2			LIMA1			IKZF2	GNL3L				GRM1			SLC25A40			EED			ARMC8
	PAPOLA			FAM217B			SLC30A3			SIDT1						SPTBN2			PURA			RGS14			TRIQK			ITGB3BP			RPA2			CD46	NTRK3				CAPN7			DNAJC24			PRR14L			NHLRC2
	PADI1			B3GNT8			PRKD1			GALNT7						ZNF572			C12orf49			PIGQ			GMEB1			AGO3			LHFPL2			MTMR2	GCNT4				ARL10			CFL2			ZKSCAN2			WFDC13
	SORCS1			KIAA0087			CISD2			ITGB6						PBOV1			HUNK			FAM155B			PGPEP1			NEBL			LRBA			FAM120C	LCMT2				ATP7B			MBP			MINA			GRIK2
	RELA			RPAP1			TROVE2			KIAA1683						KDM5C			EXOSC10			STAC			MASTL			ZBTB16			MARCKS			HAUS2	AADACL3				KCNAB3			TNRC6A			HMX3			HCN1
	ABCB11			MID1			AMN1			GPR110						FMR1			C2orf83			SKA3			HAS3			SMAD5			AZIN1			ACADSB	TLL2				SRL			NIN			NFIB			BTN3A2
	VDAC1			IPO7			FAM154B			KLK4						LIN28A			CRTC3			ADPRH			KCNH5			PPP2R3A			CHD6			ZC2HC1C	C1orf198				SETD8			KHDRBS3			PLAG1			TPM3
	TMEM209			INSIG2			RGS16			LAPTM5						KCTD6			MAML3			TM4SF20			PLEKHS1			RRAGC			P2RX7			BHLHB9	LANCL2				EFCC1			ARFIP1			METTL8			BCAT1
	ZNF260			GPR160			AGTPBP1			RHBDD1						L3MBTL2			MAGEA8			SETD8			SEH1L			SLC34A2			CERS2			CHCHD5	CREB3L2				NCS1			PPP3CB			RORB			ACTR3
	G0S2			MARVELD1			REEP3			ENY2						INO80D			ZYG11B			TCIRG1			IFFO2			MLXIPL			FREM1			ITM2A	RAB30				PRKX			GPC5			PDE6A			ENDOU
	NT5C2			ATXN7L3			HGSNAT			GPATCH8						SAG			TBX21			HECTD3			CLIC5			RAB40A			PURB			GPR15	B4GALT1				MAGT1			DLX1			SLC16A2			TEAD1
	SGSH			WDR78			CNIH4			LIN28B						ZNF202			DIS3			STAT5A			GMPS			UBAP1			ACTR1A			PRKAA1	MAP2K7				PRPF4B			MDFI			ZNF750			SLC39A11
	NARG2			MAPK13			XPNPEP2			ANKRD20A4						CBWD1			ENPEP			NFKBID			LPPR4			PPP3CA			ABHD5			PRSS21	RGS6				CBFA2T2			MYOC			OPRK1			C2orf88
	KLHL31			ELOVL2			COX4I1			WRB						CD207			RBM22			MTUS2			MERTK			RFWD3			PTPN1			AZI2	AFF3				DLX1			CLN5			PTGFRN			APMAP
	TMC7			E2F6			ACVR1C			METTL7A						P2RX5			ARID4A			UBE2L3			IL17RD			GPBP1L1			RERG			ZNF655	CADM2				C19orf24			ESRP1			KLRC3			TBX15
	AGL			EGR2			NTM			EVI5						ZFP14			TMPRSS11F			SLC24A5			PITHD1			RNF150			TMEM88			SNX2	WDR1				SHISA6			OTUD6A			MCU			PER2
	POU3F2			EIF3A			RTBDN			INTU						ZBTB18			KIF18B			SLC10A7			LY75-CD302			SLC2A13			SIK3			EIF5	SPARC				ZFHX3			SEC23IP			MPZL2			AL033381.1
	EGLN3			WDFY4			C18orf32			LGALS8						ZNF213			GANAB			EFNB3			LY75			FBXW11			SLC7A6			AL162407.1	SLC36A4				CREB3L2			KANK4			CACNB4			CNP
	FAXC			ENOX2			PTPN20B			MBOAT1						AL031663.2			HS2ST1			FUT2			SCRN3			ADAM12			AFAP1L1			RERE	SYNPO2				NUDT12			C16orf91			UBE2QL1			CCDC25
	CBX8			RAB11FIP4			MFNG			C10orf2						NT5C2			RNF2			ZFP1			ASTN1			C1orf21			TAS2R5			SEMA3C	PNP				VPS39			GBE1			GRK7			SLC9A1
	EFR3B			GAS2			PTPN20A			ADH7						MXD1			ATP8B4			HOGA1			NHLRC2			TMEM107			OXA1L			C5orf24	ZNF782				PTPLB			CD164			AGO2			GUCY1B3
	LSM12			LPL			PLEKHG1			UGCG						TNFSF15			ANKRD35			FAM109A			FAM131B			TBX20			APLP2			LHX9	FAM167A				NRIP2			KIAA1919			GSTK1			FBXO48
	POLR2F			TGIF2			KIAA2018			PGM3						THUMPD1			IL11RA			AC068987.1			HS3ST3B1			ICAM1			FAM83B			DNAJC28	CCR7				TRIB2			THUMPD2			TGFA			ZNF264
	EFNA5			OPHN1			OLFML2A			TMEM66						CCDC18			JMY			PIP			TRPV3			TNIK			SMURF2			ALS2	AP3M1				CERS6			NCEH1			ESCO1			EIF1AX
	LIN7A			EPDR1			CYLC2			FGFR1OP2						CKS1B			PHF20			BEST1			XRRA1			PI4K2B			IL10RB			ATP6V1A	PRRG1				SLC25A47			LDLRAD4			S100A5			MAP7D3
	TICAM2			DHX58			BLOC1S5			TBR1						GYPC			IL12B			IFIT2			AL583828.1			UBE2QL1			L3MBTL3			INHBC	GNS				BCL2L1			ZNHIT6			NUTF2			PLEKHA1
	CLEC4E			CHMP1B			ZNF470			ZC3H12B						SLC19A2			ZMYM4			SERHL2			RAPGEFL1			KPNB1			NOD2			TBX19	TMEM151A				TSPYL4			BMP2K			MLF2			EEF2K
	BASP1			ATL1			NLGN1			DGCR8						PTPRZ1			LDOC1L			MTCH2			TMEM47			PGR			DOHH			C17orf102	GRIN3A				AMN			GPRIN3			COG3			ADAMTSL4
	NDRG1			HLF			ITPRIPL2			MFNG						NGDN			KRT77			FOXJ3			GOT2			SOGA3			GRHL1			CXCL9	BYSL				TMEM178A			DUSP5			LRCH3			CALCOCO2
	SURF4			FAXC			GMIP			ARL4A						ARL6IP1			ZNF347			FLYWCH1			PP13439			MAPK8IP3			PROSC			KCNJ3	TMEM246				SLC35B4			EFCAB2			OTOR			KIAA0753
	NBL1			USP24			PPM1N			HFM1						TENC1			TMEM238			SERAC1			LMO3			YPEL2			FAM8A1			TMEM56	DHX36				MT2A			AAED1			NELL2			RYR3
	C2orf49			CERS1			SGPP2			TRABD2B						TAP1			SYNJ2BP			SPIN2A			ANKRD40			ZCWPW2			ARL8B			RAB18	SLC34A2				TMED7			MAP3K5			SSTR1			RNF19A
	DISC1			SGK2			ARID3A			SRSF2						ZNF134			STT3B			PSMD2			INHBB			GALNT3			PIK3CG			MATN3	LTBP2				AC019171.1			HIAT1			IMPG1			RPS15A
	TJAP1			STK38L			ARF6			ATP11B						CPSF7			ZBTB21			YOD1			C16orf70			C11orf57			PPM1K			TTC17	KCND3				COX4I1			HMGA2			SLC6A14			SLC25A45
	GPR39			ZFP90			OLFM1			ZNF550						SNX24			EXPH5			TRIM44			TMEM38B			SEC24A			HTR2A			TMEM213	PANX1				CKMT1A			AGL			ANO10			LPP
	NEU3			GLIPR1			SLCO1A2			FAM196B						RUFY4			S1PR5			FAM212B			CENPO			C3orf70			RBM7			TLK1	FAM84B				TOMM40L			GIMAP1			ZBED2			OGG1
	DCLRE1B			AMMECR1L			CTD-2140B24.4			MED21						MYL9			RABEP2			CTSF			FBXO30			LUZP2			AC107021.1			PAX9	HSPA12A				CD48			FGF7			HMBOX1			TXNDC2
	IFT46			FLI1			SRPX2			TMEM184A						GMNC			RPL17-C18orf32			HECTD4			ARL6IP1			OTP			DUSP10			LPL	VAT1				SLC35A2			IDS			TNFRSF8			ITGA8
	PRKAB2			AMMECR1			ADTRP			HOXA5						BCL7B			POP4			MORN4			NCLN			EYA3			KIAA1024			CD200R1	TSPAN11				CADM3			CPEB4			ZNF852			BDH1
	PDZK1			ANKRD26			PAX5			UHRF1BP1L						ASB11			RP11-156E8.1			HES2			VCPKMT			CLVS2			TMED2			IDE	ZNF74				SPRTN			PIWIL3			SBF2			TOPORS
	PSMD7			RAB27B			HPS3			ANKRD20A1						SNRNP27			MRE11A			SLC6A9			KIF3B			STOM			AGAP3			C11orf45	RLIM				HECA			UBE2D1			NBEA			SLC17A3
	FOXL1			SLC16A10			SP6			RTKN2						ZNF207			ZNF638			RAB5C			PLEKHG2			FRRS1			MOCS2			C2orf88	SH2D1B				BTG2			KIAA1143			TASP1			EVA1A
	RNF6			ZNF2			DDAH1			TPD52L3						NFKBID			PEX26			FAM78A			RGS7			PPP1R9A			OR2W3			CLCA4	PCDH18				HERPUD2			CXCL6			ATP6V1C2			ZC3H10
	TNRC6C			DLX1			GPR135			RAB23						TCF15			ZBTB43			WNK2			DPYSL5			CBX5			TCP11L2			LRRN4CL	KIAA1841				ARHGEF3			CXCL5			LONRF2			PRKCA
	AMOTL1			CCDC110			SETBP1			WIPF3						RP11-644F5.10			PDK4			CBX8			LRP2BP			AKAP5			KITLG			ZNF114	ZNF597				CCDC102B			AAK1			ATPAF1			SCRT1
	MUC13			TMEM239			NIPAL2			SNX1						PFKFB3			MUC1			MTHFSD			ATP10D			NOX5			DEPDC1B			SLC16A14	UBA6				FNDC7			MYBPHL			TRPM7			SFXN3
	ZNF148			DDI2			PTPRJ			ING1						CNIH1			CMKLR1			STEAP2			TSTD2			ZNF264			MMP20			MB21D2	SMO				SNX1			CTSC			RP11-366L20.2			SCIN
	GPR135			ZNF638			BRCC3			MAPK1IP1L						DPH2			CACNG7			ZDHHC24			CCDC121			ERI1			C10orf90			TRPC3	TGFBR1				VTI1B			PGRMC2			RAB7L1			GABRG2
	HDAC6			ZNF248			SLC8A3			TLR7						NRXN3			VTI1B			AKAP5			RPS6KL1			UVRAG			GJB7			GLCCI1	TMEM167A				FZD7			SEPT8			CTC1			RAB11FIP2
	RSL24D1			ZFR			ATMIN			FRMD7						GBP2			ZNF544			RBM46			CXCL9			GPR137C			POU2F1			RFX3	PSIP1				HMGCR			HSP90B1			SLC37A1			CNKSR2
	SLC30A1			GALM			EEF2K			FAM120C						ATF3			BIN2			AAED1			ERBB4			ZMYND11			NCSTN			ROR1	WNT4				LZIC			ZNF709			SCN10A			BFAR
	ELOVL3			LACC1			IGFBP7			VSTM2A						GCFC2			SLC31A2			GPR55			RNF38			KPNA4			CBLL1			BSND	SV2B				HS3ST3B1			OAF			C8orf46			TTYH3
	AC117834.1			PRELID2			PRR5L			ANKRD20A2						SRPK1			NKAIN1			CYP2J2			SBSPON			YTHDF1			IL13RA1			FIGF	KCNJ6				RAB12			ANKRD45			KHSRP			ERN1
	XIRP1			B3GNT9			KRT34			ZMAT1						CDH8			OGG1			MEIS1			CHSY1			KIAA0408			SLC35A5			TIA1	DSG1				ARHGAP20			ATP5E			RBM4B			GNB5
	DMRTC1B			MED22			CSRNP3			RFX7						PJA1			SGIP1			PRKAR1B			ZNF134			DTHD1			PLA1A			PAX4	C12orf52				TNFRSF8			TMEM161B			RNF169			LRRC2
	PAX7			C5			CIDEB			SLC38A5						ESRRA			MEI4			HLA-DQB2			INPP5F			CALHM1			ACADL			VTI1B	TWISTNB				FOXK1			ZNF829			LMO4			EPO
	GAB2			USP12			FAM228A			PREX1						PCSK5			METTL1			CCNJ			MAP10			ZDBF2			KDM4A			FGD4	DLGAP2				NAPB			CYP27C1			ZFHX3			RBM48
	PITPNM2			RNFT1			PARD3B			REEP3						LIN7C			IL2RB			CILP2			TM4SF18			KLHL28			ZBTB48			EFTUD1	RIMKLB				PEX26			SLCO3A1			C4orf26			FLVCR2
	TM2D2			AREL1			TBC1D20			TMEM144						SPRED3			C17orf74			YPEL1			ANKIB1			NUDT12			PDE3B			PIGN	MOCS2				EDIL3			PRAMEF11			INO80D			PROSER2
	HSPA13			INTS2			WNK2			PDP1						EMX2			POSTN			FGF1			CAPN2			LPAR2			PCNXL2			CALU	ALDH1L2				TTC5			RP11-93B14.6			CRCT1			FAM219A
	CADM3			FBXO41			ZNF346			ZNF674						CNTN5			ATP10B			MMP15			PURB			TMEM50B			SEZ6L2			PDSS2	AC104841.2				KRAS			MTFR1			C4orf50			PGR
	KCNA6			MKX			PYGO1			POMGNT2						EYA1			CTC-432M15.3			CTU1			HOXD11			MSI1			DMRTC2			CRYL1	CHTOP				LGMN			LEPROT			ELTD1			DSTN
	GATA5			ZBTB7C			SV2C			RNF114						TRIM29			DMBX1			FAM124A			WNT7B			SSBP2			TM4SF1			AQPEP	ODF2L				SETD7			FAR1			FSCN3			XKR4
	CHCHD5			PLXNA2			IRGQ			SSX4B						SLC25A35			STX12			TGFBR3L			MAN1A2			CNKSR2			TXLNG			SASS6	TMOD2				UST			MTMR7			HTRA2			MAU2
	C10orf53			MSANTD1			CCDC107			LRP11						ARID4A			MSLN			ZNF787			FMR1			ADNP2			KDSR			SULT1B1	HTR2C				ZNF740			CDKN1B			XPA			CLASP1
	UBE2G1			ZNF597			TMEM222			AGO2						PPFIA2			KCNMB1			STOML3			C5orf24			OPHN1			RAPGEF2			UGT8	ZSCAN29				SLC1A4			C2CD4A			MBNL3			CAMK4
	SAMD5			SIAH2			TMEM169			RAB38						C1QBP			PNMAL1			SMARCD2			ZFP62			PGM2L1			CRX			OGFOD1	NAV1				GNAS			INPP4B			AP3S2			CENPP
	CAMLG			SMARCC1			DUSP27			CXCL1						LIX1L			CTXN3			SH3PXD2B			FAM167A			BAG5			BCAS1			EVI5	TBC1D24				KBTBD4			CCBE1			RCL1			DIP2A
	C1QTNF1			PTAR1			TOX2			LIX1						ABHD17C			SETD8			AK2			ZDHHC22			MAML3			UBE2D3			C1QTNF3	LYVE1				EIF4B			SPDYA			ZNF704			RAB37
	ZBTB44			ZNF551			KLHL11			RGSL1						SLC2A4			ATXN7			ABHD6			ATP2B4			TIMM8A			ZNF638			SFT2D3	OTUB1				SCN2A			SHISA5			SAYSD1			GXYLT1
	TFDP1			LCP1			BRSK2			FAM98A						MOSPD2			GXYLT1			ATP9A			TEAD1			HIVEP3			DCUN1D4			CEP85L	ZNF488				PRPF4			PPP1CC			MYOM1			PXT1
	KIAA1199			PDIK1L			FAM126A			FRMPD2						EPB41L1			RAB22A			OSBPL2			C16orf72			ZNF283			IL1RAP			AZIN1	EFHC1				KRTAP9-8			PRCP			DOK6			RABEPK
	LTBP3			S1PR2			PKNOX2			CISD1						PEA15			FAM212B			KNOP1			GOLT1B			PVRL3			ROR1			PRKAA2	MTUS2				B4GALT5			ZNF354C			AP1S2			EIF2B5
	PLA2G4D			RRM2B			XIRP1			RHOBTB1						ITGAV			TCF19			CHRM1			CMKLR1			MTL5			CPEB1			THAP1	DIDO1				PRRC1			ABRA			AMDHD1			B4GALT5
	PPP1CC			HIPK3			XKR4			EIF2AK2						ARIH1			MRPL50			KIAA1614			KPNA3			TMEM251			RANBP17			ZNF662	TMEM50A				PSD2			NRGN			RSU1			RASGRP3
	PCOLCE2			DENND1A			SOWAHC			SLC30A1						NUDT11			C4orf19			LINGO4			FBXO41			SOAT1			SDR16C5			LPAR4	AGO4				APOL6			CALCB			GNG2			LZIC
	FCRLB			C1orf216			SGCD			CHIC1						MGAT5			FUT11			ZNF619			SPAST			PCDH12			HOOK3			RNGTT	ACSL1				SCN4A			FBXL4			CD247			ZNF256
	FBXL17			MAP3K1			TIMM17A			SCAI						TLR4			FAM216B			TMEM108			ZNF827			MYNN			C4orf29			NUBPL	TOR2A				TRIM35			PDGFD			TMEM178B			VMAC
	MINOS1			ZDHHC15			UBN2			PPM1E						C1orf220			SLC35D3			XPA			UPP2			MARK1			ABI1			TRIM45	PTPRT				YDJC			ZIC2			INPP5F			WIPF2
	EPC1			SPAST			TTYH3			AC026703.1						ZMAT1			FSD1			CCDC153			HHAT			SP8			SNCB			MEF2C	RXFP3				GOLGA7B			TMEM19			PAPPA2			RUNX3
	PRELP			SCUBE3			GBP3			CXCL2						ABHD2			MYOZ1			TRIM25			ELOVL2			PLEKHA8			ADH1B			DCUN1D5	EXOC6B				ARPC5			PPP4R2			PANK3			HAPLN4
	HIF3A			IRF2			OSBPL10			C5orf27						TVP23C-CDRT4			KCTD18			GSE1			CHRNA7			SLC24A2			PTPLB			ONECUT1	DCAF12				SLC4A4			GNPDA1			ONECUT2			C1orf85
	ANGPTL7			SRSF10			PPM1H			DPY19L3						RAB7L1			NEDD1			LYPD5			NXPE3			SLC1A4			MSANTD3-TMEFF1			IPO8	PDHA1				TMEM260			LPIN2			EPT1			CDCA2
	PGPEP1			ZNF148			PCBD1			CA3						C10orf90			TANK			BARHL2			RNASEH2C			RTKN2			DNAH10OS			PDE11A	PTAR1				BPGM			MEIS1			TYRP1			GMCL1
	AGTR2			GM2A			SLC34A2			RP11-383H13.1						SOX9			MAPK13			B3GALT5			EFCAB6			MSS51			ELMO2			IFITM10	CLIC5				EDEM3			WISP3			FGF11			KCNJ2
	HNRNPU			STRN			RNF39			HADH						RNASE9			CCDC13			TEX19			LCOR			PGAP1			WDR5B			HIST1H2BJ	SEMA6D				SLC25A22			TBR1			SUSD3			TSPEAR
	HIST2H2BE			CTD-2140B24.4			C10orf105			UST						MAZ			CNTN6			PROB1			PCDHB17			SLCO5A1			BCKDHB			PAPD5	GJA5				MYH13			PIWIL1			CLEC4D			ZNF268
	ZKSCAN3			NFATC3			TBC1D4			PPM1A						MOSPD1			AC012360.2			SEC14L4			NXF1			CD84			RALGPS2			IPO7	SLC25A23				ZBED3			AGPAT9			SCIN			ZNF577
	TEAD1			GLIS3			CPLX2			KCNMB3						ARF3			PARVA			STRADA			PPP1R9B			FAM71F2			TADA2B			EPDR1	GPD2				MYO1D			KIAA1211L			TRMT1L			CTPS1
	TPSB2			ADCY3			CTD-2267D19.3			GABRA1						RPL37			PRDM4			ARHGAP9			PRKAR2A			KLB			MBLAC2			TJAP1	TDRD6				LPAR5			CHRM2			ST6GALNAC3			CLVS1
	CDON			SLC6A20			TSPAN9			UNC13C						CHRNA1			GINS3			FBXL2			TRIB1			ERVMER34-1			PHYHIP			POLD3	PDE12				TOMM34			ENPP6			RORA			NVL
	SLC1A2			RNF183			FANCF			SCN8A						CPOX			GRIN2B			TMEM105			BLOC1S2			NUDT4			SLC38A11			C17orf105	C2CD2				ZNF410			N4BP1			TGFBI			P4HA1
	DHX58			DNAJB12			CXorf36			THRSP						KLHL41			TIGD3			ANKRD34C			KATNAL1			PCMTD1			SEC23A			GLIS3	PDE4D				COL4A1			KLHL42			ISPD			TCAIM
	MFN2			FAM32A			NPHP3			C12orf66						FUT2			UBE2Z			AC010327.2			SERINC4			C6orf141			VPS36			SH3GL2	RAB40A				ARMC7			CCND1			ZSWIM7			DNAJC8
	SH3BP4			SPOCK1			GPRC5B			CLVS2						GAB3			KDM1B			USF1			CWC25			NFATC3			ELAC1			SLITRK6	SEPSECS				ZNF391			ZNF367			ELK4			OXSR1
	HAO1			DNAJC3			B3GALNT2			ZBED3						CST9L			APOBEC4			MBNL1			CNDP1			UBE4A			SIRPA			SCN1A	PANK3				C17orf107			GNAS			SRRM4			KCNA3
	KLHL18			SHANK1			ADAMTSL4			RHCE						TSEN54			TSPYL1			FER			RAB39B			KDELR2			LHX9			PARP8	ANKRD52				FBXO31			KIAA1033			ZIC1			HK2
	SLTM			KLC4			CCR7			REXO4						FCAMR			TRPM8			CCNG2			ZNF697			MIS18BP1			PID1			TAS2R20	PRDM10				MCM6			DCTD			CEP57			HLA-DQA1
	MLLT3			KIAA1468			FGF13			PPP1CC						R3HCC1L			FOXK1			USP39			AP3D1			KLHL11			SERINC3			DBT	BEAN1				FOXN3			ARF6			ADO			CACNB4
	PAK3			PEG10			ENDOD1			FGD2						SEMA4A			MPP7			TOM1L2			ORAI3			PTBP3			CREB3L1			CHRNA1	ST6GAL2				EXTL1			SLC35D3			ZNF398			C16orf62
	GPR75			ASAP3			ZNF286B			SLC35A3						FTSJ2			GALNT12			MYCBP			FLVCR2			LANCL3			TRMT13			AKAP9	AAK1				UCK1			TRPM1			KCNA3			PTGFR
	MTMR9			ADAMTS5			MAP3K2			CNPY1						CCDC88A			KIAA0895			SLC35F2			FKBP15			ANKRD13C			GRAMD2			GTDC1	EIF3H				RGS21			LUZP2			ZMYM5			FOXA1
	TSPAN13			PTGIS			PIP5K1C			STYX						ZNF776			ATP1B4			FASLG			FMN1			TWSG1			AKAP10			OSTM1	SLC16A7				ZNF80			MAGEA3			SNX3			BDP1
	FNDC8			OSTN			LITAF			SLFN11						MAML3			C11orf49			CYTIP			DSC1			GMEB1			DYM			SETDB2	SNAP25				HACE1			MICU3			BTN2A1			HLF
	ZNF385A			P2RY4			HIST1H2BD			PCBD2						NSUN7			ETS1			RAD9B			KRTAP5-6			DGKH			NR1D2			C9orf66	PPARGC1B				TACR1			SERINC5			FHAD1			GLRX3
	KLHDC8B			SCD			TMEM237			CLDN18						RAB27B			MATR3			CNTNAP1			PRIM1			DCLK1			RAB11FIP4			STX2	ZFP14				NAA60			VGLL3			DAZAP1			CABIN1
	CDC20B			INO80D			TAF1D			RAD9A						CSRP2BP			PPIC			AL391421.1			EMX1			ANKRD50			SLC38A1			ZNF695	NEK8				PLCB1			HOXD13			LHX1			SLC35F3
	GMFB			DPT			SLC47A1			FZD3						LRRC15			TMEM235			AC105020.1			GALNT2			SOCS4			ZNF25			SHOC2	SLC2A5				CDC37L1			NAA38			SPEM1			SYT13
	PDP1			FYB			SYT16			BCL2L2-PABPN1						RTFDC1			CATSPER4			ADAMTS14			MTIF2			PKHD1			PPAPDC2			OSGIN2	STOX2				ZNF592			YIPF5			COX17			EREG
	KIAA1522			LPP			NOX5			ZDHHC21						GNA11			VAMP7			FNDC9			WT1			ERBB4			DKFZP779L1853			ETV1	NPTXR				GABPB2			MSL3			B3GNT9			KCNS3
	CTSD			POU2F1			GABRA5			FEM1B						CYLC2			CX3CR1			SRR			KCNA2			MAP3K1			TMEFF1			MAGEA12	MYRIP				METTL15			RTKN2			SPRY1			BCL9
	LMOD2			AK5			SMURF2			RHOT1						ZNF384			MAP4K3			COPZ1			PAPPA2			NFIA			C18orf25			PAX5	C1orf233				TTLL12			NKX2-5			ZNF572			ENTPD6
	CCNG2			WISP1			SOGA3			NAP1L5						AL589765.1			TDRD15			NME5			TCF21			AQP2			PRSS35			EVC2	C8orf82				RNF125			COL10A1			NDEL1			PTPRJ
	NCKAP1L			NHS			DAB1			RNF6						SLC24A5			NUS1			RHOD			UBXN2B			EYA4			ARMC1			APBB1IP	CTDSPL2				PPP4R2			DDX52			BACH2			PHACTR1
	NIPAL2			ELMOD3			NRL			FAM46A						OVOL1			MTA2			SUOX			NUTM2A			TBPL1			PNPO			TRMT10B	DAB2				CPNE3			C15orf43			ZNF75A			GSTM4
	SGSM1			EPOR			CENPO			CLCN6						TMEM109			ZNF625			C1orf21			NKX3-2			GATAD2B			MIS18BP1			FCF1	FMOD				EIF4EBP2			TACR3			GGACT			C4orf45
	FAM212B			ZNF710			CD164			IYD						ATP6V1C2			ZBTB12			ZNF488			ZBTB38			NLRP1			PRELID2			ZNF281	UBL3				CD247			MAGEB2			MIPOL1			PXN
	FTSJ2			CCNT2			KCNJ13			SUSD5						TBC1D8			FCHO1			CANX			KCNK17			RAB3B			LMX1B			ANKRD11	DEK				C3orf70			THAP6			DAZAP2			COA5
	PHF11			NAMPT			LRRC25			FBXL4						CTDNEP1			MCL1			FIBCD1			AGPAT4			CR2			LIG4			ENTPD6	TPX2				TMEM185B			TXNDC16			ZNF662			BAZ2A
	HCAR3			ZC3H13			GBX2			MAGT1						AGBL4			TMED8			PRRX1			CELF2			TBRG1			ANKS4B			FMO2	PRKCQ				SH3PXD2A			LPAR1			CD160			GPM6B
	PPAT			RUNDC3B			NKAIN4			LMBRD2						KCNJ6			MPZL3			SNAI3			MACC1			PSMA2			LHFP			ZNF197	FBXO30				TNIK			ITGBL1			FAM13C			BMP1
	RPH3A			GAB4			RAB7L1			KLHL28						CDHR3			CYP4V2			SLC24A1			AK2			PODXL			FAM122B			PTPLAD2	AFF4				PLEKHM2			EPT1			CDKN2AIP			SH2D6
	ZNF70			HIST1H2BF			RBPMS2			EBF3						RFXANK			LIN7A			CALHM2			KIF7			ENPP3			IRF2BP2			C1orf204	PGAP1				FCHO2			BTAF1			GCM2			TRIM40
	VTI1A			SRD5A1			FOXJ2			PRKX						SLC25A44			SH3BGRL2			TMEM222			SPCS3			SDAD1			RIMKLB			APAF1	IRS1				SEC24C			C6orf62			IFNGR2			RASL10A
	IFITM10			HECTD3			SAMD4A			ACTR3B						PDE7B			DQX1			KDM1B			ST6GALNAC3			CDK6			TGFBR3			DPY19L2	ZNF555				C17orf72			TMC5			PM20D2			CHTF8
	NFASC			PPP2R2A			ALS2			TMEM19						CLIC5			TMEM106A			GPNMB			ZNF664			ATP11B			MEOX2			C10orf32	MYBL1				SLC16A14			KIAA2018			SEC23B			TMEM79
	XKR6			FADS1			CRB2			DDI2						SIDT1			PLD5			MBD2			SCN3A			TRPS1			GCSAM			CISD1	PIGL				THSD7A			CR2			SERPINB5			ZBTB8A
	CDK6			TRIO			ZNF230			ITGAM						KCTD12			ATP2C2			CD9			PPP1R13L			KSR1			NEGR1			CX3CR1	E2F3				TRAK2			B3GALT2			CD58			AP001579.1
	TAL1			TMEM64			SC5D			RFXAP						RERE			TMEM182			EIF4EBP2			GPR161			ATP7A			METTL13			ANKRD20A1	ITGA9				SLC5A3			ZNF207			CNOT10			CTDSPL
	CCT2			AGL			MLLT3			TRIQK						NDE1			DCP1A			KCNC1			TVP23A			SHANK2			PRKCH			RUNDC3B	SEMA3D				SLC5A3			CASD1			MFHAS1			EN2
	COL9A2			SLC7A4			C18orf25			ADAMTS17						TCHHL1			RFC3			NAALADL1			ACADL			JMY			VPS4A			PDE6A	KATNAL1				TVP23C-CDRT4			C1orf200			ZSCAN4			HNRNPU
	WDFY1			MTMR1			RIC3			TCF4						MPP2			CKS1B			CBX2			HLF			EPHA4			NEK4			CSNK2A2	AMMECR1L				ZNF451			ZIC4			GLRA2			RIBC2
	CENPI			ZC3H12C			BDP1			MCOLN3						LRRTM3			SLC35F1			CLASP2			IDS			HS3ST1			WWTR1			C5orf51	ZFP41				NIPSNAP3B			SEMA4B			KCNJ2			MANBAL
	NPY2R			PLAG1			ZNF365			PLA2G7						TTC18			MAMSTR			MDN1			CDK18			KDSR			EXOSC10			MCTP1	GRIK2				CDKL4			ASXL3			SYNJ2			CS
	NUBPL			SPEF2			SLC35A1			VAX1						HRK			LMO2			ARNT2			MYO9A			USP37			TUB			ZNF529	GABPA				C6orf223			PTPN4			CD80			FAM187A
	STX3			TMEM154			PAPSS2			GCFC2						FAM175B			GPIHBP1			SLC9A8			ENTPD7			UBE2R2			SNX24			C10orf118	EEF2K				ARHGAP24			EMCN			STK17B			AGO2
	C12orf54			KLF7			RBM17			SELT						MTFR1L			RCSD1			ZC3H11A			FAIM2			FAM126A			USP54			RPE	EPOR				CBFA2T3			CDC42SE2			FAM20A			TRIM14
	KIAA2018			PAK3			LRP10			VWC2L						BCL7A			BRS3			HS1BP3			CRP			OTUD6B			RBFOX1			ODF2L	SIRT3				MAP4			ZNF426			ENPP6			TRIM16
	RCOR3			GCNT4			CDK20			CTXN2						RBPMS2			C9orf41			ZXDC			PALM2			MARK3			DCP2			BLOC1S6	ZNF234				SEMA3D			NCOA6			PVRL4			SLC25A29
	C16orf58			GPR158			SLC41A1			NDUFA5						SEC24C			FAXC			CACNB4			FBXO28			PTPRT			FAM46C			PDGFD	GPSM2				TARDBP			SPIN1			RCBTB2			CCDC138
	INSM2			MAGEA3			ESYT2			PRR11						ZSCAN20			ZNF518B			ZFAND3			DCUN1D4			KCNJ6			YPEL1			SPOPL	TACC1				GTPBP2			STON2			NTSR1			HHAT
	KLHL25			KCNJ14			SIX5			MACF1						SLC3A1			PTPN14			ZBTB8OS			DCTN2			EEA1			MLLT1			ANKRD20A2	EPGN				LRRC38			ST8SIA6			ESRP2			DIAPH2
	UNC13D			PHF20L1			MGAT5B			FAM73A						TNFRSF11A			ALDH5A1			RP11-520P18.5			FBXO48			ZNRF3			CNTNAP3			CCER1	INTS6				OTUD7A			DGKB			UBXN2B			TRIM42
	ADAM11			GAB2			UBN1			NUDT15						GRHL2			COBLL1			PTGIS			STON1			RNASEH2C			RDX			CCDC170	TKT				ABCB8			CSNK2A2			POLR3F			TNR
	UTRN			HAVCR1			VSIG10			TMCC3						SEPT11			PRDM16			AGO2			RER1			WDR70			AQP5			RNF125	CISD2				GRAMD2			SLC35G1			MANEA			FBXO33
	NMD3			NCALD			FBXL17			SLC26A2						C21orf91			NPAP1			RSPO2			RAD23B			TMEM170B			DPF3			SRI	NEDD1				LIN28A			IRF2			FBXL17			UBAC1
	TSPAN11			DNAJC6			TRIM15			PDE4C						PCGF5			LMX1B			STK16			MTERFD3			SUGT1			PROS1			ZNF317	ANKS6				CPA4			PRSS12			RAB8B			ANO6
	ZMAT4			ACBD3			PPP3CA			EHBP1						C16orf71			ELMOD1			SCN3B			ZNF318			CALCRL			KRR1			LZIC	DPYSL2				C5orf54			SLCO5A1			HNRNPA3			NYAP2
	FIGN			SLC25A36			TRMT12			STON1						CORO2B			SMYD1			VTI1B			SLC16A1			LATS1			CEP128			RANBP9	ADAMTS5				STK35			CISD2			TRMT6			TMPRSS11D
	GABBR2			DACT1			EIF4B			C11orf87						PIK3CB			ANKRD23			UTP3			WDPCP			ATXN1			MPP6			CDK6	METTL22				KIAA1875			AADAT			ZNF616			RBM41
	AL590483.1			PGM2L1			KIAA0226			FSD1L						ADAMTS18			SUPT5H			SLC22A9			NDUFS1			GRM1			SMLR1			IL7R	CDON				OTOP2			NDUFA5			MCF2			CTD-2207O23.12
	HCAR2			BICC1			HPCAL4			ADAL						STRN4			C1D			PPM1F			PGM3			ATP8A1			INADL			ENTPD7	POLR1A				PAK2			ADD3			C1orf213			F2RL2
	OGT			EPHA10			C22orf46			GDAP1						RASGEF1C			SH3BP4			IFITM10			ARHGEF17			TXNIP			ARG2			ZNF451	KCNMB3				HHAT			LUM			ITGB1			MBNL3
	AVPR2			STK11			MSL2			CHD9						ABCC12			SGTB			CADM3			CLVS2			PCDH19			RPL12			TFPI2	SLC12A6				VSIG4			BHMT			SLMAP			MTR
	C1orf198			RBFOX1			SPIN1			EBF4						XCR1			HABP4			FKBP8			NAA15			XRN1			TRAK2			NUDCD2	ACER3				NUP62			NELL1			C2orf82			CC2D1A
	AL590452.1			SLC8A3			EPHA5			CXorf38						PMFBP1			TMEM194B			LRRK1			TEX2			WWC3			GNPNAT1			ATPAF1	KCNA1				BMF			OR10J5			SLC41A2			MRC1L1
	SLC25A34			RYBP			RAB22A			ADAMTS3						RNF166			RP11-625H11.1			ADCY6			TRIM71			MGA			STC1			VAT1L	AIFM1				KPNA2			EVX2			MIER1			MRC1
	ASB4			CTXN2			PAQR4			CCDC152						CCDC124			ADRA1D			IMPG1			C20orf194			CPM			NR1D1			CNTN5	DICER1				PATL1			PRPF40B			LILRB4			SF1
	FBXL4			CYP7A1			NFIA			TMEM71						RASL12			RBMS2			C12orf74			ACSBG1			KIAA2018			TOE1			MCMDC2	SFXN1				ZNF490			EIF5			INTS6			VMA21
	TBC1D13			CLTC			HCFC1			FOSB						SEMA3D			RAB3IL1			POM121			LZIC			CLIP2			GRAMD3			PDLIM3	AIF1L				ITGA7			SEC24A			LCP2			FZD7
	FAM174B			SAMD5			SYBU			LCLAT1						DSCR3			AGO2			RELL1			OPCML			SLC25A46			DUSP19			SLC1A2	ONECUT1				GPR173			ZNF709			AOC2			MTMR2
	APMAP			TTLL7			EXPH5			TMEM201						PHF21A			FAM161B			HMGA2			AGAP1			USP13			CLIC2			KLHL42	PCDH10				FAM65C			C16orf72			RAVER2			ZNRF1
	FYB			MTAP			MGAT5			FRS2						TMEM246			C15orf52			RTF1			SLC9A7			FAM122A			PDE4A			RGS17	MAP1B				NGEF			VTA1			ZBTB8B			ZNF689
	KIAA1191			ZNF175			DPH3			SPG20						SLC16A9			BMP2K			HNRNPC			TCEANC2			MYPN			IL2RB			SPPL2A	ENTPD1				ILDR1			NDFIP2			EIF3M			CHTF8
	IL7R			PAPPA			TGFBR1			DMGDH						GJB7			CRY2			WDR26			ASB1			WIPF1			FAM161B			CPEB4	NDRG1				TANC2			WNT2			NUSAP1			POLE
	MARCH4			ATP6V1C2			RNF111			FGF18						VPS52			TMEM260			CAMK4			MLTK			DPY19L4			NINJ1			INHBA	ID3				RALGPS2			PKDCC			CEBPD			TSPAN33
	PGM2			TOR1AIP2			ZNF704			RIMKLB						CDH10			PTGIS			CRK			ITPR1			MIER3			PRELP			SIX4	NAPB				CDK6			RP11-382J12.1			DAB1			POGK
	CHST11			SLC4A7			C12orf49			ARHGEF38						ACTR3			SLC24A3			LMO3			CCDC132			SRGAP3			KATNBL1			ABCC4	SUDS3				SYS1			MED9			G3BP1			GADL1
	FSTL4			THRB			RNGTT			GNG10						FOXI1			GPD2			CBFA2T2			RP1-170O19.20			SH3GL2			SAP30L			SCEL	C6orf120				DIAPH3			TBX20			PRPF38A			UBXN10
	ACHE			TP63			CDKL4			EVA1A						AGO3			STX17			C20orf26			BCORL1			C3orf14			WDFY3			RRM2	DARS				FAM83F			ZEB2			TTC30B			FKTN
	LDLRAD2			ZBTB10			UBE2H			HAL						PM20D2			RASSF8			PLAGL1			MAK			SEMA5A			DCTN5			PTGFR	TRIM71				DISP2			CBL			NARF			FBXO46
	IL36RN			TMEM132B			DNAJC16			GPA33						ARL5B			ST6GALNAC3			CNNM3			PRKCA			FIGN			GPAM			ARHGAP15	KCTD2				PPM1L			SNX31			ERGIC2			PHF20L1
	SDC4			C3orf72			MCOLN2			SLC25A40						EIF5A2			OXLD1			FOXC1			KRT222			UGGT1			REL			BVES	LIPA				CMTM4			CASC5			UTP14C			KLHL6
	CAPZA2			ABCA10			COG1			FZD6						DIP2C			PABPN1			C16orf54			ERI1			USP32			RP5-850E9.3			TBC1D32	PDK3				TMEM97			RAD54B			DUSP19			ADAM33
	TTC39B			TET2			PTPN3			CLIP1						GRIN2C			POLR3B			ETV6			PTPN3			FUT11			ZBTB37			CINP	LCTL				C1orf198			CUL3			KIAA1211			GUCD1
	ATP2B2			CDH4			THRB			LIN54						CCDC106			C9orf170			HDX			AKAP11			USP49			MYO10			MTDH	POU4F1				GTDC1			TNRC6B			SETD7			DUSP19
	LIF			KCNJ5			IRS1			RPA3						SYT17			CDC42			TAT			FAM196B			KLF8			FAM13C			YPEL5	FAF2				ATP5E			FHDC1			FGD4			CCDC127
	TRIM68			ARF6			DMBT1			MAB21L3						PDGFD			BZW2			FLJ20373			TAF1B			GLTSCR1L			ISY1-RAB43			KRAS	CIRBP				ABLIM3			G2E3			KATNAL1			PSEN1
	TMED7-TICAM2			PITPNA			CCDC33			INO80D						WDR5B			ME1			NFIA			STAG1			ATP8B4			DNAJA1			IRF2	PAPOLB				ZCCHC5			HLA-G			YIPF4			MLK4
	DCAF7			SPCS3			KCNQ1			LIN9						SPNS2			C2CD4A			DNAJC5G			ATPAF1			CARF			EMC2			LDLR	CECR6				MTMR12			ACTR3B			CTNNA1			SOX21
	KLF15			PNMA2			GPR4			IRF5						GRAMD2			SH3BP5L			TCL1A			ZNF558			EHD4			TOX3			KDM6A	UNC80				STX16			PHF21B			DLL1			FMOD
	C5orf63			DSC1			IKZF4			C5orf64						PALD1			SAMD7			MYH11			ZC3H11A			THUMPD1			LSM4			ZBTB20	ARHGAP26				NCOA6			OTC			CYP7B1			C9orf163
	MARCH6			APAF1			RASSF2			MFSD4						SORT1			ATXN7L2			PPFIBP1			LDLRAD4			CCDC170			EYA4			EVI2A	SLC35E1				STEAP3			FBXO33			CLIP1			RNF144B
	MICAL2			KIAA0247			ZKSCAN5			ZNF135						DDI2			GALM			ZNF772			LMAN2L			USP53			SH2B3			KCNV1	C11orf74				GON4L			KLK11			TTLL5			GAS6
	GNPDA1			GSK3B			ICOS			CACNA1E						PRRX1			TNPO3			USP43			INTS7			OVOL1			REEP2			USP53	PACSIN1				MGST2			CYP4F2			PLSCR4			NUP54
	ZNF75A			NEBL			HEATR4			KCNK12						CBX5			BBS10			CRTAM			CCDC85A			DNAJC27			WAPAL			CCR5	RRP8				CDCA8			NUS1			TMEM213			SLC2A14
	SPATA2			DIP2B			RAPGEFL1			NHLH2						CADM2			FANCD2			STK40			SCAMP5			TTC30A			PEAK1			IL26	GRM1				STAC			LRRC4			MGAT4A			ZNF527
	PRDM10			PODXL			CSF2RB			SSPN						ZBTB4			AL590822.2			TMEM41B			GTF3C6			THSD4			SUCNR1			TMEM215	SSR1				PTN			DUSP27			MAPK1			MANEAL
	ARHGAP32			MTF1			KCNJ6			COL21A1						FBXL7			OSBPL11			WDR3			IDS			SEC24B			NKX6-1			NIPSNAP3B	ZNF652				XRN1			DNAJB6			COLCA1			EAF1
[truncated: 107 more columns]

## Sheet: prediction frequency
bta-miR-493	frequency	bta-miR-665	frequency	bta-miR-431	frequency	bta-miR-433	frequency	bta-miR-127	frequency	bta-miR-432	frequency	bta-miR-136	frequency	bta-miR-370	frequency	bta-miR-379	frequency	bta-miR-411a	frequency	bta-miR-299	frequency	bta-miR-411b	frequency	bta-miR-1197	frequency	bta-miR-323	frequency	bta-miR-758	frequency	bta-miR-329b	frequency	bta-miR-329a	frequency	bta-miR-494	frequency	bta-miR-1193	frequency	bta-miR-543	frequency	bta-miR-495	frequency	bta-miR-154c	frequency	bta-miR-376e	frequency	bta-miR-376c	frequency	bta-miR-376abd	frequency
ZNF81	2	MBD2	1	AKAP12	1	VASH2	3	SLC12A4	1	GBAS	2	PPP2R2A	2	TM9SF4	1	HLCS	1	RAPGEF6	1	SYT16	1	YEATS4	1	TUBB2B	1	STEAP2	1	KBTBD13	1	ZNF200	1	RPE	3	DCP1B	1	MTMR6	1	GPBP1	1	YTHDC2	1	CDR1as	2	KRTAP20-2	1	SLC7A14	4	ALDH1L2	1
FAM102B	2	ZHX2	2	SCGB2A1	2	FERMT2	2	SETD8	3	ONECUT2	5	MTPN	1	SMARCD1	1	EIF4G2	3	HSD17B4	1	SLC6A14	3	XPO1	1	OPCML	3	FGD4	3	HNRNPA3	1	UBL3	3	JDP2	4	SIPA1L3	1	CASK	4	AKAP7	1	ETNK1	2	AP000322.53	1	ANKRD45	1	CD47	1	GRIK2	2
PRND	1	ANKRD50	2	UBE2D1	2	NAMPT	2	C17orf96	2	ABHD6	1	LUZP6	1	DSTYK	1	CDKN2AIP	2	C16orf52	3	SGK1	1	NADK	1	PPARGC1B	3	TCF24	1	SLC14A1	2	SYT11	3	PPFIA4	1	IRAK3	1	MSL1	1	FBXO34	4	AGPS	2	PTGR2	1	CYP24A1	1	MAGI2	3	MGA	1
FOXP2	5	SAMD12	4	ESRRG	7	CCDC138	1	MEGF8	1	RASGRF1	3	TFCP2	1	RUNX1T1	7	UBE2E3	2	ELFN1	2	SP1	2	CORO1C	2	C6orf47	1	CBLN1	1	MID1	2	JAM3	1	FXR2	2	SLC46A3	2	KLF9	2	ARHGEF3	1	ATMIN	2	ACTBL2	1	ITIH6	1	EGFL6	1	HK2	1
PEA15	1	AGFG1	4	ATP2B1	3	TBC1D19	1	MTSS1L	2	STYK1	1	MTMR4	1	ZBTB42	1	GATC	3	PFN1	1	GNPTG	1	PROX2	1	MAML2	1	NDFIP2	4	PUM2	4	SELT	4	H1F0	1	WDR44	2	TGOLN2	1	DMXL2	1	RIMKLB	4	LRRC19	1	CALB1	3	RUNX1T1	7	BMPR2	2
SLC13A1	1	SMAD1	1	CEP135	2	ST8SIA4	5	DGKE	1	P2RY1	1	SEMA4C	2	NAPG	2	DNAJB5	1	FAM129B	1	C9orf129	1	ICMT	1	CREM	1	DTWD2	1	MEIS2	4	PRICKLE2	1	CDKN2D	2	SLC35F5	1	STX12	6	SH3GLB1	1	DDIT4	1	KCNMB2	2	CLDN14	1	EIF4E3	2	ATP6V1A	4
CDKN2B	2	RARA	1	SERPINA5	1	RRAGA	2	RANBP3	1	KLF13	2	TRPC4AP	1	TGIF2	1	GDF6	1	ADAMTS3	2	HBP1	2	SLC12A8	1	ABHD2	2	MRC1	1	STK40	1	FAM169A	4	ATP6V1D	1	TMEM135	5	LUC7L3	1	KIAA1239	1	CTNND2	1	LAMTOR3	2	RNF144B	2	PLXNC1	1	PLEKHA5	1
ADH1B	1	SCARB1	1	LHX8	1	TRIAP1	1	RIMS4	2	SOCS5	1	MID2	3	TMEM221	1	ABCC4	1	SLCO3A1	3	INSM2	1	PCDH10	2	CH25H	1	SREK1IP1	2	ZFPM2	5	ASTN1	2	RGAG4	2	XK	2	WNT7B	1	PDE5A	2	HSPA13	3	GCG	1	SLC1A2	2	IRF2BP2	4	KHDRBS3	2
NFASC	1	CABLES1	1	CD5L	1	YWHAG	3	ZC3H4	1	IL7	2	SLC7A14	4	GNA13	2	MTTP	1	KLC1	1	ETF1	5	ZNF784	1	ENAH	3	WBP2	2	CNNM4	1	MN1	1	IPO5	4	SMARCA5	2	BBX	2	SIRT1	3	MAOA	2	AC007390.5	1	SYF2	2	KCNH8	2	MT1A	1
EFR3B	1	AUTS2	1	CA1	1	SLC17A5	1			CCDC88A	4	CBX4	2	NRG1	1	FAM124A	1	APLN	3	TIPARP	1	ENPP1	2	CBL	3	NOL4	2	ADD3	3	XKR8	1	TOB2	2	AGPS	2	RNF139	2	EIF4A2	2	GFI1	1	APBB1IP	1	CAMK1D	1	GFRA1	2	PLEKHA1	1
DSN1	1	GMFB	6	C17orf85	1	NKTR	1			SNX27	4	MAP3K15	1	ATXN7L3	2	DDX52	1	UBE2R2	3	SIAH1	3	DEDD2	1	PGAP2	1	TNRC6A	2	RASA3	1	TCEAL8	2	SLC26A2	2	DDHD1	3	ST6GALNAC3	4	RBM47	3	LRMP	1	RFC3	2	YTHDF1	2	C14orf28	1	GRAMD3	1
CDC27	2	ZBTB10	1	HIPK3	3	MMD	2			SEC24C	1	SH2B1	1	FGF7	4	SLC20A1	2	MBNL2	2	RAD21	3	INPP5F	1	HAO1	1	TGFA	1	ZFHX3	1	SETDB2	1	DLGAP4	1	ARMCX2	1	PTCH1	1	MTF2	2	DDHD2	1	NAA20	1	GLRA3	1	FUT9	6	C1orf52	1
MDGA2	3	YWHAE	2	LEMD3	3	ARMC1	1			EIF4G3	2	MOSPD1	2	RALY	1	BRWD3	4	CPEB4	5	ABCD3	1	MAP4K4	1	CPLX2	1	DPY19L4	2	SLC38A1	1	TEAD1	7	PTBP2	3	YEATS2	1	HIF3A	2	TWF1	2	ZRANB2	3	AL136115.1	2	FAM221A	1	ETV1	1	DSCAML1	2
RBM23	1	CASD1	1	RAB5B	1	CCDC47	1			ARL5B	3	HOXC10	3	ANK3	2	TXLNG	2	LPGAT1	8	RFX5	1	LCE1A	1	MARS2	1	TOP1	4	LIN7A	1	KLHL15	1	SLC6A6	2	CBLL1	1	C16orf72	4	PHIP	3	KBTBD7	1	C12orf79	1	IL15RA	1	C11orf87	2	SKAP2	2
NCKAP1L	1	TXLNG	2	LAMC2	1	TIA1	1			EPS8L3	1	GPD1	2	TMC8	1	MAP3K2	3	RHOB	2	CDC16	1	DYNLT3	1	SH3PXD2A	1	LRAT	1	FAM161A	1	BTRC	2	PCGF3	2	DLGAP1	1	UBE2W	5	ZBTB43	1	S1PR3	1	SCHIP1	2	TMPO	1	PDE10A	2	SIDT2	2
B4GALT6	2	IKZF2	4	RNFT2	1	C1orf131	1			E2F3	3	TRIM52	1	SLC48A1	2	LPGAT1	8	USP32	1	ERP44	1	UBASH3B	2	LHFPL4	1	DHX36	1	ADAMTS17	1	ARHGEF10L	3	KDM5C	1	GABRA5	1	OXR1	1	CTDSPL	3	NUP43	2	TRIM22	1	CCDC12	1	PAX3	2	EIF4B	6
UPF2	1	IL13RA1	3	RNF157	1	TOP1	4			C1orf174	1	TRAPPC6B	1	EPT1	1	SHOX	1	ADPGK	1	FAR1	2	AMMECR1L	1	NDEL1	2	CNOT6L	3	PPP2R2C	3	B3GNT9	3	PTPN1	2	UBP1	3	MTMR9	3	C1QTNF3	1	FAM76B	2	VIP	1	RGS17	1	ZNF197	2	GRIK3	1
TBR1	2	MBTD1	2	TCF7L1	3	CEP135	2			DEFB110	1	TRIM68	1	FOXO1	3	YARS	1	USP6	2	PLN	1	CXorf38	1	MAP3K1	4	UBL3	3	MYOZ3	1	PPP2R5A	2	VAMP7	2	HIVEP1	2	MED8	1	BTBD3	2	LHX2	1	C1QBP	1	HOXB7	1	RNF169	1	ZBTB8A	2
ETF1	5	ADD3	3	SLC5A3	4	GATA3	1			PARVA	2	ANTXR2	1	SRSF6	2	SLC19A2	1	SLC16A9	2	PPP2R5A	2	NANOS1	2	EIF5	1	TJP1	1	CENPT	1	FAM129A	2	MAPRE1	4	ZIC2	3	NHLH2	4	HEG1	2	CPEB2	4	MYOZ2	2	HBEGF	3	ARID2	5	SLC15A2	1
N4BP1	2	ARPC2	1	ASXL2	1	CHD9	1			RGS7BP	2	RLIM	1	WNT10B	2	ZBTB26	1	KIF21A	2	SULT4A1	1	RTN1	3	EIF4B	6	WASF3	2	PRG4	1	ACSL3	2	VSX2	1	SIRT1	3	FAM124B	1	RNF13	3	RSPH1	1	HSD17B11	1	ANXA7	1	STMN1	1	NFKBIZ	1
RNF4	1	ANGPT1	1	CCDC88A	4	B4GALT3	1			POLDIP2	2	ETF1	5	LRRC58	1	LPHN3	1	C21orf91	1	PTPLAD1	1	KISS1	1	ELL	1	TMEM135	5	PGRMC1	2	TRIB1	1	INHBB	3	SLC26A3	1	MFSD6	1	FRRS1	1	DIS3	2	RBMXL1	1	KANSL1L	1	SOCS6	2	HAS2	1
PHB	1	GTF2A1	1	CHODL	1	ZFP62	1			GRAMD2	1	RAP2C	3	TAF8	1	HTR2C	2	CACHD1	1	KRR1	1	ZFP14	1	MAT2A	2	RAD51AP1	2	KDM6A	4	PTPN11	2	TMEM17	2	PHOX2B	5	PPAPDC3	1	SLC38A4	1	PORCN	1	HEMGN	1	ZNF385B	1	ZNF281	5	PEX12	1
AAK1	3	PAQR8	1	CELF2	6	OCIAD1	1			GUCA1B	1	C5orf24	2	STK16	1	MTMR2	1	LRRC59	1	MFN1	2	ALG6	2	TNRC6A	2	MCFD2	2	SPIN1	4	IKZF2	4	CHST15	1	ATP5G2	2	FBXL16	1	ZCCHC14	2	GMFB	6	C4orf26	1	EN2	3	NHLH2	4	GPR180	3
SYNCRIP	2	EML4	2	AKAP1	2	DNAJC5	1			CPEB2	4	MLLT11	1	ODF2	1	FOXP2	5	ZFX	6	SOX4	5	TTYH2	2	PARD3B	2	GXYLT1	5	SUN2	2	SCGB2A1	2	SLC39A13	1	NOVA1	2	C1orf95	1	PER3	1	FKBP5	4	PPHLN1	3	ZRSR1	1	HECA	1	GPD1L	1
C15orf32	2	CPEB1	4	ANO5	1	SMAD5	2			BCL11A	1	CD3G	1	RFX7	3	PEAK1	1	COG2	1	S1PR1	1	ZNF563	1	SESTD1	2	TMOD1	3	DARS2	1	QKI	3	SEC63	2	CKS1B	1	CEP170	1	VCPIP1	2	TNFRSF21	1	OFD1	1	GABRA1	3	HSD17B6	1	PDIA6	2
KIF3B	1	STK38L	3	KIAA1549	1	KIAA0195	2			USP2	2	KALRN	1	GOSR1	2	LIN28B	1	SPRY4	1	C7orf41	3	SP140L	1	UPF3B	1	CDC40	1	GOLPH3	2	LSM7	1	FABP2	1	CFTR	2	ESYT2	1	TXLNB	1	ITGB8	3	IQCJ-SCHIP1	2	AP1S2	1	TNS3	1	GAL3ST4	1
RAB22A	2	LRP5L	1	FAM65B	1	CENPJ	2			HEATR4	1	XIAP	3	OPA3	1	FBXO32	3	CLIP2	1	MYF6	1	CLRN3	1	ODF3L2	1	CNN2	2	C1orf198	2	G2E3	1	CHP2	1	CBS	1	GRPEL2	3	FAM117A	2	VEZF1	4	CD1B	1	EREG	3	RNF150	1	PTMA	2
ST13	1	FBXO28	3	RBPMS	3	FBXO45	6			FHAD1	1	P2RY2	1	FCGR3A	1	HECW2	2	EVI2A	2	CS	2	FYCO1	1	TNIK	1	CTCF	2	INTS2	1	ZNF503	4	ZNRF3	2	SAP18	1	TNRC6B	3	AP4E1	1	LPGAT1	8	AKNAD1	1	SLC1A6	1	CRISPLD1	3	SERINC5	2
GPC6	6	CCDC88A	4	WDR55	1	COX18	1			TBC1D22B	2	DIXDC1	2	DCAF11	1	DNAJC30	1	GK	2	CASK	4	FRMD4A	1	TET3	2	ATXN3	2	TLR7	1	EIF1	4	IRF2BPL	3	GTF2E1	2	C6orf223	1	LRRC8D	1	COX7A2L	1	TTC8	1	PAFAH1B1	1	COX10	1	PDE8A	1
RND2	2	STAU2	2	ANKH	1	CYCS	2			ARL6IP1	1	NUBPL	2	SELV	1	HTR1D	1	SIRT7	1	TLL1	1	PITPNM3	2	TMEM47	1	AUH	1	BACH2	3	SPG20	2	PHOX2B	5	ARHGAP5	4	ZMAT3	4	FAM179B	1	CBX4	2	BEX4	1	CXCL1	2	IGF2BP2	2	PPP1R10	1
PRKAA2	3	FAM49A	1	TRIM39	1	APBB2	2			EHD3	2	SUMO2	1	AFF1	1	RPS27L	1	PREX1	1	PURB	6	VAMP7	2	IRX6	2	NCBP1	2	ARHGAP24	2	SEMA3A	2	FAM134C	4	TACC2	1	UBTF	3	OSBPL3	2	ZNF697	1	AC008964.1	1	LANCL1	3	C1orf173	1	NRP1	1
GATAD2B	2	IPPK	2	CLTC	4	RASSF8	2			ADAMTS18	1	FAM120A	2	BAG4	1	PCDH17	1	CAMKK2	1	DPYSL3	3	ZNF791	1	CCDC88A	4	ANO4	2	PRKAR2B	1	ZNF514	1	NOS1AP	1	MORF4L2	3	NOVA1	2	HS3ST3A1	2	GPR22	1	KDELC2	1	PFDN4	1	TANC2	3	SCOC	1
KCNJ9	1	FST	1	FBXO32	3	E2F3	3			L2HGDH	3	UBE2R2	3	ANGPTL6	1	PXT1	2	AKAP6	3	TCEAL8	2	DUSP22	1	SLC5A3	4	TOP2B	1	GLTSCR1	2	PKP2	1	WDR82	2	DNAJA2	1	UBN2	7	SPAG9	2	KHSRP	2	C1orf227	1	C1QTNF1-AS1	1	ZBTB33	1	ACSL1	2
TMEM35	1	GTF2I	2	MAP2K4	3	XRCC6BP1	1			SPTBN1	2	OPALIN	1	HMGXB3	1	UBE2Q1	3	PPP1R9A	1	ROBO1	1	CDKN2D	2	AK2	1	ZNF655	1	MAP4K3	1	FKBP1A	2	PHF21A	2	TMEM38B	1	MTF2	2	BIRC6	1	ZHX2	2	EMCN	1	ATPIF1	1	ATP2B2	2	RAPGEFL1	1
PRELID2	1	NPTX1	2	NR3C2	1	PRDM8	1			SORT1	1	C17orf47	1	BMF	2	WASL	1	TRAF6	1	DCX	4	MFSD7	1	PDE7A	2	RAB8B	5	AKAP5	5	POGK	1	RGMB	2	ZC3H7A	1	NHLH1	2	DLX1	2	SPICE1	1	KLRF1	2	NEUROD6	2	GOSR1	2	RYBP	4
C1orf185	2	RBM47	3	RBM39	1	SMCHD1	2			RNF141	2	CACNA2D2	1	CLASP2	4	LRRC8C	1	YAF2	4	CPEB2	4	MAGIX	1	EHF	1	BTAF1	3	PPT1	1	USP28	1	OLA1	2	BHLHE40	2	TPD52	1	EEA1	2	RUNX1T1	7	RP11-295D22.1	1	TXNDC8	1	FKBP5	4	ATP6V1G1	1
FAM174B	1	BRWD3	4	KLF12	6	ZBTB38	3			SESTD1	2	CLEC5A	2	PEG3	1	TBC1D15	4	SP1	2	HDAC4	2	CDR2	2	CELF1	3	SEC24A	1	PRKAA2	3	USP3	1	WBSCR17	1	RBM4B	1	INTS6	1	HS6ST1	1	TGFB2	1	ZNF793	1	ASCL2	1	LIN28A	2	CELF4	1
EIF4G2	3	TANC2	3	EYA4	3	SPG20	2			BACE1	2	PURB	6	EHD3	2	H3F3B	5	UBAP1	3	BACE1	2	RP11-863K10.7	1	PTRF	2	N4BP1	2	STXBP1	1	ARHGEF2	2	PTPRG	1	LIF	1	CCDC85C	3	KLHL1	1	PTH2R	1	DPPA3	1	RAET1L	1	GAN	1	MYH9	1
PSMD7	1	SYPL2	1	IRS2	1	TTC13	2			SIDT1	1	DRAM1	2	MECR	1	CCNYL1	3	SRGAP3	2	PCMTD2	1	ZNF709	2	COPS2	3	SLC4A7	1	NTM	3	MID2	3	SPCS2	2	TOR1A	1	CBX5	4	CALB1	3	SHISA9	3	PUS10	2	MMP7	2	UVRAG	3	C15orf48	1
CCDC85C	3	TPPP	1	STX5	1	SYNCRIP	2			ARHGEF4	1	ARSJ	1	KCNJ11	1	EHMT1	1	HLF	3	MAT2A	2	ZNF709	2	KLHL29	1	SEMA6D	2	WTAP	2	ENOX2	1	STYXL1	1	PGPEP1L	1	FER1L6	1	KLF6	2	RICTOR	2	SNX31	1	HAAO	1	BIVM	3	FBXO11	3
AMPD3	1	TET2	2	GLIS2	1	GEMIN5	1			CA7	1	TM9SF3	3	NEK9	1	KATNAL1	3	FAM120C	2	SHISA9	3	ARHGEF10	1	ZNF592	1	MAGOHB	1	LYRM2	2	WSB1	1	C16orf45	1	PITX2	3	NIP7	1	TASP1	1	EVC2	1	TMEM257	1	CTXN3	1	TACR1	1	EZR	1
HNRNPU	5	ZNF217	2	PGF	1	RPTOR	1			GK	2	KTI12	1	MLEC	2	ZNF662	1	HERPUD2	1	SCN2A	1	DCP1A	7	ARID2	5	SKAP2	2	ABHD10	1	KLK7	1	BCL7A	4	PPFIA1	2	TMF1	3	PCBP1	1	FGD6	1	EPHA7	2	C10orf53	1	AICDA	1	BNC1	1
FMR1	2	TNFRSF19	1	TMEM200B	2	SGOL1	2			FAM155B	2	TBL2	1	GPR62	1	HBEGF	3	ZNF664	2	CD83	1	ATP2B1	3	ADD3	3	CPEB4	5	HNRNPU	5	ZNF292	2	ARHGEF10L	3	FBXO34	4	C7orf41	3	FBXO8	2	PEX3	1	ZNF615	1	LSG1	1	PKIA	6	PIK3R1	2
SLTM	2	CXCL12	1	DIRAS2	1	IMPAD1	1			NR5A2	1	FAM122A	1	GLIS3	2	FGD4	3	MAP3K1	4	SSR1	1	TUSC1	1	HNRNPAB	1	FRA10AC1	1	HSPA13	3	BAI3	3	CRB2	1	RHOBTB1	1	WASF2	1	SHISA9	3	IRS1	2	TMEM196	2	FAM43B	1	AEBP2	5	BHLHE40	2
RIMS4	2	KDR	1	EPB41L1	2	IPMK	2			DIXDC1	2	RNF139	2	TMEM154	1	MBNL3	2	HNRNPH3	1	TMX3	3	HDAC7	1	PLOD2	1	BLCAP	1	RUNX1T1	7	TMEM185B	1	DUSP10	1	GPNMB	1	EZH1	1	ANO6	2	HOXC9	1	RAB39A	1	MYLIP	3	FAM19A2	1	TMEM173	1
EEF1A1	2	KLHDC10	2	CDK14	4	PPFIA1	2			STAT2	1	DUSP16	1	ASB10	1	KIAA0895L	1	EML4	2	TMEM231	1	PIK3IP1	1	TSPAN3	2	LRRC4	1	BMP7	1	UBR7	2	LBH	2	FAM169A	4	UBE2K	4	BCHE	1	ZNF503	4	ZNF75A	1	OPN3	2	FOS	2	RHBDL2	1
KIAA2018	3	UCK2	2	IRF2BP2	4	CREB1	2			INO80C	2	NR2F2	4	UBXN7	1	ADAMTS15	1	GALNT13	1	ESR1	2	ZNF224	1	BZW1	1	VGLL3	2	EIF1	4	CNN2	2	RUNX3	1	FAM21C	1	RNF24	2	PLP1	2	RAN	1	KRT20	1	VLDLR	2	SLITRK1	2	VPS54	1
UBE2G1	3	NETO1	4	MDGA2	3	HIVEP1	2			HIF1AN	1	OTUD3	1	ADPRHL2	1	MAP3K1	4	CPD	3	ELN	1	CPNE1	1	CLASP2	4	GRPEL2	3	ZBTB38	3	BTBD3	2	PRR7	3	NHLH2	4	NEURL1B	2	SFXN1	1	DYRK2	1	CCDC50	3	ZMAT3	4	GPR153	1	PTHLH	1
LHX1	3	AKAP9	1	KCNJ10	1	FBXO5	1			NRXN3	3	SLC12A2	2	IL25	1	LINGO2	1	SEMA3A	2	ZDHHC5	1	NTSR1	1	SPOCK2	1	ZC4H2	2	BCL11B	2	PTGES3	1	TXLNA	2	FAM21B	1	BCL7A	4	TSPAN7	2	PI15	3	ZNF345	1	CCDC73	1	SRSF10	1	MEGF11	2
KCNAB1	1	CRIM1	1	CPEB1	4	CCDC43	1			RGMA	2	ANKRD11	1	ACBD7	1	FOXF2	3	ACOX1	2	H2AFV	1	MXD4	2	MEIS2	4	POU4F2	1	ILK	1	WIZ	1	THRA	1	FAM21A	1	KHNYN	1	STRBP	1	HNRNPH2	3	VSTM2A	1	NKX3-1	1	EML6	2	DLAT	1
CCNG2	1	TULP4	1	CLDN22	3	ACTR3	1			CSNK1D	1	BPTF	1	PTRF	2	C5orf51	1	SNX18	1	GALNT10	2	RELL1	1	CMTM4	1	UBE2R2	3	EPN3	1	VTI1A	2	POU2F1	7	ACPP	1	RBMS3	1	PODXL	2	RPL36A-HNRNPH2	3	TMEM78	1	C2orf68	1	RPGRIP1L	3	RBMS1	4
COPS8	1	THAP11	1	NETO1	4	TMEM33	4			ATP6V1C2	1	WASF3	2	SLAMF6	1	LMO3	4	FAM175B	2	PI15	3	KCTD9	2	SPOCK1	1	ORMDL1	2	SPEG	1	PDYN	1	PCSK2	3	INHBB	3	KLK10	2	CYR61	2	UBE2Z	1	CDH19	1	DENND1B	2	SALL1	3	SETD7	3
XKR6	2	SKI	1	FAR1	2	RFX7	3			ENHO	1	PPARGC1B	3	HDAC4	2	OLFM3	4	DCBLD2	2	CTCF	2	MAN1A1	1	CHST11	1	HDGFRP3	1	IRX2	2	PREP	1	CLTB	1	SLC25A40	1	GBAS	2	PWWP2A	1	GABRA1	3	TMLHE	1	PAK3	1	KPNA4	4	MACROD2	2
STRN	3	THRB	2	MSI2	2	PCCB	1			C15orf54	1	PPM1E	1	SERTAD4	1	ERBB4	2	HMGA2	4	CNOT3	1	SPTBN4	1	PRKAG2	2	FANCI	1	ASB8	1	PER2	1	DPYSL3	3	VASH2	3	FBXO28	3	RSPO2	1	ZFAND3	3	FZD3	3	POLR3G	2	JOSD1	1	ZNF80	2
CCDC113	1	ABHD4	1	FADS6	1	NAA30	2			PALM2	2	C9orf41	1	RAP1GDS1	2	DCP1A	7	ITGB8	3	FOXG1	2	DLX5	2	SRL	1	FDXACB1	1	RAB27B	1	ADRBK1	2	SMAD2	4	TAC1	1	CELF2	6	CHN2	2	C17orf96	2	PYGO1	1	GNAQ	1	SETD2	1	SLC6A1	1
CIC	1	FBXW11	5	SOCS6	2	FBXW7	1			KIAA1522	1	ESRRG	7	GPR173	2	ZFAND5	5	ARL1	1	C1orf43	1	LEF1	2	BEND3	2	KDM6A	4	TRPM7	1	RHOU	1	KRIT1	2	LPGAT1	8	MAP3K9	1	GCNT2	2	DDX3X	2	CLEC4D	1	AC124890.1	1	HDAC3	2	SGMS1	2
PITPNM2	1	CDV3	4	THRB	2	NR2F6	1			HOXA5	4	CCDC102A	1	PBOV1	1	ARRB1	1	ZDHHC14	1	CREB1	2	PHOX2B	5	USP34	1	SATB1	4	TTC9	1	KRTAP4-4	1	SRGAP3	2	NDUFA5	1	TTC39C	3	SLC39A10	3	KCTD16	2	ANO8	2	SLC6A14	3	TMCC1	3	WWTR1	1
POU2F1	7	PAPPA	3	PRKD1	3	GPR137C	1			MFHAS1	1	EIF4B	6	CHRNB4	1	KIAA1244	1	LAMTOR1	1	IL13RA1	3	CNGA3	1	ARHGAP23	1	WTAP	2	RBFOX3	1	ANKRD6	1	KCTD11	1	TCEA2	1	ATP1A2	1	FKBP4	2	EPB41L2	2	ZNF25	2	PRRG4	4	ACIN1	1	ITGA4	1
EFNA5	3	LDOC1L	1	ZEB1	2	USP44	1			EMX2	1	ZIC3	2	CDC42SE1	1	USP46	3	NEDD4	2	THAP6	1	IRF3	1	HOXC11	1	SPSB4	1	FBN1	3	PRKCI	1	RABGAP1	3	CLPTM1L	1	SMARCC1	1	GRAMD4	3	NRF1	2	PAPPA-AS1	1	TCTEX1D1	1	WNT3A	1	SLC16A6	1
KIAA0040	3	PITPNA	1	GMFB	6	STAM	2			EPB41L1	2	GNG3	1	CCDC141	2	CBX5	4	DCDC1	1	NSMAF	1	FAM57B	1	UBAP1	3	PTPRK	1	CENPP	1	TMTC3	1	SLC39A10	3	LEFTY2	1	PEX13	1	CNNM2	1	MBNL2	2	SPARCL1	1	TMPRSS11E	1	MIPOL1	4	FAM126B	2
PLXNA2	3	ARHGEF2	2	DERL1	2	CCAR1	1			TMCC1	3	DCP1A	7	TNK2	1	ARHGEF17	1	GNPTAB	1	NDFIP2	4	CCM2L	1	EPB41L4A	1	NEK6	1	RCHY1	1	TMEM196	2	WAPAL	1	NUTF2	1	DCAF10	2	RNF2	2	TEX261	3	STEAP1	1	ZDHHC15	1	SMAD2	4	FERMT2	2
		PLXNA2	3	EIF4B	6	EPHA7	2			IRF2BP2	4	PRDM16	1	INO80	1	EDEM3	2	ARRDC3	4	ZDHHC9	2	SMKR1	1	FHL1	1	FGF2	1	TCF7L1	3	ATG5	2	GIGYF1	1	KIAA1598	1	FAM13B	3	BLOC1S2	1	KLF5	1	EIF5AL1	1	FJX1	1	NPNT	2	GRIN3A	1
		CCDC50	3	GFPT1	1	RHOQ	5			FAM171A1	1	JARID2	1	CHD2	1	ZNF362	1	ARHGAP5	4	STYX	4	ZNF629	2	AFTPH	1	MED12	1	CALCR	1	MEMO1	1	TNFAIP8L3	1	ZNF207	2	PIGN	1	ERLIN1	1	LPCAT3	1	ANKS1B	4	PABPC5	1	ZIC3	2	DCAF5	2
		GSDMA	1	RAB1A	4	PRKAG2	2			SRSF1	7	SLC7A3	1	SCD5	3	PCGF3	2	UHRF2	1	GOLGA1	2	GMPS	1	KLF13	2	FNBP1L	1	TET3	2	DPP8	1	ITPR1	1	BCAP29	2	LHX1	3	FAM13B	3	CDK6	4	MIA3	2	FAM8A1	1	GNB4	2	KPNA4	4
		ZBTB41	3	prKD1	3	ZC3H12B	2			PHOX2B	5	ATP6V0A2	1	C22orf46	2	INSR	1	FAM53C	3	IL1RAP	1	CD300E	1	MAFG	4	FBN2	1	TCEB1	1	CSNK2A2	1	ATAD1	3	IL12B	3	RIC3	1	CTTNBP2NL	2	TSLP	1	TRIM6	1	LRRC34	1	PAX6	4	CDR2	2
		PPP3CA	4	MOCS1	2	MXI1	1			STRN4	1	ZNF436	1	EFNB3	1	NFATC3	1	NR2C2	1	WAC	2	UBE2QL1	2	PAX6	4	ERBB2IP	1	VAPB	2	STK24	1	PAM	1	IRF2BPL	3	PTPN11	2	PBX3	4	NAB2	1	SLC10A7	1	TMEM135	5	TRPS1	4	DLX5	2
		ZNF710	1	PIP5K1C	1	PAPD5	3			LIN7C	2	TAL1	1	LBH	2	FMN1	1	COL4A5	1	TRAF3	1	URB1	1	ACTR3B	1	ZNF354C	1	PLAG1	1	AEBP2	5	HOXA7	2	PHF8	1	SRCIN1	1	GALNT4	1	NEGR1	5	EBF1	4	NEK10	1	SENP5	1	TFAM	1
		CIRBP	1	RAB4B	1	HBS1L	1			TCF15	1	EXPH5	1	ORC5	1	PITPNM3	2	FNTB	1	PTPN1	2	KLHL42	1	NHLH1	2	PSIP1	2	RAB7L1	3	ESR1	2	SOX17	1	H3F3A	2	C10orf88	1	POC1B-GALNT4	1	REV1	1	IL6ST	2	TNFAIP6	2	BCOR	1	DCAF8	1
		PLAGL1	1	DPY19L3	2	TIPRL	1			ESRRA	1	UBTD2	2	CDKN1A	2			MATR3	4	PGRMC2	3	LHX3	1	LYPLA2	2	TGIF1	1	B3GNT9	3	A1CF	1	GAB2	1	HMGCS1	2	IGF1	1	CDC7	2	NEUROD6	2	C5AR1	1	PAX4	1	ARHGAP5	4	FOXJ3	3
		STX16	3	IRGQ	1	STK38	2			YTHDC1	2	SRSF1	7	STK35	4			CHURC1-FNTB	1	MTMR9	3	CHMP4B	1	LONRF2	2	PARD6B	3	SPRY1	3	ABCA1	2	WNT3	2	NRG3	1	IL10RA	1	ZNF33B	1	PIPOX	1	SLC16A9	2	PAPSS1	1	TRAPPC8	3	CELF2	6
		CELF2	6	SETD7	3	TMX3	3			PDE1B	1	MIDN	1	TMEM127	1			ITPK1	1	ARHGAP5	4	CTSD	1	ZNRF1	1	YES1	1	VHL	2	VASP	1	SHB	1	PLA2G12B	1	REPS2	2	PDIK1L	1	R3HDM2	2	LTB	1	NR4A2	2	SLC35D1	1	NAALADL2	1
		GNPNAT1	4	IL22RA1	1	CLIP1	1			ASB11	1	CPD	3	SHE	1			COL12A1	1	H3F3B	5	TENM3	1	CREBZF	5	ASF1A	2	MIPOL1	4	UBE3B	1	CRMP1	1	PDS5B	1	SLC9A8	1	CASK	4	ABHD2	2	TMEM56	2	MTMR1	2	MB21D2	2	EVI5	2
		ELF2	2	KIAA0226	1	MARK3	1			BCL7A	4	LMO4	5	GADD45B	1			CSRNP3	4	ATG5	2	EPS8	2	BCL2L11	2	LPAR1	1	GPR112	1	ARID3B	2	ZC3H10	1	ZNF25	2	GNPNAT1	4	HEPHL1	1	TRIM35	1	ZNF713	1	PAPD7	2	FAM102B	2	CTBP2	2
		ZNF521	3	VSIG10	1	UBE2H	3			FUBP3	1	TMPRSS11F	1	TXNDC12	1			MAML3	1	RAB11FIP1	1	ATP9A	1	EXTL1	1	C3orf52	1	LCOR	2	CDC42BPA	3	ZZZ3	1	NFAT5	1	NLN	1	UBXN2B	1	ZCCHC8	2	C15orf61	1	NALCN	1	NFE2L1	1	KLF12	6
		CTDSPL	3	PPP3CA	4	NUBPL	2			ZNF503	4	PPARGC1A	2	CS	2			DCLK1	2	VAMP4	2	PLXNA3	1	GTDC1	3	NUAK2	1	DDX5	3	SIAH3	1	IGFBP4	1	PPP2R2B	1	METAP1	1	ERAS	1	SNRPB	1	POLR1D	3	CD9	1	FBXL17	1	SGCD	3
		CYR61	2	SMAD4	2	USP14	2			FAM175B	2	GRID1	2	LIN28A	2			USP13	1	GRHL1	1	ACBD4	1	RPL29	1	DNAJC16	2	STRN3	2	PHYHIPL	1	TMEM79	1	SCD5	3	VEZF1	4	DCP1A	7	RPRD1A	4	TRIM5	2	NXPH2	1	SAP30L	2	PARD6B	3
		ZBTB20	1	GOSR2	1	CLCN5	1			TSPAN3	2	CCNDBP1	1	CNTNAP1	3			UBE2W	5	MLLT1	1	CLASP2	4	DDX3Y	3	MAPRE1	4	TMEM229B	2	RYR3	1	OPCML	3	TMX3	3	TCF12	2	REPS2	2	CELF2	6	STRADB	1	CACNA2D1	1	HNRNPH2	3	FAM73A	1
		UBR7	2			HOXA1	1			RERE	1	GANAB	1	SLC16A12	2			MFAP3L	2	ELMO2	3	EBF1	4	FAM134A	1	ANKRD17	2	ACADVL	1	BCL6B	1	PMEPA1	3	RWDD4	4	PLAUR	1	LMO3	4	ZNF280C	2	SPANXA1	1	GALNT3	1	SELT	4	C2orf88	1
		ZFPM2	5			FGF7	4			FOXI1	1	UBE2K	4	CNNM3	1			NFIA	6	ACSL1	2	CDC42BPA	3	UBFD1	2	ELOVL2	3	FGD1	1	MFSD1	1	BMF	2	BBC3	3	B4GALT5	1	ZIC2	3	CELF1	3	PITX2	3	RP11-67H2.1	1	C15orf32	2	KLF15	1
		VEZF1	4			SH3BGRL	1			SYNPO2	3	HSPA13	3	FPGT	1			NUDT4	3	IKZF2	4	BAHD1	1	RORA	4	PRRG4	4	C1orf21	2	ASB7	1	SEMA4C	2	CEP57L1	2	XDH	2	RHOQ	5	TAF1	1	GPR126	1	HSD3B7	1	SCAMP1	3	FOXG1	2
		GCLM	2			HNRNPR	3			FBXL7	1	NANOS1	2	IGF2BP1	4			SHANK2	1	TEAD1	7	ZFP3	1	FOXN3	1	MSTN	1	SPRY2	3	ADAMTS19	1	AGAP3	2	GGNBP2	1	MREG	1	ELAVL4	1	PARP11	2	TAF12	2	CYP7A1	1	RAP2B	2	CALR	2
		AKT1S1	1			SGMS2	2			ARF3	1	PARVA	2	VDAC2	2			KLLN	3	RABGAP1	3	LSM11	1			CUL1	3	KHSRP	2	RHOB	2	GRB2	1	STAC2	1	YPEL3	1	MEIS2	4	NAT14	1	HEG1	2	ZNF440	1	MIER1	2	TBL1XR1	1
		NFIA	6			CDAN1	1			NMT1	3	STX12	6	ZMYND11	2			KIAA1432	3	POU2F1	7	BTRC	2			BNIP2	1	GALNT10	2	MDGA2	3	RNMT	1	MYLIP	3	MATR3	4	RAD21	3	SPAST	1	SLC30A6	2	HCAR1	1	MARCKS	4	ERMN	1
		HSPA5	1			CLYBL	1			PEG10	2	FAT3	1	ATRN	1			LIFR	2	RAP2C	3	CHRNA10	1			PDIA6	2	PGP	2	ZNF664	2	VAMP2	3	UBN2	7	RND2	2	IPMK	2	ZFX	6	AC137056.1	1	ABHD14B	1	DCLK1	2	ADAT2	3
		GSK3B	2			LYPLA2	2			HMGCLL1	1	ALG10B	1	GYPC	1			GATAD2B	2	EWSR1	1	TEX261	3			ATP1B3	1	ZBTB7A	3	EEA1	2	ADAT2	3	ANKS1B	4	APBB3	1	BAI3	3	DNAJC14	1	PI4K2B	1	GEN1	1	SATB1	4	HES5	2
		TNF	1			ST6GALNAC3	4			SPARC	2	NFIB	5	PPP1R3D	1					MTDH	3	ADIPOR1	1			KITLG	1	NEUROG2	2	TTC23L	1	PACSIN3	2	PBRM1	1	SPTLC3	1	TWIST1	1	ZNF532	3	ENTPD7	1	PTPLB	1	ARID5B	1	SATB1	4
		BTG1	3			MSL2	1					KLLN	3	DNMT3B	1					RALBP1	1	FAM83F	1			DNAH5	2	NDEL1	2	ALDH1A2	1	LMO2	1	MMGT1	1	PLA2G15	1	IL1A	1	MGAT2	1	CXorf65	1	USP43	1	ZC3H12C	2	CCNJ	2
		SPRED1	1			SMAD2	4					HTR7	1	FAM155B	2					ERBB3	1	ZC2HC1B	1			HOXB5	1	LMO4	5	NKAIN2	4	RNF214	2	MSI1	2	DMRTA2	1	TCF7L2	5	CMTM8	1	CYP3A5	1	B3GNT9	3	CCDC85C	3	WIPI2	2
		CLCN2	1			CCDC91	1					CREBZF	5	TRAIP	1					GLI3	1	F8	1			ERLEC1	2	IYD	1	FAM71F2	1	USF2	1	P4HA1	1	GNE	1	SNCA	2	SUPT16H	2	RAB31	1	WNT3	2	EBF1	4	TGFBR1	2
		ARHGAP12	1			CDK17	2					CPEB2	4	C1orf21	2					SEC63	2	FAM222B	2			SLC6A14	3	ENPP6	2	XDH	2	C2orf53	1	NFIB	5	ZNF341	1	TFDP1	1	ZBTB47	1	DNAJB9	1	SCML2	1	ADAM7	1	MEF2A	2
		APBB2	2			NUDT4	3					KLHDC10	2	MYCBP	3					EBF1	4	MB21D2	2			TMPRSS11B	1	SRRM4	4	BFAR	1	RAB1A	4	STX12	6	NXPH3	1	ZFAND5	5	PXT1	2	SLPI	1	FGF19	1			PDS5A	1
		GTDC1	3			TFEC	2							ALAD	2					KDM4A	1	OSCAR	1			TBC1D15	4	AKAP2	3	ILDR2	1	PPM1D	4	C4orf33	2	CRB3	1	SIRPA	1	MFN1	2	GDAP2	1	GULP1	1			SOCS4	2
		UBE2E2	1			ARL10	1							GAP43	2					ATL2	2	GRAMD4	3			ELOVL3	1	PALM2-AKAP2	2	OSTM1	1	ZER1	3	RPRD1A	4	BRPF3	1	NCK2	1	NHLRC3	1	GABRB3	1	SERP1	2			ZBTB7A	3
		MAPRE3	1			RAD21	3							GABBR2	1					LMX1B	1	IGHMBP2	1			HIPK3	3	WWC2	1	BAX	1	C16orf70	1	ELOVL5	1	MAFG	4	EPC2	2	NR6A1	2	OLFM3	4	TRIM21	1			BCL2L11	2
		KIAA0195	2			GIGYF2	1							IRF1	3					USP54	1	GPN2	1			C12orf23	1	INO80D	7	SV2A	2	ALKBH5	1	DSCAML1	2	KLF4	3	CDS1	1	LARGE	1	C5orf28	1	RP11-386G21.1	1			FUT9	6
		CLTC	4			STYX	4							MARCKS	4					SMARCA5	2	IGF2R	1			KPNA1	1	MXD1	2	SLC25A23	1	TCF7L1	3	ZDHHC20	3	IRF1	3	FZD2	1	C18orf25	4	ABHD1	1	ODF3	1
		DHX15	3			GPATCH8	1							FBXL2	2					EFNA4	1	TMEM133	1			NAA38	2	MBNL3	2	EN2	3	ERI3	1	SLC7A2	1	SEMA6B	2	ARL4A	1	MBTD1	2	CRYBG3	1	LRIT2	1
		RBM14	1			GCLC	1							CCNJ	2					GRIN2D	1	ATG12	2			ERN2	1	PKIA	6	S100B	1	ARL8A	1	FOXJ3	3	ISX	1	GABRA1	3	GAP43	2	CLTA	1	CXCL2	1
		SUV420H2	1			ELOVL2	3							FAM53B	3					PUM2	4	CLPS	1			HEXIM1	1	HLF	3	RHOG	1	HOXC10	3	PARP8	1	CAPN5	1	PDXDC1	1	MORF4L1	1	RRAGA	2	B3GNT2	1
		OSBPL9	2			KLHL14	1							UBE2L3	2					PGAP3	1	VGLL2	1			NACC2	2	TFRC	4	ST3GAL5	1	NOG	1	RAD51AP1	2	HS2ST1	2	ARID3B	2	TFAP4	1	UCHL1	1	C9	2
		ADAMTS5	1			STMN4	1							ZFAND5	5					HOXC4	2					LMAN2	1	AP3S2	1	ARL5B	3	KDELR2	2	STAM	2	ATP6V0A1	1	NPTN	1	DCAF6	1
		RGS7BP	2			PAK4	1							NFIA	6					LHFPL2	2					MAP3K1	4	LANCL1	3	ATAD1	3	ZDHHC2	2	C9	2	CDV3	4	RP2	1	PSME3	1
		TAOK1	2			NFYB	3							CHTF8	2					LYRM1	1					NUP43	2	RHOQ	5	SMAD3	2	PTPRJ	2	JUND	1	KLHL3	1	GNAO1	2	BTF3L4	3
		MAP3K2	3			EDIL3	1							APLN	3					GPR115	1					EGR3	3	XPO4	1	TADA2B	1	EYA4	3	SFSWAP	2	SERPINB6	1	YTHDF2	1	PIGU	2
		LPGAT1	8			DPY19L4	2							LPHN2	1					BTG1	3					ZBTB34	3	ZADH2	1	EIF4B	6	PLCXD3	1	ZNF281	5	PFKFB2	1	PAK7	1	ZBTB37	1
		RYBP	4			PURB	6							SLC35F2	1					HAND2	2					ISOC1	1	ATP2B2	2	HOXC8	1	TARDBP	1	ESRRG	7	RAB3B	1	SS18L1	1	HERC3	1
		RAB11FIP4	1			SCN1B	1							MMP15	1					TTYH2	2					GHITM	1			SLC2A3	2	WDR77	2	ZC3H12B	2	EFNA5	3	IL10	2	CAMK2G	2
		YWHAG	3			TEF	1							ACOX1	2					WFDC10A	1					RAB1A	4			ARL15	1	PDE5A	2	ARID4B	4	PRKACB	1	BEND3	2	SLC24A2	2
		INO80D	7			UST	1							SCN3B	1					DPF3	1					SPRY2	3			PPARA	2	AKAP2	3	TCF7L2	5	DCP2	1	ID4	2	SALL1	3
		FAM76A	1			HOXA5	4							SLC39A9	3					RASSF8	2					KLF3	3			ONECUT1	1	ESRRG	7	PGAP1	1	PAK2	3	KCNA4	2	SFPQ	1
		LOXL4	1			OXCT1	1							BSN	1					WFDC10B	1					MARCKSL1	4			GSPT1	1	AKT2	1	MRPS23	1	KIAA0040	3	IPPK	2	ZFAND5	5
		ATXN7L3	2			CLINT1	2							SRRM4	4					GRSF1	3					FXR1	1			BDH1	1	RBM33	1	PTEN	3	SLC6A6	2	MYCN	3	PPP4C	1
		GLIS3	2			AGPAT5	1							SOX12	2					PCSK2	3					RANBP9	3			CHTF8	2	ZCCHC24	1	OSBPL6	1	SRSF1	7	SGK494	1	RHEB	2
		STK11	2			FAM91A1	2													HIGD1A	3					ZBTB2	1			AKT3	2			DCP1A	7	PSKH1	1	METAP2	1	PPP1CB	2
		RREB1	1			SCAF1	1													ZBTB39	2					STX12	6			ZBTB34	3			MMD	2	GPD1	2	COL16A1	1	FUBP1	1
		MTF1	1			ENY2	2													L2HGDH	3					SERINC5	2			SLC39A7	1			RAP1B	1	CECR6	1	CAMK2G	2	DYRK1A	3
		ZC3H12C	2			UXS1	1													LPGAT1	8					PDCD10	2			SLITRK4	1			TSHZ2	1			MARK2	2	FAM169A	4
		RHOQ	5			SLC30A6	2													ABHD5	1					GJA1	1			USP46	3			KCTD14	1			IGFBP3	2	FAM199X	1
		CNOT6L	3			INO80D	7													GALNT2	1					PKIA	6			FBXO33	2			TTC39C	3			SCHIP1	2	ANKRD13C	2
		GPR133	1			QKI	3													PHIP	3					KHDRBS3	2			NAA15	3			ENPP1	2			IQCJ-SCHIP1	2	HNRNPUL2	2
		SPTBN1	2			YTHDF3	1													CPEB1	4					CAMTA1	4			DDA1	1			AKAP6	3			PPP3CA	4	SOX9	4
		PODXL	2			COX8A	1													CSK	1					RPGRIP1L	3			MARCKSL1	4			SERP1	2			SDF2L1	1	SIAH1	3
		CCNT2	3			PCBP2	1													GUCA2A	1					TMED7	2			THAP1	1			RBM47	3			SLAIN1	2	UBAP1	3
		TRPS1	4			CLTC	4													AGAP3	2					PTEN	3			CASP3	2			CUL1	3			E2F7	1	FAQR9	1
		TFRC	4			MAPK1IP1L	2													AQP5	1					PPIL1	1			GXYLT1	5			LMO4	5			ZSWIM1	1	TWF1	2
		ZNF148	4			SLC26A2	2													ZFX	6					SPOPL	2			HNRNPU	5			PPP2R5E	1			EEF1A1	2	PRR7	3
		E2F3	3			UBR1	1													PHYHIP	1					RAD23B	2			BAZ2A	2			LAPTM4A	1			LMO1	3	SH2D2A	1
		CCND2	1			RWDD4	4													DCBLD2	2					DOK6	2			SRF	2			PNOC	2			INO80C	2	CERS6	1
		BBC3	3			RAD52	1													ILVBL	1					CDKN1B	2			KLLN	3			SLC9A3R2	1			CDH2	3	PPP3CA	4
						TGFBR1	2													MARCKS	4					KCNMB2	2			C1orf85	2			C5orf24	2			CPEB4	5	HBEGF	3
						MIER1	2													RSBN1	2					PRKRIR	2			ARMC8	2			EIF1	4			ZNF281	5	C9orf47	1
						CCDC68	1													SYNPO2	3					SEC14L1	1			FBXW11	5			LMO1	3			LRRN1	1	ACTC1	1
						SREK1IP1	2													SEZ6L2	1					EPS15	3			PTPRJ	2			POU2F1	7			FAM160A1	1	PAIP1	1
						GXYLT1	5													MAFG	4					SUMO1	1			SF1	2			CREBZF	5			RNF141	2	UPF1	1
						YWHAZ	2													TPM4	1					PPP1CC	1			RAI14	2			HLF	3			TOX	2	CPSF6	3
						GNA13	2													UBE2D3	3					SLC1A1	1			ZBTB41	3			CDK6	4			SIX2	1	CLDN10	1
						RAD9A	1													ELL2	2					ACVR1C	3			KLF9	2			BMI1	2			MTCH2	1	BARX2	1
						GABPA	1													SAP30L	2					KIAA1467	1			CELF2	6			COMMD3-BMI1	2			HNMT	1	MEAF6	1
						PPM1A	3													KLF3	3					RAP2B	2			PSEN1	1			AGFG1	4			ADAM9	1	PMP2	1
						NEGR1	5													CREBZF	5					AAK1	3			LPP	3			SLC24A4	2			FIGN	1	TCF4	1
						SPARC	2													MYO10	1					PROSC	1			SAMD12	4			BNC2	2			SLC25A12	2	CDC34	1
																										IGSF8	1			CADM2	4			SP4	2			RNF138	4	BRD2	1
																										HNF4G	1			ZBTB8A	2			NEK7	2			SAMD4A	2	PDCD10	2
																										PNRC2	1			FOXP2	5			CD86	2			FZD3	3	TMEM183A	1
																										ADRBK1	2			PGR	1			GATC	3			HERPUD1	1	PAFAH1B2	4
																										SAFB	1			ONECUT2	5			PRRC2B	1			JDP2	4	HNRNPF	3
																										FKBP5	4			TTYH3	1			FGF7	4			SOS1	1	UBN2	7
																										KATNAL1	3			NPLOC4	1			UBE2K	4			FOXP1	1	PPP1R3B	1
																										MAPK1IP1L	2			CYBRD1	1			TNFSF15	5			DNAJB1	1	NFIB	5
																										GNPNAT1	4			VAMP2	3			ACVR1C	3			MLF1	1	LHFPL3	2
																										GALNT12	1			SBK1	2							UBE2M	1	DLG1	1
																										C9orf170	2											ABHD12B	1	GAS1	3
																										TMOD2	4											POU2F1	7	PURA	2
																										PPIF	1											ARID2	5	SRSF6	2
																										RBM25	1											DDX3Y	3	DLC1	2
																										TRIM63	3											PAFAH1B2	4	CPEB3	3
																										NUS1	2											SNN	2	TMEM135	5
																										CHSY1	1											GXYLT1	5	MSX1	1
																										CAV2	1											PPP2R2C	3	PPP2R2C	3
																										DUSP5	3											FOS	2	DPF1	3
																										KIAA0922	1											NANP	1	KIAA1715	1
																										CCM2	1											CACNB4	1	IRF2BPL	3
																										NRK	1											C8orf4	1	NAP1L1	1
																										ENPP6	2											PHOX2B	5	RELB	1
																										C11orf91	1											AKAP5	5	RBX1	1
																										MYH1	1											UBE2W	5	RBPMS2	1
																										UBE2K	4											OSM	2	MYCBP	3
																										LPP	3											MAB21L2	1	HTR2C	2
																										FUT9	6											KPNA4	4	BCLAF1	1
																										MYH4	1											C12orf56	1	DENND1B	2
																										CHST10	1											HAND2	2	DBI	1
																										TNFAIP6	2											ARL5A	2	NTM	3
																										CD163	1											RTN1	3	TIMP2	2
																										KPNA4	4											MAF	4	RNF138	4
																										PPM1D	4											HMGN5	1	SNRPG	1
																										OGN	1											LNX2	1	JDP2	4
																										TPST1	2											BHLHE41	2	NKAIN2	4
																										HMGB2	2											C16orf95	1	ARRDC3	4
																										CCNG1	1											TTPAL	1	SNN	2
																										FKBP7	1											NRXN3	3	GNG12	3
																										CCDC82	1											DMRT1	1	RGMA	2
																										PDE7A	2											MMP7	2	CFLAR	1
																										ISM1	1											IPO5	4	NEO1	1
																										SETD8	3											PTGS1	1	TSPAN33	1
																										CA2	2											MCFD2	2	CLOCK	1
																										TFPI2	1											PCDHA9	1	TMEM39B	1
																										ALG6	2											PCDHAC1	1	CXCL6	1
																										HNRNPU	5											PCDHA13	1	UBE2N	2
																										C6orf62	2											PCDHA12	1	TMEM128	1
																										TNRC6B	3											PCDHA11	1
																										DHX15	3											PCDHA10	1
																										SMS	1											PCDHA8	1
																										SAFB2	1											PCDHA7	1
																										FAM13C	1											PCDHA6	1
																										NAP1L5	2											PCDHA5	1
																										ERBB4	2											PCDHA4	1
																										IL12B	3											PCDHA3	1
																										JHDM1D	5											PCDHA2	1
																										TET2	2											PCDHA1	3
																										SEC23IP	2											SENP1	1
																										DLX1	2											PTEN	3
																										MYH2	1											MFAP3L	2
																										UBAP2	1											BRK1	1
																										VPS37D	1											RBM27	1
																										MEIS1	1											CACNB2	3
																										IRF1	3											TRIM2	1
																										B3GNT1	1											ACSL4	2
																										ESRP1	2											PKIA	6
																										PTP4A2	1
																										PKDCC	1
																										CCND1	2
																										RAD17	1
																										NRGN	1
																										PHF21B	1
																										SEMA4B	1
																										UBE2D1	2
																										MDFI	1
																										MTMR9	3
																										SLCO3A1	3
																										CUL3	1
																										MAF	4
																										C16orf72	4
																										MTMR7	1
																										TM9SF3	3
																										IRF2	2
																										IGDCC3	1
																										IL21R	1
																										TMEM33	4
																										IL6ST	2
																										FRAT1	1
																										PGRMC2	3
																										FBXO11	3
																										BTLA	1
																										YIPF5	2
																										MEX3C	1
																										HMGN2	3
																										REEP1	2
																										SYS1	1
																										CPSF4	1
																										NEK7	2
																										TMEM120B	2
																										OAF	1
																										HMGA2	4
																										MDFIC	1
																										FBXO33	2
																										IGFBP3	2
																										SNX5	1
[truncated: 46 more columns]
